# Supplementary material for: Apparent nosocomial adaptation of Enterococcus faecalis predates the modern hospital era
Source: Nat Commun. 2021 Mar 9;12:1523. doi: 10.1038/s41467-021-21749-5 (PMC7943827; doi:10.1038/s41467-021-21749-5)
Supplement: Supplementary file 4 — Supplementary Data 1 [file 41467_2021_21749_MOESM4_ESM.zip]

Archive with 1 entries (1 files):
- 276263_2_data_set_5279207_qnnjjf.csv
