# Supplementary material for: Apparent nosocomial adaptation of Enterococcus faecalis predates the modern hospital era
Source: Nat Commun. 2021 Mar 9;12:1523. doi: 10.1038/s41467-021-21749-5 (PMC7943827; doi:10.1038/s41467-021-21749-5)
Supplement: Supplementary file 4 — Supplementary Data 1 [file 41467_2021_21749_MOESM4_ESM.zip › 276263_2_data_set_5279207_qnnjjf.csv]

gene	estimate	std.error	statistic	p.value	n_hospital	n_nonhospital	adj.p.value	hospital_prevalence	nonhospital_prevalence	representative_sequence
xerC_4_IntTn	-1.10833655	0.176238178	-6.288856164	3.20E-10	803	267	7.28E-07	0.830403309	0.68286445	TTGCCTTTGGTTGAAACGATTGAACGAGCATTAGTAAATCAAGCTAAATGGCAACAAGATAATCGTATTCTTTTAGGAGAGGATTATATTTTAAAAGATAGTGAGTACGTATTTACTATGGAAGATGGACGGTTGATGAAGCCTCAATATGTAACACATCGCTTGAGTAAGTTGATTAAGAAAAATGGATTGAAAAAAATTCGCTTTCATGACTTGCGTCATTCTAATGCTTCAATAATGTTAGATAGTGGACAGAATATGAAATCCATTCAAGAATGGCTGGGACATGCATCGTATTCGACAACTGCTAATTTATATACACATTTAACTGCAGGAGTAAAAGAGCGTGCAGCAGAAGCATTAGAAAACGCATTTGGGTTTAAAGAATAA
group_6715	-1.013313274	0.165093396	-6.137818346	8.37E-10	712	187	1.90E-06	0.736297828	0.47826087	TTGATTGTCGTCAATAAATCAGAACCTAAACTTTATCATGCCATCTCGGCAAATGAGTTTTTAGAGAAATTAGAAAAAAGTGTTAAAAATGATCTTTCTTTTCTTACAAAGAATCTAGGAATGATTAAGGAAAAAGATGAAGAAGACATGCTGTGGAAAGTTGATGGCATCGAGTATGTTCTGGATAAAGCAGAGCATTTGGTGAAAAATGCAAAAGAAAGTTTGCTCATCCAAGTTTGGCATGAGAACCTCACGGATTCACTGCTAAAGGCATTGCAGCAGGCCGAAAAAAAAGTCGATAAATTTGTACTGATTTTATTCAGTTCTACCCATGAATATGATCTTCCCTTAGAAAAGTATTACATTCATGGTTTTGAAACAGACAAACTTGATGACTTT…
group_3230	-1.028219312	0.167849615	-6.125836595	9.02E-10	733	188	2.05E-06	0.758014478	0.480818414	GTGGTCTCTTCCAGATACGGCCACTTTATCAATAGGAAACCCTAATTCACTATGTTCATAGAATTGATCAAATGCCCACTCTTTTGGCATTGGAAAACCTAGATTTCCACTGAATCCTGTAGACATATCAGATACAAAACAATG
group_10346	-1.003313362	0.165434174	-6.064728564	1.32E-09	711	187	3.01E-06	0.735263702	0.47826087	TTGAAAAATTATCTTGACTTATTACCACTAGACTTTCTTTCAACATTTGGCGTTTCCGACTTTGCTATCGGAACCGTCCTTTATCCAAAGTTGAAATGGGTCAGCATGAAAAAACTACCCGGAACGTTGAATACCCAATGTGTAGTACCGGTAGCCGTCATGGCATTGTCTTATATCACTGCTATCAACGTAGGGATCAAGACATTAGCTGTTTGTATTATCTGCCAAATTATCGGTGCATATTTAGGACCAAGATTTGTCGTGAAGTTACCAGAGAAAACGATCAAACTGTTTGTCGGCATAGGATTGGTCATTGCTGCATTCTTAATTTTTATGGGACAAATGAATTGGATTCCCTCAAACGGAACAGCCAGTGAATTGTATGGCGGAAAATTAATC…
group_135	-1.003313362	0.165434174	-6.064728564	1.32E-09	711	187	3.01E-06	0.735263702	0.47826087	ATGTTATTTCTTAAAAAAGAAGATATTATCAAAAGTTTTTCAATGAGAGAAGCCATCGATGCGGACAAAAAAGCATTGTCATTGTATTCAGCAGGAAAGGCAAGTGTGCCTCTTCGCACCAATATCGATGTGCCAAAAAGCAACGGACAAAGCTTATATATGCCAGCTTATGTAGAAGGTGGCGAAGGCGCGCTAGGTGTCAAAATCGTTTCCGTGTATCCTGAAAACATCAAGAAAAACTTACCAAGTGTACCAGCAACGATGATCGTATTGGATCCAGAAACGGGTATGGTATCCGCTTGTTTAGATGGTACTTATTTGACACAATTAAGAACAGGCGCTGTTCAAGGAGCAGCAACAGAACTTCTTGCAAAAGAAGATGCTAAAATCGGCGCGCTG…
group_541	-1.285698019	0.212848453	-6.04043864	1.54E-09	454	64	3.50E-06	0.469493278	0.163682864	ATGTCGAAGAATAACAATAAAAGTAATTCATCAGAGTTAGAAAAATATTTGTTTCATCCAGAAAAGATAGAGGATTCTAATAATAAAATGAAGAGGATAAATCAACTACCATTAGTTTTAACGAATAAAGATTTAAAAGAACAATTTCAAATAAGTGATAGTACTTTAAACCGTCTTATAAAATTAGGTGATTTTCCAAGCTGCTGGTTTGGCATTAGAGGACATTACCTTAGAGATGACATTTTAGAATGGGTAAAAAAAGGAAATGAAGAATATTTTTGCGATCAGTTTCGTTTATTACGATTATTGTAG
group_11262	-1.05310474	0.174766177	-6.025792609	1.68E-09	796	266	3.83E-06	0.823164426	0.680306905	TTGACTATATTGAAAATTACTGATTTAACTAAAATGTTAAATATTGGAAAAAATAAAGCTTATAATTTGCTGAAAGATAAATCAATAGAAAATATAAAAATTGGAGCAAGGTACAAAATACCTAAAAAAGCTGTCATTGAGTATATATTAAAAATACAAGATGAAGGTAAAAATCATGCTATAATAGAATAG
group_2377	-0.921289446	0.1550456	-5.942054769	2.81E-09	713	197	6.41E-06	0.737331954	0.503836317	GGCTTCATTGCAAGTAGAATGATGTACTTTAAAATAAGCAACAGTATAGCTCGATTTTAA
group_802	-1.103424314	0.190810428	-5.782830254	7.35E-09	532	96	1.67E-05	0.550155119	0.245524297	TTCGGTGGTTCTGGAGTAACAGGTTTTTCTGGTTCGCTTGGTGTTGTAGGCTCGGTTGGTTGACTAGGTTCTGTTGGCTCGCTTGGTTCAGTCGGTTCAACCGGCGTTCCAGGATCAATTGGCGTTGTTGGTTCTGTTGGCTTTTCTGGCTCACTCGGTGTTGTAGGCTCGGTTGGCTTGCTAGGTTCTGTTGGATCAGTTGGTATTACTGGCGGTTCTGCAGGATCCACCGGCTCAGTAGGATTCGTAGGTTCACTAGAATCAGTTGGTTCGGTAATTGGTGGAGTTGCTGGATCTGT
group_218	-1.103424314	0.190810428	-5.782830254	7.35E-09	532	96	1.67E-05	0.550155119	0.245524297	TTCGCTGACGATTTAGGACCAACAGATCCAGCAACTCCACCAATTACCGAACCAACTGATTCTAGTGAACCTACGAATCCTACTGAGCCGGTGGATCCTGCAGAACCGCCAGTAATACCAACTGATCCAACAGAACCTAGCAAGCCAACCGAGCCTACAACACCGAGTGAGCCAGAAAAGCCAACAGAACCAACAACGCCAATTGATCCTGGAACGCCGGTTGAACCGACTGAACCAAGCGAGCCAACAGAACCTAGTCAACCAACCGAGCCTACAACACCAAGCGAACCAGAAAAACCTGTTACTCCAGAACCACCGAA
aadK_3	-1.233251014	0.223312797	-5.522527283	3.34E-08	410	38	7.61E-05	0.423991727	0.097186701	TTGACTGAGTTTATGGAAGAAGTTTTAATTGATGATAATATGGTTTTTGATATTGATAATTTAAAAGGATTTCTTAATGATACCAGTTCATTTGGGTTTATAGCTAAAGAAAATAATAAAATTATAGGATTTGCATATTGCTATACACTTTTAAGACCTGATGGAAAAACAATGTTTTATTTACACTCAATAGGAATGTTACCTAACTATCAAGACAAAGGTTATGGTTCAAAATTATTATCTTTTATTAAGGAATATTCTAAAGAGATTGGTTGTTCTGAAATGTTTTTAATAACTGATAAAGGTAATCCTAGAGCTTGCCATGTATATGAAGAGAGTGTAAAATATTTTGTGTAA
group_4653	-1.069524109	0.193686384	-5.521937514	3.35E-08	515	91	7.63E-05	0.532574974	0.232736573	ATGTCAATTAATGCAAATGGCAAAAATGAAACTTTTAAGCCATCAGATTATACATTGGAGGCAAAGAAAGAATATGTTTATGAATATTTAGGGCTTAAATTTAAACTCTCAGACAAATTTAGAAATTATATAGCTGATAAAAAGATAGCGATGTTAGATGATCAAAGTCCTATAGATAAAGAACTAAAGTATGCTATTTTGACATTTGAAAAAATGACAGAAGAACAAAAGAATGCAGTTATAGAAAAGATGGGCGATGGATATAAAAATTGGCAAAATGAGCTTGAAAGAATTGGGACTATTGGTATATTTGAAAAAAATACATCAGAAGAAAAAAATCTAAAATTATAA
group_9058	-1.06858028	0.194312447	-5.499288887	3.81E-08	515	91	8.68E-05	0.532574974	0.232736573	ATGACTGAGAAAGAAAAAGTTGAGGAAATTATGGAAAAGTATAACCGTAACTTTTCCACATTACAAAAGAATGCTTCTGCGAAAGAGCTGAAGACAGTCTTTAAATTTGTAGCAGATGAATCCAACCGAAAACAACGTGAATTGATTGGTTTGGATAAAGAAAAATAA
pezT	-1.06858028	0.194312447	-5.499288887	3.81E-08	515	91	8.68E-05	0.532574974	0.232736573	TTGGTAGATGCAGCTCTCGATTTAGTTCTTAAAAAAGGCTATAGTTTTATTCTTGATGCTACTTTTGCGACCTCTAAGGTAAAACAAAATATTGAACGGGCACTGAAAAAGAATTACAATGTGCTTGTCTATTATGTTTATCAAGATCCATTTATTGCTTGGGATTTTACCAAAAAATGA
dsbE	-1.065142752	0.194102522	-5.487526609	4.08E-08	514	91	9.28E-05	0.531540848	0.232736573	GTGCTATCAGAAAAAACTGATTTAGAAAATACAGAAGCATTTAACAAAGAATCGGTTAAAGATTTACGTAAACTATCAACAAAGGACATAAATGGCAAGGATTTTACAAGTAAAGATTTTGAGAAGTATGATCTTACTATGGTAAATGTATTTGCAACTTGGTGTACAGCTTGTGTAAAGGAAATTCCTGATTTGGTTGAGGTTCAGAATGAAATGAAAAGCAAGGGTGTAAATATCGTTGGAGTTGTTACAGATCCTGTTGATGATAACGGTGAAAACAAGGAAGCAATTGAAAAGTCAAAGTTAATACATGAAAAGACAAAGGCTTCATATCCTTTCTTAATGCCAGATAAGACAAACTTTAATGGTAGATTGAATGGTATACAGGCTATGCCAGAG…
mprA	-1.06157885	0.193901774	-5.474827929	4.38E-08	513	91	9.97E-05	0.530506722	0.232736573	ATGAAAATATTAACTGTTGAAGATGATAATATGATAAGAGAGGGAATAAGTGAATATCTTTCAGAATTTGGATATACTGTTATTCAAGCTAAAGATGGAAGAGAAGCCTTGTCAAAATTTAATAGCGATATAAATTTGGTTATCTTAGACATTCAGATACCTTTTATAAATGGTTTAGAAGTGTTGAAAGAAATTAGAAAGAAAAGCAATTTACCAATTCTAATCTTGACTGCATTTAGTGATGAAGAATATAAAATTGATGCATTTACTAATTTAGTAGACGGATATGTAGAAAAGCCATTTTCATTGCCGGTCTTAAAAGCTAGAATAGATTCTTTAATTAAGAAGAATTATGGACATTTAGAGAAGTTTGAATATAAGGATCTATCGGTTAATTTT…
hssS	-1.06157885	0.193901774	-5.474827929	4.38E-08	513	91	9.97E-05	0.530506722	0.232736573	TTGACTAATAAGAATGAAATACAAATCAAAGATAATATAAATGTTAATTTAGAAAGTGATAGTAATTCTTTGATAATTGAAGAAAAAGAAATAAAGCTTAATGATGGTAAAAAAACAAATCTACAATTTGTTTCTACAGCTGATATGCAAAAAGATGCGAAAGATTTAAGCCTTAAATTTTTACCATATTCTTTATTAATATCAATTTTATTTTCTGCTATTATTTCTTTAATTTATGCAAAATCAATAAAAAATAATATACAAGAAATAAAAATTGTTACTGATAAAATGATGAAACTTGATAAAAAAATGAGTTTAAAAGTTAGCTCTAATGATGAAGTTGGAGAATTAAAACAACAAATTAATGATTTGTATTCTACTTTATTAAGAACAATTGAC…
aacAaphD_aacAaphD_1_aacAaphD_2	-1.19951666	0.220053464	-5.451023768	5.01E-08	418	40	0.000113984	0.432264736	0.10230179	TTGCGTGAAACTATTTATAATGATTTAACTGATATAGAAAAAGATTATATAGAAAGTTTTATGGAAAGACTAAATGCAACAACAGTTTTTGAGGGTAAAAAGTGTTTATGCCATAATGATTTTAGTTGTAATCATCTATTGTTAGATGGCAATAATAGATTAACTGGAATAATTGATTTTGGAGATTCTGGAATTATAGATGAATATTGTGATTTTATATACTTACTTGAAGATAGTGAAGAAGAAATAGGAAGGGAGCGTCAATAA
group_3319	-1.019306138	0.187911604	-5.424391661	5.82E-08	535	100	0.000132355	0.553257497	0.255754476	TTGGATTGCTTAAATTATCATCCTCTTTTTTATTTATATATTGAGTATGAACAGTTTTCTAAATTATTTTTGTACATTTTATTATTGATGAATTTTAGAAAGGGGTTTATTATGAAACAGATTAAAAGCTACACTAGTATTTGGGCAGTTGAAAAAGTCATTTACGCAATTAATGACTTTCAGCTGCCTTTTCCTGTGACCTTTAATCAGATGGCTTGGTTTGTTTTATCCTTGTTGTTTGTCATTGTATTTGCCCATGTGCCTCCGCTGTCTATGATAGGGGGGGCATTTTTAAAATACTTGGGGATACCAGTGGCGGTTACTTGGTTTATGTCGCAAAAGACTTTTGACGGAAAGAAACCATTAGGATTTTTACGATCCTTTATCAGCTATCACTTA…
btr_2_ybhF_1_btr_1	-1.045472814	0.193117128	-5.413672133	6.17E-08	512	88	0.000140532	0.529472596	0.225063939	GTGTTAGAGGTAAAAGAGTTAGTCAAAACCTTTGGGGATTTTAAAGCAGTTGATCATGTATCCTTTACGATACCGGACGGGAAAATTTTAGGATTAATTGGCCAAAATGGTGCCGGAAAAACAACTACGTTTCGCTTGATTTTAAATTTTTTAACACAAGATAGCGGGTCGGTTTTATGGAATGGTCAACCATTAAACGAAAAAGAATACAATATTATTGGTTATTNACTAATTGATGAACCGGAAACTCTAAAAGAACTAAGAAATATAGCAAGTATATATGATTTTTTATATCATATTAAAAAAACGTTTTTGGCACCTTCTTTAATCACAAATAAACCAACTCAAGTTAACATTATTGACTATATTAATAACCATTATATGAACGATATTTCTCCT…
group_6425	-1.038796346	0.193030349	-5.381518243	7.39E-08	511	88	0.000168106	0.528438469	0.225063939	ATGAAAAAAATTGATTTAATAAATATGATAGGTATGTTAATAGGGATATTAGTAAATATAGTAATTTTCACAGATTGGCTCGGGGTGTTATTTTCTAATCTTATTCCCATACTTATTATAGGCATTTGTGGAATTATACTTTCAATATTAGAACTTTTTGAAAGCAGAAATACAATGAATAGAATATTTGCTTGTATTATATTAATTGTTAATCTATTGCCTATGGTCTATTTTACTTTTTTATATTTTGCACTGGGATGA
xerC_5_xerC_1_xerC_2_xerC_3_xerC_4	-1.023481089	0.190598975	-5.369814238	7.88E-08	522	92	0.000179389	0.539813857	0.235294118	TTGGAAACACAGGATCGTTTTAAAAAGAAAATAGCAGCTAACGGTCAAGTAACTTGGTACTTTCAAGCATTTAGAACAACTCGTCGTGGCTTCAAATCAAAACGAGCTGCTCAATTAGAGTACTTAAAGATGAAAAAACAACAAAAGTAA
panB_panB_2_panB_1	-1.031076499	0.192052963	-5.368709155	7.93E-08	509	88	0.000180492	0.526370217	0.225063939	GTGTTAGAATGTGTTCCAACTAAGCTTGCAGAGTTAATTTCTAAAGAGATATCAATACCTACAATTGGTATTGGAGCAGGTGCAGGGTGTGATGGACAAATTCTTGTATATCAAGATATGTTGGGGATGTATAGTGATTTTACCCCTAAATTTGTGAAGAAATATGCTAATTTATCAGAAGAGATGAATAAAGCATTTACAAAATATATAGAGGAAGTAAAAGATGGAGTTTTTCCAGGTCCAGAACATGGGTTTAAAATAAGTGATGATGTTTTAGAAAAATTATATTAA
group_10549	-1.033319834	0.192812822	-5.359186291	8.36E-08	513	92	0.000190268	0.530506722	0.235294118	TTGTTTGAACTAGGTTTAGATAAAAAACAAATAAAAAGAAATGTTATGAAATTATCTGGTGGACAGCAACAAAGAGTAGCTATTGCTAGAGCATTGGTATCAGATGCTCCAATAATACTAGCTGATGAGCCTACTGGTAATCTAGACAGTGTTACTGCTGGAGAAATAATTAATATATTAAAGACATTAGCTAAAGATAGAAATAAATGTGTAATAGTTGTAACACATAGTAAGGAAGTAGCAGATTCTGCGGATATCATTTTAGAACTAAGTGGTAAAAAGTTGAAAAAAGTAAATAAAATGAATTTGGAGGTTGAATAA
ltrA_1__ltrA_2	-1.035923216	0.193383408	-5.356836069	8.47E-08	515	92	0.000192759	0.532574974	0.235294118	TTGTACCCTCTTTGCGACGTATCTACAAAAACAATTTACGGATTTAATACGGAAGATACACCGTTTACCCCGTTTGGTCGTCAAAGGTTGGAGCACAAAAGCTTACAGTCTCTTGTATACCAAGAATTAAGAAAATTGATGGAATCGAAAATACTGAATAGAATGGTTGAGTATTTAGATAATAGAATATCTCGTTACTCAATGAAATCAGGCAAGTGTGAGATTACAAAACAGTTTTTGCCAGCAAAAGCCGTTCACTGTCATCACTATTTACCAAAAAGTCTTGGTGGAGACGACAAATTTGATAACTTGAGAATTATTCATAAGGATATCCATCTTTTGATCCATACCACAAATAAAATGATAATCGATCACTACGTCAATGAACTGAAACTGCTG…
macB_8	-1.021007954	0.192829424	-5.294876344	1.19E-07	514	93	0.000271065	0.531540848	0.237851662	TTGGTTGGTCACTAAGCGGGTCTGCCAAGAAAAATTGTGTCAGAATAAATTTACTTTCGTCCGTTAATTGGTCCATTTTGTTTTCTCCTTTTCTCTTATTATTTGTTTTTAAAATCGAGTAGAATTTGCTATTTGAGCAGAAATTTTTGGTTCATTTTGTTGCCTTTTTTGCTCGTTAGCTTGGGACTTTCCCATTTCAGTTTCTTTTTTCTTCGCGTTCAATAAACGTTCTTCAAATTTATTTTGGGGAAGTTGAATGCCTTTTTCTATGGATAAAGCATGGTCAGCTTTTTCAATTAGAGTGCGCGCCTCTTTCGTGATTGTTTCTAACGATTGCGTAAATTCTTCTAACTTTTCTCCTTGCTTCGTCCAAGAA
group_4088	-1.01756091	0.192634537	-5.2823389	1.28E-07	513	93	0.000290292	0.530506722	0.237851662	GGCATTATTTGTATCGAGCCATCGATGCAGATGGTTTAACCTTGGATATTTGGTTACGTAAAAAACGGGACACACAAGCAGCCTATGCTTTTCTTAAGCGGTTAGTGAAGCAGTTTGATGAACCGAAGGTTGTAGTCACAGATAAAGCACCATCAATTGCTAGTGCCTTTAAGAAACTAAAAGAATACGGATTTTATCAAGGGACAGAACATCGTACCATTAAATACCTGAATAATTTGATTGAACAAGACCATCGTCCAGTAAAGAGACGCAATAAATTCTATCGAAGTTTACGCACTGCCTCACCCACGATTAAAGGCATGGAAGCCATCCGAGGATTATATAAGAAAACCCGAAAAGAAGGCACTCTCTTCGGGTTTTCGGTCTGTACTGAAATCA…
group_9118	-1.008951891	0.192765327	-5.234094256	1.66E-07	509	91	0.000377351	0.526370217	0.232736573	ATGGCAATTGAAGCTTTATATCCATTAATTGAATTTAATATTAGAAATATAAAAGAAAAAGGAATTATAGAAAGTTTGACAGGACCAGTTGAACGTTGTGATATTTCAACAATTAAAGGTCACTGTGAAGTTTTATCAGATGAAGACAGAGCTTTATATATGCTATTATCAAAAAATGTATTAGAGATAGCTATGTTAAAAAATATTAATAGAGATTATAGTGAATTAGAAAAGTATTTAGGAGAGAGTTAG
group_2272	-0.905647875	0.174568951	-5.18790926	2.13E-07	744	242	0.000484033	0.769389866	0.618925831	TTGACAGATTCAACTGAAGGCAAGTACTCTCAAACTCATTTTGATGAACAAGATGTCTATTTCTTATTTGGAATGGAAATATTAATTTCAGATCAAAAGTTATCAACAGCCATTGATCATTTATCAGAGATAAGAAGAAAGGTCATCCTACTTTATTATTTTGCAGGTTTTAATAATACTGAAATCGGTAAAATTCTCAACATGAGTACAAGTGGTATCTGGTATCAACGAAAAAAGGCAGTTGAACAATTAAAAACGGAGTATTACCTATGGTAG
panC_panC_2_panC_1	-0.959426749	0.189751476	-5.056228119	4.28E-07	484	88	0.000973285	0.500517063	0.225063939	TTGATTTTGGTACACAACAAATTACCACACAAGATCAAGACTATGATGCACAAGCACAAAGTGAAGTTCAGGTGACAGATTTGCGTGGCTCATCAGCTGGATGGACACTAACAGTTACAGCTGGGAAGTTGAAAGCTGGAGTAAAAGAATTAACAGGGGCTCAAGTTAGTCTAGCTAGTGGAGCAGTAGCTAATTCAAGTAATGAAACAGTCACAGCTTCAGATACGACTTTGACACCAGAGCAGTCAGTGAAAGTGATGAATGCAGCAGCTGGAAACGGAAATGGAGTGACGACCGGGACTTGGCAAACAACAGGCGTGAAATTACACGTT
dinJ_dinJ_1_dinJ_3	-0.940009066	0.186659492	-5.035956401	4.75E-07	538	103	0.001082167	0.556359876	0.26342711	GTGAAGCACATGGAAATCGATGTTGAGCATATTTTAGATTGTCTAGATCAATATGGAAAAGGAGAACTAACTGAAAAGCAACTCGCTAAAGCATTGACCCATGAGGAGAAAATATTTCTAATCATGTATCAAGGTTTACAAGAAATAGATAACGATAGCGAAGAAGAGTTCGATGTACTGGACTGGTTAGGAGAAGAAGAATCCTTCTTTATGATTGTGGAAGTAAATGAAAGTCTATGTTGGCAAGCAGAATCTGTCTTAGAAGAAATCGGTGTGGAGATGTCTGACGCCATTGAAAGTTTTTTTAAACAATTGCTTGAAACGAGACAACTCACCGTAGTAGTAAATGACTAG
panD_panD_1	-0.951726379	0.18934833	-5.026325697	5.00E-07	480	87	0.001137924	0.496380558	0.222506394	TTCGGTGGTTCTGGAGTAACAGGTTTTTCTGGTTCGCTTGGTGTTGTAGGCTCGGTTGGTTGACTAGGTTCTGTTGGCTCGCTTGGTTCAGTCGGTTCAACCGGCGTTCCAGGATCAATTGGCGTTGTTGGTTCTGTTGG
group_5268	-0.795990609	0.159149383	-5.001531224	5.69E-07	692	188	0.001294515	0.715615305	0.480818414	ATGGCTATTGGAGTGATTATGATAGGACTTATCCTAATAGCTGGATATAATTTTTTTAAATCTTTCTCGGATTATTTTAGAAAAGGTGAATGA
pdaA__pdaA_1_xynD	-0.799715075	0.159975197	-4.998994145	5.76E-07	694	189	0.001311662	0.717683557	0.483375959	TTGTTTACCGCACTTATTCTAGTAATTGTCGCTACTGGCGGCTATATTGTTTATACATTAAAACAGCAAGAAGTAGAAGCTCAAGCCAAATATGAAACTGCTGTAAAAAATCTCATGGCTTCAATCCAAGAAGAGCAAGACCAAAGTGGAATTTCAACGAAAATAGATACTATAAATGACGGAGAAAATAAGTGCCTTATTTACCGTCCAGTTTATGAAAGTACTGTTCCTTTTAAAAATGCAAACCAGCTCTTAGACGAGCTTGCTCAAAAGCAACAAAAGAAGCATCGTGAAAAAGAAGTGCTTACAGTTGCCAGAATAAAAGCAACAGCAATATCTTCTAAAATTGGTCAGTATAGAATTGAAGCAGATAGTTTTATCTGGGATCGCAGTAAGGAA…
group_712	-0.863299849	0.173064461	-4.988313842	6.09E-07	470	89	0.001386279	0.486039297	0.227621483	GAAGAAACACGTGCAACTTACACTTTTTTTGATGACGGTAAATTTTCAGCTAATGACTCAGAGGATAGTGTTAGTGGGACATACACTTATGATGAAAAAAATAAAAAAATAACCTTTGACATTACTAGCAGAAACTCTTTCATTATGGAAAAAGTAGAATACAAAGATAACAAGATTACAGGGGAAATTGGCGAAAAACAAAGAACACTTATAAAACAAAAAACAGAATAA
znuC_cysA_fhuC_1	-0.78870195	0.158642995	-4.97155233	6.64E-07	694	190	0.001511695	0.717683557	0.485933504	ATGTTAGAAGTGAAAAAGCTTACTGTTTGTTATAACGATTTTTTAGCATTGAACGAGATTTCTTTAAAAATACAAGAAGGTGCTTTAACAGGTATTATTGGTCCAAATGGTGCTGGAAAATCTACATTGCTTAAAGCAATGTTAAATATTATACCTCATCAGGGAGATGTCTCCATTAATAATGAAGACATCAATAAAAAACTGGTAAAGATTGCATATGTAGAACAAAAAGCTGATATTGATTTTACTTTTCCAATAAAAGTAAAAGAATGTGTATCTATGGGAACATATGCCGGAATGAAAGTTTTTCAAAGAATTAAAAATGCAGAATGGCAAAGAGTTTCAAAGGCTTTGGAAAAGGTCGATATGGGAAAATATTCTAATCATCAAATAGGAGAA…
rpmG	-0.789392046	0.15959428	-4.946242721	7.57E-07	695	190	0.001722013	0.718717684	0.485933504	ATGCGTCAAAATATTATTTTGGAATGTGTCGAAACTGGAGAACGTCTGTATCTCACCAGCAAAAATAAACGGAATAACTCTGAACGGCTAGAATTAAAAAAGTATTCTCCAAAATTGCGCAGGCGGGCAATTTTCAAAGAAGTGAAATAG
group_2590	-0.789392046	0.15959428	-4.946242721	7.57E-07	695	190	0.001722013	0.718717684	0.485933504	ATGGAAATTCTTTACCCACCTTTAGTTGAACAAGGGTTGAAGTATTATCTTGAAACAACCAAACAATCACTAGATAAAAGTACTTTTTATCGTTCAATGGTTGAAAAAGGAATCATTACCGAAACTGGTTTGCCAACTCAGCATGCAATCGAAAATGGATTAGTCAAAGATTACTATGAGGACGAAGGATTGTCATTTGATGAGTTCTTAAAAATCTATCCAGTTTTTGAAGAGTATGACGAAGAGTTATTTCAACGTATCGATGGTTATTGGGAGATACCCATCGAGATGAAAGAAAATTTAGTTTCGCAGTTGGAATCTGGGGAGTTGCCTTACGAGGATACGCAACAGATTGAAACTTATCTTGAAGATCGATAA
group_9456	-0.788804494	0.159658988	-4.940558029	7.79E-07	692	189	0.001772988	0.715615305	0.483375959	ATGGTACAAATTAAAACAACTACTATACTAATTTATTTACTAGCAATTCAGGAATTATCAAAAAGAAAAAAGAAATTAAAAAATAATGATTTAGCAAAAGTTCTAAGTGTTAGTCCAGCATCTGTAAGTGAGATGCTGGCTAAACTTAGATATGAGGACTATTTAGATATAGGATTTCAATTAACTGATAAAGGGAGAAACTTTATTGACGATTACAAAAAAGGTTTTAAGTAA
group_3256	-1.069645377	0.216698386	-4.93610218	7.97E-07	417	40	0.001813957	0.43123061	0.10230179	TTTCGCTCGTCTTGTTCATACTGCTTCGTAATAATTTCATTGATTTCTTGACGGTAGTTATCTAAGTGATCTCCCTGATACGCCAACAAAGCGTCTTCCATCAACGACTCTTCTTCTCTTTTATTAACAACCAGCAGCTGATACCGAGAGTTTTTGTCTAGTGTATTTAACCCTTCTGCATACCCCATTACCGTGTTTAATTGATCTTCTTCTACAGCAATTTCGTAGTCCACTTCTCCAAGTTTATAGCACTTAGAAAACTCATCCTCTACAATGTGCATGAGCCCTTCTTCAAACTGGCTCGTATAAAAAATACTCTCTTGTACGGTAGGATTTGCTTGTTGCTGTACACGTTTTTTTACTTTTTTATCTACTTTTTCAACGTTACTAGATAACGTC…
rpsN_rpsN_1	-0.785711328	0.15920753	-4.935139233	8.01E-07	693	189	0.00182293	0.716649431	0.483375959	ATGTATATGGCAAAAAAGTCTAAAATTGCTAAAGCAAAGAAACAAATGGCAATGATTGAAAAGTATGCAGATAAGCGTCAGTCTTTAAAAGCCGCAGGAGATCGCACCGCTCTCGCTAAATTGCCAAGAGATTCAAATCCAAATCGTCTGAGGCTTCGTGATCAGACGGATGGCCGTCCAAGAGGGTATATGCGAAAGTTTGGTATGTCCCGTATTAAGTTTAGAGAGCTTGCCCATCAAGGTTTGATTCCTGGAGTAAAAAAAGCAAGTTGGTAA
group_8501	-0.809455136	0.164175904	-4.930413754	8.21E-07	565	128	0.001867586	0.584281282	0.327365729	GTGAAGCAAGATGATGGACGAATCGTATGGAAAAATTTGAGTGATCTCAAGCTAATTTTGCTAATCAATCAATTCATCGAAAAACACGGAATAAAATCTAGTCGTCAGTACCAGAAAAAATTATCAGAGAATCCAAATTCTGCACCAAGTATGTGGTTTATTAATCAAAAATATGGATCATGGGAAAATTTATTGGTTAGTGTTGGTCTGGAGAATACAGAATATGGGAAATGGTCAAAAATATCAGAAAAAAAATTATTGGAAATAGTAGAGTCCTTTATTGTGGCTGAGAAAATAACTTCTCAGCGTAAATATGAACAAAAATCAGTGGGAAAAGATGTTCCTTCATTAAGTACATTGAAAAAGAGGCTTGGAGATGTAAAACCTCTATTCAGAAAG…
group_2117	-0.911314675	0.185740034	-4.906398759	9.28E-07	538	104	0.002111305	0.556359876	0.265984655	ATGGAATTGAAATTTGTTGTGCCAGATATGGCCGAAACGTTTGGAAAGTTAAGTTATGCCGGTGAAGGAGAAATTTTAACAGAAGGATATGGACGGAATACTACGGTGATTGGTCGCAGTTACCATCTATACTCCAGCAAACAACGGGCCGATGATATTGAGGTGGTAGTAGCTGCGGAAGCCGGTGAAAAGGATTTTGATCAAGACCAACCGCTAAAAGCCGTGAATCCCCATTTGGTTGCCAAAGGCTATGAGATTGAAAATCGTGGGTTTACTGATTACGTGTTGTATGTTGATGATTTAGTGAAAGAATAG
group_2726	-0.911314675	0.185740034	-4.906398759	9.28E-07	538	104	0.002111305	0.556359876	0.265984655	TTGGTACAACGGAATTTAGATTATCGGTTATTAAAAGATCGTCGCAATGAATATGGTATTTCGCAAAATAAATTAGCTACCGCTTGTGGGCTTAGTCGACCCTATTTAAATCAGATAGAAAACGGTGGCGTAACTGCCTCTACAAAAACCATGAGAAAAATTTTTAACCAACTGGAAAGTTTTAATCCCGATTTACCTTTATCGTTACTGTTTGACTATGTAAGGATTCGTTTCCCCACAACGGATGCACGGAAAATCATTCAAGAGATTCTCCACCTGAAATTTGATTATATGCTCCACGAAGATTACGCCTTTTACTCCTATCAAGAATAA
group_2725	-0.911314675	0.185740034	-4.906398759	9.28E-07	538	104	0.002111305	0.556359876	0.265984655	ATGGGAATTGTGAAAGATATTTTATTGGTATTTGGTGGCAGTATGATTGGTGTTACCGTGATGTGCTTGATGAATGCAAGTGCAACAGCGGACCGGGCTATGGAAAAGAAAGGAAAGTGA
relG_2_relG_relG_1	-2.231613939	0.455103769	-4.903527699	9.41E-07	206	9	0.002142414	0.21302999	0.023017903	ATGCGGTATAAAGTTACGTATATGCCACAAGCGCAGAAGCAATTAAAGAAAATGGACAGAAATCAGGCTAGAATTATAGTCGCATGGATTAGAAAAAATTTAGAAGGAACTGATGATCCGCGCCAGCATGGAAAAGGGTTGACAGGAAATAGAAGTGGTGAATGGCGTTATAGAATTGGAAACTATCGAATACTGGCTAATATTTGTGATTCTGAAGTTGTGATACAAATATTTTCAATAGGTCATAGGAGCACCATTTATAAAAGATAA
group_2282	-2.231613939	0.455103769	-4.903527699	9.41E-07	206	9	0.002142414	0.21302999	0.023017903	ATGTCTCAATCAACAATTACATTTAGAATTCCTGATGATGAAAAGGAACTGGTATTAGAATATGCAAAAGCTCATAATTCTTCATTAACCGAACTTTATCGGAATGCCGTACTAGATAAAATTGAAGATGAAATTGACTTAAAAACTTTGCGGAACGCAATGAAAATTTCCAAAGAGAAAAAAGAGGTTGGTATTTCTCAAGTGGAAATGGAGAATTTGTTAAATGAAATATAA
ndvA	-0.779602803	0.159295597	-4.894063717	9.88E-07	694	190	0.002248115	0.717683557	0.485933504	GTGACTGCGTTAGTAGGTGCTAGTGGTTCCGGGAAAACTAGTATCTTGAAATTAGTGTCTAGACTGTATGATTATGATGAAGGCTGTATTTTAATTGATGGGTATGATATTAAACGTGTATCTCCAGCTTCTTTGTTTAGCAAAATCGCTATTGTTTTTCAAGAGGTAACTTTGTTTAATACAAGTATTTTGGAAAATATACGTATTGGAAATAGTCAAGCGTCAGATGAGGAAGTGAAAAAAGCAGCTCGTTTAGCTAACTGCGAAGACTTTATTGAAAAACTACCTGACGGTTATCATACATTGGTCGGAGAAAACGGAAGTTCACTTTCTGGAGGAGAGCGACAACGCTTATCCATAGCACGGGCTTTTTTGAAAAATGCGCCAATTTTAATTTTA…
group_6241	-0.779602803	0.159295597	-4.894063717	9.88E-07	694	190	0.002248115	0.717683557	0.485933504	ATGGGTGGGGCGTACTTACCTTGGTTTATCAGTTCGATTAGTACGGCGATCTTAGCTGATATTATTCTATCCGTATTTGGATATGATCGAGCAATTCCTCAAGTTGTGTCTTGGGCTCTAATGCAATTAGGCAGTGCTGCCGGACAGTGGATTCCCATATGGTTCTTTACAGATCGTTTTCGTCAAGACTGGATAGATAGAGGACAATCTGCTGCAACAATGGATGCAATGATCCACTACGCGGTGGGTATATGGGGAATCATTTCAGTGTTAGTTGTAGCAAGTTTATCTATGATTGGTGTATTGATTGGAAGAAAAGTCTTAAAAAAATACAAAAAATAG
irtA_msbA_1	-0.779602803	0.159295597	-4.894063717	9.88E-07	694	190	0.002248115	0.717683557	0.485933504	TTGAGAAAAAAGGGAATTAGCGGTTTAACAGGAGCAAGTTTTCGTTTTTTTGATTTAAATTCTTCGGGATATATTCGAAAGACAATTGATGACAACGCGGCTAAAACACATATGGCAATTGCTCACTTGATTCCAGATAGTGCTCAAGCCATAGTAACACCTGTTTTATCAGTTGCCTTAGGCTTTTTCATTAACTTTAAAATTGGATTGGTTCTAATCGCCATGTTAGTAATTGGTGTATTCTTGTTAAAGAAAATGACAGGGAATACAAATTTTATTCAAAAATATCAAGATTCGTTAGATGTGTTAAGCTCTGAAACGGTAGAATATATCCGCGGAATTCAAGTTATAAAGATATTTGGTGCTAAAGTAACATCATTTAAAGCCTTGAATAAAGCA…
ykoD_3_ykoD_2	-0.774797915	0.159241494	-4.865552929	1.14E-06	693	190	0.002597764	0.716649431	0.485933504	TTGTTTGAATTTAACAATGTTTCTTTTTCATATAAGGATGTTAAGGAACAAGCGCTTGTTGACCTTAATTTTTCAATAAAAAAAGGTAGTCTTACATTGATTACTGGTTCTTCTGGGAGTGGGAAATCCACACTATTAAAGTTAATGAATGGACTTATTCCAAGACTTTATGACGGAAAATTGGTTGGGGAAATTTTATTTGAAAATAACTCGCTACAATCCTTAACACAAGAAAGTATATCAAAAAATATTGGCTACGTAAGTCAAGATCCTAGAGGACAATTCTTTACAACAAATACAACGAGTGAGTTAGTATTTTCGATGGAAAACTTTGGATTTACAAAAGAGCATATGGATAAAAGAATCAATGAATTAGCTGAATTATTAGATCTTTCAAAT…
ssaB_psaA	-0.773685611	0.159228481	-4.858964964	1.18E-06	692	190	0.002685703	0.715615305	0.485933504	TTGGATTCTCTAGACAAAGAAGCTAAATCTAAATTTGCTTCAATTCCGAATGATAAAAAAATGATTGTTACAAGTGAAGGATGCTTTAAATATTTCTCGAAAGCGTATAATGTGCCTTCTGCTTACATTTGGGAAATCAACACTGAAGAAGAAGGAACACCAGATCAAATAAAACACTTAGTTGAAAAATTACGCACAACAAAAGTTCCCTCCTTATTCGTAGAAAGTAGTGTGGACGATAGACCGATGAAAACAGTATCAAAAGATACCAATATTCCTATCTATTCAACGATTTTTACTGATTCAATTGCAGAAAAAGGACAAGATGGTGATAGTTACTATGCGATGATGAAATGGAACCTGGATAAAATTGCTGAAGGCCTTTCGAAATAA
group_736	-0.773685611	0.159228481	-4.858964964	1.18E-06	692	190	0.002685703	0.715615305	0.485933504	TTGACTGCAGGTGTAACTACAGGTGCTTTTTATAAACATTTTTCATCTAAAGAAGCGTTGTTTGAAGAAATTATTCAACCATATATCGATGAACTTGTTAATATGTATAATAAAGAGCTCACTGAGTTTCTCACAAACCTTGAAAATTTAAACTTGGAGGAAAGTTGGAGAGAAAACTTTAATGAATTAGATCCTTTTATTAATTATGTTTTTGAGAATAAACGTATATTCGACTTGGTTTTATTCCAATCGGCTGGAACCAAATATCAAGATACCGTTGAACAGATTACATCATTTGTGACAGAGAAGACAATCTATAGTCTAGAAAAGTTAAAGGCTATCGGAATGATAAATCAAAATTTAGTTTTTAATGAAGAAGAAATCCACTTCTACATTTAC…
group_85	-0.773685611	0.159228481	-4.858964964	1.18E-06	692	190	0.002685703	0.715615305	0.485933504	GTGTTAAAAATCAATCCGTTAACCTTGATTACTTTAAATATTTTTTTCCCGGTCATTATTTTTTTAGGAAAGGGAAATATATTTCAAGTGGGGTGTTTCGTTATTGCTACAGTTTTAGTATTGATGTTTCGTAAAATAAAGACATGTATTTATTTTATCTTGATTTATTTAGTTCTGTTTTTAGCAATGAAAATTATTGATGCTATAAAGATAGAGTTTTTTACTATATTTTTTGGGACATCCTTATACATTGTATTTCGAATGTTGCCGGTCGTAATGATTTCATGGCTGTTGGTTAGTGTCTATACTAGTAATGAATTATTATCCTCTTTAGAAAAAATACATTTACCGAAAAAAATAATGTTAAGTATTACAGTAGTGATCAGGTTCTTTCCGACT…
group_3231	-0.82671128	0.17032166	-4.853823522	1.21E-06	681	187	0.002756316	0.704239917	0.47826087	TTGTATCAATATGAAGTTTTGATGACGTATGTATATCTATTACAGATTTCTGAATATCTTGAAATATCATTGCCATTGGATCTTCGAACGAAATTGAAGATACCTATCTTATCTACCTACTATATAGCGGATAATCAAGATGTTCTGAATCCTATCAACGATAGCGATCATGTCAATTTTCGATATGTATATGATAGCTATCGTAATATGAAGAAAGAACTTGGAAAACACTGCAGCCAGAGAAACTTTTTTCGTGGTGAATCAAGTGGTTTAATGTTTTATGATTTGTCAAATTAA
mntB_2	-0.772591728	0.159217659	-4.852424873	1.22E-06	691	190	0.002775832	0.714581179	0.485933504	TTGGAGTGGGGGAATAATATGCTTCAAAATTTTATTAATGGTCTGTATGACTTTCACTTTTTACAGAATGCTCTAATTACATCTGTAGTTATAGGGATTGTTTCTGGAACAGTAGGTTGTTTTATTATTTTAAGAGGAATGTCTCTTATGGGTGATGCTATTTCTCATGCTGTTTTGCCAGGAGTAGCAATTTCTTATATTTTAGGTATTAATTTTTTTATTGGTGCGATTGTATTTGGTCTATTAGCTTCTATCATTATTACTTTTATAAAAAGCAATAGTGTAATAAAAGGAGATACAGCAATTGGTATTACTTTCAGTTCTTTTTTAGCACTAGGAGTTATCCTTATAGGAGTTGCAAATAGCTCAACGGATTTATTTCATATTTTATTTGGAAAT…
gp53	-0.704970452	0.145799745	-4.835196752	1.33E-06	758	250	0.003027399	0.783867632	0.639386189	TTGAAAGATGATCCTTTAATTGAAATCGTCGATCGTTTGGCACGGATTGAAACAAAGTTGGATAATCATGAACAATTAAGAGAGAAAGCAGACATAGCGCTCTCAATGGCCAAAAACAATGAAGGCGATATTGCGGAAATAAAAGAGAATCAAAAGTGGACGTGGCGAACAATTGCAGGAATTGGGGTTTCTGTTGCTGTCTATTTAATCACGAAATACTTAGGAGAAATTTAG
group_6014	-2.665394964	0.556041586	-4.793517301	1.64E-06	204	9	0.003729962	0.210961737	0.023017903	TTGGATAGAATTAAAAATATTATAAATGGTAGTACAAAAAAAGATAAATATAAAATAAGAGATCGTTTTAAGCATTTATTTCAATCCGTTTGGTTTTTAATTACTAATTCTTACTTTGAAGGGTTTAAGACTGGTAAAATCTACGGGGGGAATTTAAAGAAAATTTGTGTTCCGGGTATAAATTGTTATTCATGCCCGGGAGCAAAAGGTTCTTGTCCAATAGGATCACTACAGGCAGTAATTGGAAATTCAAAATATAAGATTAGTTATTTTATTATATAG
yjiA_2_yjiA_1	-0.767145487	0.160549469	-4.778249903	1.77E-06	679	185	0.004024594	0.702171665	0.47314578	ATGGGCATACCAGTTACAATCGTTTCTGGGTTTTTAGGGGCTGGAAAAACAACGCTGATCAATCAAGCCTTGCAAGTCTCACCCCATCCCAGGGAAGAAATTATTATAATTGTAAATGAGTTTGGTGAAGTTGGAATTGATCACAAATTAAAGGTATTAAAGTAG
manZ_9_manZ_3_manZ_1_manZ_4__manZ_2_manZ_11	-0.815230114	0.170668572	-4.776685617	1.78E-06	680	187	0.004056015	0.703205791	0.47826087	TTGCTCCGATGGGTTTTTTGGTTATCGATGTTAATCTCAATGCTAGTCATCAAATTATTAATGGGATATTTAGGATTTAAACTTGGAACGAGTGTGATCGAAACCTTAAGTGATAAAATTGGTAAAATTTCTTCAGCAGCAAATATTGTCGGAGTGACTGTTATTGCGGCATTAGCTACTTCTTTTGTTAAGGCAAATATCGCCATTAAGTATTCACATAATGTAGAATCTGGTGAAAAACAAGTAATTGCTATTCAAGATATTTTAGATAAGATTACGCCCAAAATGCTTCCAGTCATTTTAACTATTTTAGTTTTTTATTTGATCAAGAAAAGAAAATGGAACACGTATCAATTATTAATTTTTTTTATTTGTGATTGGGATTCTAGCCTCTGTCTT…
group_3184	-0.844507188	0.177991776	-4.74464163	2.09E-06	530	100	0.004754013	0.548086867	0.255754476	ATGTTTGAGGCTATGTTACAGGGAGAACTCAATCACCATTTAGGGTATGAGGCTCATGAAAAAGCAGAGAAACCTACTAATAACCGCCGCAATGGTTATGGACAAAAACAGCTAAAAACCAGTATGGGTGAGGTGCCTATTCAAACGCCTAGAGATCGTGATGGCTCTTTCGAGCCTACCTTGATTCCAAAAAGAAAAAAAGATATCTCAGAAATTGAGGGCAAGATTCTGGCCATGTATGCGCGTGGGATGAGTCAACGCGATATCTCTGATACCATCGAGGATATCTATGGTTTTTCAGTTTCTCACGAAATGGTTTCGGACATCACCGATGCGGTTCTTCAAGAACTGGAAGAATGGCAAAATCGTCCCTTAAAAAAATGCTATGCCTTCTTGTTT…
group_2068	-0.771466598	0.163142391	-4.728793017	2.26E-06	584	138	0.005140539	0.603929679	0.352941176	TTGGATGGGATTCCTCATGGTACAAAGGTAACCATTACCGAAAAATCGGTGCCGGCGCCTTATACGATTGATACCATACCCATGACTGCTACGATTAAAGTAGGCGAAACCATTTTTATGACTTCAAAAAATACGCGGGAAAAAGGTCAAATCATTCTGGATAAAACCGGGATTGAAACAGGAAGTGATCTTTGGAACGACAATTACTCTTTAGCTGGAAACACGTTTGCTATTCGCAAGGACAGTCCTACTGGTGAAATTGTTCAAGAAATGACCACGGATGAAAAAGGTCATGCAGAAACACCAAAAGAGATTGCTAATGCATTGGAATTGGGAACTTACTACGTGACCGAAACCAAAGCATCTAATGGCTTCGTGAATACCTTTAAAGCAGTAAAA…
gmuC_5_chbC_1_gmuC_4_chbC_2_chbC_3	-0.887589536	0.18873693	-4.702786756	2.57E-06	516	95	0.005840999	0.5336091	0.242966752	ATGTACGGACTACCTACTGTATTAAATCCTATTTTATTTATACCTAAAATTTTGTGTCCTGTAGTTATGGCTGGGCTTGCATATTTAGCAACAGATTTAGGATTGGTATCTCCAGTAACACAAAATGTAACTTGGGTGATGCCACCAATCTTATATGGATTCTTTTCTACAGGATTTGATTGGAGATCGATTATTTTATCAATAATCAATTTAGTTTTAGCTACTTTGATTTATTTACCATTTGTAAAAATGGCTAACAATGAGACTGTTTATAAGTAA
group_5734	-0.742328477	0.158161967	-4.693470198	2.69E-06	684	206	0.006113544	0.707342296	0.52685422	ATGAGTAATGAAATTGCTAATATAACAATAATCCGAGAAATTTTACAAAACTATACTGCAAATGAAATCTCTAAACATACAGGATTAAATTTGAGTACTATAAAAAACTAA
mazE_2_mazE_1__mazE	-1.801830727	0.3885958	-4.636773546	3.54E-06	209	12	0.008054531	0.216132368	0.030690537	ATGGTAATGTTATCAATAAAAAAATGGGGCAATAGTAACGGTCTTAGACTTCCTAAATCTGTGATGGAATATCTCCAAATTCATACAGAAGATAAAGTGAAAATAACACAGGAGGAATCGAATGGTAAAAAACGATTAATTATTGAAGCTGTGGATTCTGATAATGATTTAACAATTGAACAATTGTTTGAAAATTATAAAGAAGAGAAGGTGCATGTAACTATTCAAGATTTAGGAAATGCGGTAGGAAATGAAAAATGGTAA
group_784	-0.900127267	0.194873131	-4.619042461	3.86E-06	868	320	0.008774321	0.89762151	0.818414322	TTGATTCTATTGTTAAAAGAAGTAGATTTTCGACAAACAAAAGCGAATGCTAGAAATGTGTTGAAGAGTTTTAGACGTTTAGAGCGAATAGCTGGTCGCTCTTTGATAGATTTAAAATCACCAATTATTACAGATATGCCTAAAAGCCAAAGTCACGGGAATAAAGCAGAAGATGCGCTAGTACAATTAGTAGATGCAGAAGCAGAAAGAGACGCAATTGTATCTGCGCTTATGGCATTGAGCCTAACTAGCAGACAAATTTTGCATTATAGTTTCTGTGTGCAGGATCATTACTCTAATTACAAGATAGCTAGGGAAGTTGGATATTCCGAAAGAAGTATTCAACGAATGAAATCAGAGGCTTTAATTGAATTTGCCGAAGCGTATCGAAATGGAAAA…
group_3267	-0.776577488	0.168778596	-4.601160954	4.20E-06	658	186	0.009562446	0.680455016	0.475703325	ATGGAAAAAAACACACCGTATCAAGTGGGAGACATTTTTTATAGTAGTTGGGGGTATGAACAGACCAATGTGACTTTTTGGCAAATTGTGAGGCTAACAGAAAAAACAGCATGGTTTCAGCCTATTCAAAAGAAAACGGTCGAGCATTATTCGTCCATGAGTGGAAAAGTTGTTCCAATGAAAGACAAGTTTATAGAGTATCCTTTAGCAAAAAATAAAGACAGTATTGTAAAAAAACGAATTGATCCAGAAACCTATCCTGATATGTTATGCGGTTATCGTAGTTGGGACACGTTTCATAGATATAAAGATCAAGCTGTTTATGAAAGTAGTTACTACTAA
group_8451	-0.776577488	0.168778596	-4.601160954	4.20E-06	658	186	0.009562446	0.680455016	0.475703325	ATGAAAACAATAACTCTCTATGAAATCTTAGGTGAAGAAGGGTCTGACAAATATATTTCTGTATTCAAATCTTTAATTGCTTCCAATTTTACAGAGAATGAAGACATTTTATCAAGGTGTCAGCTATTTATACACAATAATGTCAGTGCTGAAGAAAATTTATAA
soj_1_soj_2_soj_5	1.000243804	0.218437024	4.579094622	4.67E-06	49	63	0.010628759	0.050672182	0.16112532	GTGGTAGCGAAGAAATATGTAATCGGTAATTTTAAAGGTGGCGTAGGTAAAAGCACGTGCGCGCAAATGTTAGGGTTTGAATCAGCAGTTAATGAAGGAAAAAGAACCTTGATAATTGACTTGGATATGCAAGGAAATACTTCTGATGTGATGAACTTAACGCATATGAACTTCACTAACGAAGAAGGAGGCGGAGAAGGTGAACCGATTGTTTACGAAAATACTGTGACTGACGTGTTGATAAACAATCTTCCACCTAAAGAGGCCGTCTATAAAGTAATCAATAACCTCTATATACTTCCAGCAGACATGTCCTTTGAAATGTATGATGATTGGATCAAAGACCAATATAATGATTCATTATCCCAATTCAAATATATGAAAGAAAAGCTAGAACCA…
scrR2_scrR2_2	-1.77720815	0.388775677	-4.571294597	4.85E-06	207	12	0.011032233	0.214064116	0.030690537	TTGGAAAATACTTTGGATTGGAGTACTAATATGGTAGCAAAATTAACAGATGTAGCTGAATTAGCTGGAGTTAGCCCGACAACTGTATCACGTGTCATTAATAACAAAGGCTACTTGTCGGAAAAAACCAAGAAAAAAGTCCATGAAGCTATGAAAACTTTAGGATACAAGCCAAATAACTTAGCGCGTGGGTTACAAGGAAAATCACCTAAACTAGTAGGTCTCATTTTTCCTAACATTAGTAATATCTTTTATGCGGAACTCATTGAATATCTTGAGATTGAATTATTTAAACAAGGATACAAAGCAATCATTTGTAATAGCGAAAATGATCCTGGAAAAGAACGTGAATATCTTGAAATGCTTGAAGCAAATCAAGTCGATGGTATTATTTCTTCT…
group_355	-1.995674422	0.44038295	-4.531679576	5.85E-06	119	7	0.01331837	0.123061013	0.017902813	ATGTATTCAGGAGTTTTTTATGACAGGTATATTCGTGGATTATGGGTATTATCTGAAGGAATTATTTTTGACAACTTTGATGCGGAAACGATGGTAAAAGAACCTCCCAAAAACGCTATAGCTAGTCAATATTACGTATCTATAGACTATGGAACTCAAAATGCTACAGTCTTTTTGTTATGGGCTAAATATGAAGAAAATTGGTATTGCATTGATGAGTATTATTACTCTGGTCGTGATGAATCAAAACAAAAAAGTGATGATAAATATTTGAAAGACCTGAATTCTTTTGTAGAAGGAAAAAAAGTTAAAATTATTGTGGATCCGTCAGCAGCTTCGTTTATTGCATTACTTAGAGAGAATGGATACAAAGTTATAAAAGCCAAAAATAATGTTATT…
repE_2_repE_1__repE_repE_3	1.01827459	0.226064942	4.504345442	6.66E-06	49	59	0.015153115	0.050672182	0.150895141	TTGCAACAGAACCGTCGTTTTAAACAAGCGGTTGAGAAAATGCAGAAACAAGCCTTTTTTGAAATTAGAGAAGAAAAAAATAAAGGCTACAAAATGAAAAGTATTGTGCCAATCCCTTATGTAGAATGGACTGATTATGATGATGAAGTCACGATCCGCTTTGACCAAGCGATTATGCCTTATTTGATTGAGTTGAAGCAAAATTTTACCCAATATGCTATTAGTGACATTATGGAGTTAAACAGCAAGTACAGCATTGTGTTGTATAAGTGGTTATCTATGCATTATACCCAATACGAGCATTATAGTTCTAAGGGTGGGCGCAGAGAGGAGCAAGTCGAAGCCTACCACCATCCGTCTATTTCGATGCAGGAATTACGAGCTATGACCGATACAGTC…
group_11410	0.689190532	0.153121028	4.50095288	6.76E-06	223	120	0.015397027	0.230610134	0.306905371	TTGTATGTTCGACCAGAAACAGAAATGTATCTTGCACAATCATTAGAAGAAATAAGAGAACAACAATACCTCACGCTAACTGACCTTGACCGAATTGACGGTTGGACGGAACTTGTTGAAGGGAAAGTAACCTTTACACCTTATCGTGGCTCTGATAACAACGGCTATTTATATGCACAACGTCAGTCTGGAGAGTGGCTAGTAAGTACCATGAATTGCAATGGAGATATGAAAGATTTTGAACCATTATCAAAGTATTTCCACGAAAAAAAGACAAAAAAAGAAACCTTTTGCGGCTAA
group_226	-1.886706897	0.424848494	-4.440893453	8.96E-06	202	8	0.020389807	0.208893485	0.020460358	ATGAAAAAAATGTATTTAATTAGCTTACTAACTATCGTATCTTTCAATTTTATTTTATCTGGTTGCACAGATAATTCTATATCTATAGAAAATAATTCTGCTAAAATTGACGGCAAAGAAATTACTATTTCTAATGTTGAAAAAAACGGTGAAACTTTAAATGTTAAATTCAAAATAGACTATAAAGAAACACCATCTGGATTTAACAAAGAATTTAAACTAGGCGAAGGTAAGCACTATTTTGCTGATTCGGAAGAAGAAATTGTAAAAAGTTATAATACATCAACTAATGATGCTGAAATAAAAATACATTCAAGTAAAGAAAATATTGAAAAAAGTAACAGCATTGTAATCGTAGACGACCAGTTAAACATTATCCATACTTTTAAATTTAAATAA
group_646	1.159234796	0.261315834	4.436144492	9.16E-06	29	53	0.020844606	0.029989659	0.135549872	TTGTTAACATTGCCTTTACTTTTCTATCAAACAAATTCAGCAAGTAATGAGTTTTATAGAAAACTTAACTGTATAGTACTTCTTTTATATGTAATCGGCATAAGCTTATCTATTCTATCGTTAGTTAGGTGCTATTTTTGGATTATTAACAAGCGTACTTATTCAAAAAACAATTCTAGTGAAACCGTTAAATATAGAACAGAATGTAGGAAAAGATATATTAGTAACTTATCCAAGAATGAAGCTGTTCAGAAAGAAATATGGTCTCTCATATGGAATTCAGTGGATCAACATGGAGAGATAGAAGAAATCGATCTGATGGATATGTATATAGATCAATGTGAAGAAAATAAAGACTATGAAAAAAAATTAAAATTTATGTCTATCTTTTTCACTAGT…
cadA_3_cadA_2	1.150378755	0.25937942	4.435119616	9.20E-06	39	42	0.020944021	0.04033092	0.10741688	TTGCAAAGTTTTAAATAAAGAATAAAATCCCTTACGGTATCTATGATTTAAGCTGGGATTCCCAATAATACCTTGATTTCAGTACAGACCGAAAACCCGAAGAGAGTGCCTTCTTTTCGGGTTTTCTTATATAATCCTCGAATGGCTTCCATGCCTTTAATCGTGGTAGAGGCAGTGCGTAAACTTCGATAGAATTTATTGCGTCTCTTTACTGGACGATGGTCTTGTTCAATCAAATTATTCAGGTATTTAATGGTACGATGTTCTGTCCCTTGATAAAAGCCGTATTCTTTTAGTTTCTTAAAGGCACTTGTAATAGAGGGGGCTTTATCTGTGACTACAACCTTCGGTTCATCAAACTGCTTCACTAACCGCTTAAGAAAAGCATAGGCTGCTTGT…
group_5143	-3.48722026	0.790251304	-4.412799122	1.02E-05	96	36	0.023224911	0.099276112	0.092071611	ATGAGTACTGATGAAATGATGAAAATTATGGATGAAATAAGAGAGAATAGAAAGAAATTTAGGGTTGATCATTTTGATATTGTGGTATCTGAATATGTAAGTAGATACAAAGAGAGAAAAATAGTATTAGACCCACCATATCAAAGAATTTTTAGATGGGACATAGAGAAGCAATCTGCGTTGATTGAGTCTATTTTAATTGGTATTCCTTTACCACCAATTTTTGCTTTTTCAAATGATAATTATGAGTGGGAAATCATTGATGGAGTTCAACGAACGACTACTTTACTCCATTTTTTAGTTCCAGAATTATTTCCAGAAAAATTTAATGTTAAAAATGGAAAAGGTCCTGTGATTGAAGGATGTACAATATTAAAGGAACTAAATGGAAAGAGGATT…
group_599	-3.48722026	0.790251304	-4.412799122	1.02E-05	96	36	0.023224911	0.099276112	0.092071611	TTGATTAGCGAAATTAAAAATATAGATGTTTTTGATGCAATCTATAAAACTGTTCATGAGAATGAAAAAGGAAATGTAGTTCAGATTTTAGAAAAATTTAATGACAGATTAGAAGAAAAAGAAATGAAAAAACATTTTTTACTCGATACAGTGAATCCTAACTTGGATAGGTTCTCAGAAATGCTAAAAAATTATGGGATGAAGCTTGAAAAAATTATTGAAGTTGGGATTGAATCTGGTAAAATTAAATCTTACTTTAGTAAAGGATTAAATTTTATAATTTGGCAGAGAAACTCTATAGCTCATAAAAACGAAAAAATAATGTATAATGAAGTGGAATATTCTAATTATGATGATTGCATAAACAAATTATCTATAGACATTGAGTTTACTCCTATT…
group_7742	1.002963343	0.228165955	4.395762482	1.10E-05	46	54	0.025123532	0.047569804	0.138107417	TTGGTTTTGATTGATAATAATAGGACTGACGTGATAGACCTAATATTCTGCACATCGCTGATATAGGGTAAAGATGCTTATTCGCATCGATTACTTGTCTCTTCGTCCGAATATCAGCGCTGCTTG
gp01	-0.724918526	0.165742889	-4.373753407	1.22E-05	491	151	0.027796407	0.507755946	0.386189258	ATGAGTGAAATACGCAATTGGACAAAGATTTGGTATATAGAGCGAGTGTTTTATAAATTGTGGGATGGGGTCGCGTTACCTCGTCCTGTAACACAAACATTTGCGATATGGTTTGGGATTGGCTTTTTTGGGGGGATTTTTCGAATTTTTCCATTTGTTATGGAACATACGATTACTCGACAATTTTTTTGTCCGTGGTTATTTGCTTTTTTAATGACACGAAAACAATTTCAAGGAAGGAAGCCTTATAATTATTTGGCTTCTTTTCTTTTATTTCAGTGTCGTTCAAAAGAATCCTTTCATGGCCAATGGGTAAAGCCAATAGAAAAAAAAGAAATCAAACGAGGAATTCGTTGTGTAGTACGTTATGGAGGTGAAAAGGATGCGACTACCAAAACT…
group_3289	-0.766826024	0.175645604	-4.365757001	1.27E-05	531	108	0.028833108	0.549120993	0.276214834	TTGGTTCGGACAAAACAACATTTTTTAGAAAACCTCAGCTATAAGTGCAATACGTTAACTCGTGAACTAAAAGAGTTAGGCGGTACGACATCCGTTTTTAACACAACGGTCATGTCTTTAATGACCGACAATTATAGCTTAGACGAACTGGCTGAGTTGCCTTTGGCAGATTTTGCTACCTTGCTTCAAGAAAAAGGGAAAGGTCGGTTTAAAAATCCAAAAAGCCTAGCGAAATCCATTAAACGCGCCATTGCCAATTCTTATCGCTTAGGTACTATTGCTCAAGAATCTATCGATGTTGTTTTAAGTGTTCTAGTACGTGAAATACGTGCACTAGAAGCGAGTATTAAGGACTTAGATAAAGCGATTGAACAACTGGTTGTTATCCTTCCAGAGTAT…
group_1745	-1.439117041	0.332987078	-4.321840501	1.55E-05	105	13	0.035217238	0.108583247	0.033248082	ATGGATGAATGCGTAACTGTTATTACAAGTAATCTAAGCTATAAACAAGCTATTTTCTCTTTGTTAGTATTAGATTCATTGTCTAATGATTGTGTGGGGAATCAGGTATATCGAGATACTGTGCAGAATATTATTCATCAAACAATAAATAGTTCAGAAATGGAATTGACTATTATTGAAAGTTTTCCAGAAATTGAAGGAAGTCTGTATAGAAGTTTATAA
scrB2	-1.548984391	0.359458799	-4.309212609	1.64E-05	207	14	0.037289258	0.214064116	0.035805627	TTGCTTAACGATCCGAATGGGTTCTCTTTTTTTAATGGAAAATTCACTCTTTTTTACCAAAATTGGCCATTTGGAGCGGCACACGGGTTAAAAAAATGGGTGCATGCTGAGTCAGATGATTTAGTTCATTTTAATATAACAGGAACAGAGCTTCTTCCAGATACAAAATACGATAGTCATGGAGCATATTCTGGATCAGCATATGAAGTAGATGGCAAATTACTTTTATTATATACAGGAAATGTTCGTGATAAAAATTGGAGACGTGATTCATTTCAATTGGGAGCATGGATGGATAGAAGTTACAATATTACTAAGTGTGAGGATGTCTTTATTAACAAACCTGAGGACGTAACAGATCATTTTAGAGATCCGCAAATTTTTGATTATAAAGGTCAA…
dhfr_2	-1.216167163	0.285907556	-4.253707667	2.10E-05	155	16	0.047855122	0.160289555	0.040920716	TTTCTGATTACCAGGAACAGAAAGAAAAAGAAGCTGAAAAAAGTATTGTAGGAAAATGTCCTAAGTGTGGTAACAATATTGTATTAAAAAAATCGTTTTATGGTTGTTCAA
