# Supplementary material for: Apparent nosocomial adaptation of Enterococcus faecalis predates the modern hospital era
Source: Nat Commun. 2021 Mar 9;12:1523. doi: 10.1038/s41467-021-21749-5 (PMC7943827; doi:10.1038/s41467-021-21749-5)
Supplement: Supplementary file 5 — Supplementary Data 2 [file 41467_2021_21749_MOESM5_ESM.zip › 276263_2_data_set_5279208_qnnjjf (1).csv]

Isolate metadata							Antibiotic resistance genes																																										Virulence genes
Lane	ID	Name	PopPUNK cluster	Year	Sample source	HA PopPUNK	vanA+	vanH	aadD	ant_6__Ia	ant_6__Ia_1	ant_6__Ia_2	ant_9__Ia	ant_9__Ia_1	aph_2__Ia+	aph_3__III-	blaZ_1	cat-	cat_pC194	cat_pC221	dfrD	dfrG	dfrK	ermA	ermA_1	ermB	ermG	fexA	fexB	lnuA	lnuB	lnuG	lsaA	lsaE	cfrD	optrA	poxtA	str	tet-	tetL_1	tetO	tetS	tetW	vanB_NP815951	vanG_NG048369	vatD	vatE	vgbA	elrA
26975_1#1	26975_1#1_1	E00061	12	1996	Non-hospitalised person	no	yes	no	no	no	no	yes	no	no	no	no	no	no	no	no	no	no	no	no	no	yes	no	no	no	no	no	no	yes	no	no	no	no	yes	yes	yes	no	no	no	no	no	no	no	no	yes
26975_1#10	26975_1#10_1	E00115	16	1997	Non-hospitalised person	no	no	no	no	no	no	no	no	no	no	no	no	no	no	no	no	no	no	no	no	no	no	no	no	no	no	no	yes	no	no	no	no	no	no	no	no	no	no	no	no	no	no	no	yes
26975_1#100	26975_1#100_1	E02573	20	2004	Hospitalised patient	HA	no	no	no	no	no	no	no	no	no	no	no	no	no	no	no	no	no	no	no	no	no	no	no	no	no	no	yes	no	no	no	no	no	no	no	no	no	no	no	no	no	no	no	yes
26975_1#101	26975_1#101_1	E02582	60	2004	Hospitalised patient	no	no	no	no	no	no	no	no	no	no	no	no	no	no	no	no	no	no	no	no	no	no	no	no	no	no	no	yes	no	no	no	no	no	no	no	no	no	no	no	no	no	no	no	yes
26975_1#102	26975_1#102_1	E02590	6	2004	Hospitalised patient	HA	no	no	no	yes	no	no	no	no	yes	yes	no	no	no	yes	no	no	no	no	no	yes	no	no	no	no	no	no	yes	no	no	no	no	no	yes	no	no	no	no	no	no	no	no	no	yes
26975_1#103	26975_1#103_1	E02592	1	2005	Hospitalised patient	no	no	no	no	no	no	no	no	no	no	no	no	no	no	no	no	no	no	no	no	no	no	no	no	no	no	no	yes	no	no	no	no	no	no	no	no	no	no	no	no	no	no	no	yes
26975_1#104	26975_1#104_1	E02604	6	2005	Hospitalised patient	HA	no	no	no	no	no	no	no	no	yes	no	no	no	no	no	yes	no	no	no	no	yes	no	no	no	no	no	no	yes	no	no	no	no	no	yes	no	no	no	no	no	no	no	no	no	yes
26975_1#105	26975_1#105_1	E02609	6	2005	Hospitalised patient	HA	no	no	no	no	no	no	no	no	yes	no	no	no	no	no	yes	no	no	no	no	yes	no	no	no	no	no	no	yes	no	no	no	no	no	yes	no	no	no	no	no	no	no	no	no	yes
26975_1#106	26975_1#106_1	E02613	6	2005	Hospitalised patient	HA	no	no	no	no	no	no	no	no	yes	no	no	no	no	no	yes	no	no	no	no	yes	no	no	no	no	no	no	yes	no	no	no	no	no	yes	no	no	no	no	no	no	no	no	no	yes
26975_1#107	26975_1#107_1	E02619	2	2005	Hospitalised patient	HA	no	no	no	no	no	no	no	no	yes	no	no	no	no	no	no	no	no	no	no	no	no	no	no	no	no	no	yes	no	no	no	no	no	yes	no	no	no	no	no	no	no	no	no	yes
26975_1#108	26975_1#108_1	E02621	8	2006	Hospitalised patient	no	no	no	no	no	no	no	no	no	no	no	no	no	no	no	no	no	no	no	no	no	no	no	no	no	no	no	yes	no	no	no	no	no	yes	no	no	no	no	no	no	no	no	no	yes
26975_1#109	26975_1#109_1	E02631	21	2006	Hospitalised patient	no	no	no	no	no	no	no	no	no	no	no	no	no	no	no	no	no	no	no	no	no	no	no	no	no	no	no	yes	no	no	no	no	no	yes	no	no	no	no	no	no	no	no	no	no
26975_1#11	26975_1#11_1	E00117	3	1997	Non-hospitalised person	no	no	no	no	no	no	no	no	no	no	no	no	no	no	no	no	no	no	no	no	no	no	no	no	no	no	no	yes	no	no	no	no	no	yes	no	no	no	no	no	no	no	no	no	yes
26975_1#110	26975_1#110_1	E02635	6	2006	Hospitalised patient	HA	no	no	no	no	no	no	no	no	no	no	no	no	no	yes	no	no	no	no	no	yes	no	no	no	no	no	no	yes	no	no	no	no	no	yes	no	no	no	no	no	no	no	no	no	yes
26975_1#111	26975_1#111_1	E02646	4	2006	Hospitalised patient	no	no	no	no	no	no	no	no	no	no	no	no	no	no	no	no	no	no	no	no	no	no	no	no	no	no	no	yes	no	no	no	no	no	no	no	no	no	no	no	no	no	no	no	yes
26975_1#112	26975_1#112_1	E02649	17	2006	Hospitalised patient	no	no	no	no	no	no	no	no	no	no	no	no	no	no	no	no	no	no	no	no	no	no	no	no	no	no	no	yes	no	no	no	no	no	no	no	no	no	no	no	no	no	no	no	yes
26975_1#113	26975_1#113_1	E02653	2	1999	Hospitalised patient	HA	no	no	no	yes	no	no	no	no	yes	yes	no	no	no	no	no	yes	no	no	no	yes	no	no	no	no	no	no	yes	no	no	no	no	no	yes	no	no	no	no	no	no	no	no	no	yes
26975_1#114	26975_1#114_1	E02669	117	1999	Hospitalised patient	no	no	no	no	no	no	no	no	no	no	no	no	no	no	no	no	no	no	no	no	no	no	no	no	no	no	no	yes	no	no	no	no	no	no	no	no	no	no	no	no	no	no	no	yes
26975_1#115	26975_1#115_1	E02670	1	1999	Hospitalised patient	no	no	no	no	yes	no	no	no	no	no	yes	no	no	no	yes	no	no	no	no	no	yes	no	no	no	no	no	no	yes	no	no	no	no	no	yes	yes	no	no	no	no	no	no	no	no	yes
26975_1#116	26975_1#116_1	E02671	5	1999	Hospitalised patient	no	no	no	no	no	no	no	no	no	no	no	no	no	no	no	no	no	no	no	yes	no	no	no	no	no	no	no	yes	no	no	no	no	no	no	no	no	no	no	no	no	no	no	no	yes
26975_1#117	26975_1#117_1	E02672	118	1999	Hospitalised patient	no	no	no	no	no	no	no	no	no	no	no	no	no	no	no	no	no	no	no	no	no	no	no	no	no	no	no	yes	no	no	no	no	no	no	no	no	no	no	no	no	no	no	no	yes
26975_1#118	26975_1#118_1	E02673	13	1999	Hospitalised patient	no	no	no	no	no	no	no	no	no	no	no	no	no	no	no	no	no	no	no	no	no	no	no	no	no	no	no	yes	no	no	no	no	no	yes	no	no	no	no	no	no	no	no	no	yes
26975_1#119	26975_1#119_1	E02688	15	2000	Hospitalised patient	no	no	no	no	no	no	no	no	no	no	no	no	no	no	no	no	no	no	no	no	no	no	no	no	no	no	no	yes	no	no	no	no	no	no	no	no	no	no	no	no	no	no	no	yes
26975_1#12	26975_1#12_1	E00118	14	1997	Non-hospitalised person	no	no	no	no	no	no	no	no	no	no	no	no	no	no	no	no	no	no	no	no	no	no	no	no	no	no	no	yes	no	no	no	no	no	no	no	no	no	no	no	no	no	no	no	yes
26975_1#120	26975_1#120_1	E02689	60	2000	Hospitalised patient	no	no	no	no	yes	no	no	no	no	no	yes	no	no	no	no	no	no	no	no	no	yes	no	no	no	no	no	no	yes	no	no	no	no	no	no	no	no	yes	no	no	no	no	no	no	yes
26975_1#121	26975_1#121_1	E02690	11	2000	Hospitalised patient	no	no	no	no	no	no	no	no	no	no	no	no	no	no	no	no	no	no	no	no	no	no	no	no	no	no	no	yes	no	no	no	no	no	no	no	no	no	no	no	no	no	no	no	yes
26975_1#122	26975_1#122_1	E02691	3	2000	Hospitalised patient	no	no	no	no	no	no	no	no	no	yes	yes	no	yes	no	no	no	no	no	no	no	yes	no	no	no	no	yes	no	yes	yes	no	no	no	yes	yes	no	no	no	no	no	no	no	no	no	yes
26975_1#123	26975_1#123_1	E02692	2	2000	Hospitalised patient	HA	no	no	no	no	no	no	no	no	no	no	no	no	no	no	no	yes	no	no	no	yes	no	no	no	no	no	no	yes	no	no	no	no	no	yes	no	no	no	no	no	no	no	no	no	yes
26975_1#124	26975_1#124_1	E02719	119	2001	Hospitalised patient	no	no	no	no	no	no	no	no	no	no	no	no	no	no	no	no	no	no	no	no	no	no	no	no	no	no	no	yes	no	no	no	no	no	no	no	no	no	no	no	no	no	no	no	no
26975_1#125	26975_1#125_1	E02720	17	2001	Hospitalised patient	no	no	no	no	no	no	no	no	no	no	no	no	no	no	no	no	no	no	no	no	no	no	no	no	no	no	no	yes	no	no	no	no	no	no	no	no	no	no	no	no	no	no	no	yes
26975_1#126	26975_1#126_1	E02721	6	2001	Hospitalised patient	HA	no	no	no	yes	no	no	no	no	yes	yes	no	no	no	yes	no	no	no	no	no	yes	no	no	no	no	no	no	yes	no	no	no	no	no	yes	no	no	no	no	no	no	no	no	no	yes
26975_1#127	26975_1#127_1	E02722	20	2001	Hospitalised patient	HA	no	no	no	no	no	no	no	no	no	no	no	no	no	no	no	no	no	no	no	no	no	no	no	no	no	no	yes	no	no	no	no	no	yes	no	no	no	no	no	no	no	no	no	yes
26975_1#128	26975_1#128_1	E02724	7	2001	Hospitalised patient	HA	no	no	no	no	no	no	no	no	no	no	no	no	no	yes	no	no	no	no	no	yes	no	no	no	no	no	no	yes	no	no	no	no	no	yes	no	no	no	no	no	no	no	no	no	yes
26975_1#129	26975_1#129_1	E02725	39	2002	Hospitalised patient	no	no	no	no	no	no	no	no	no	no	no	no	no	no	no	no	no	no	no	no	no	no	no	no	no	no	no	yes	no	no	no	no	no	no	no	no	no	no	no	no	no	no	no	yes
26975_1#13	26975_1#13_1	E00168	17	1996	Non-hospitalised person	no	no	no	no	no	no	no	no	no	no	no	no	no	no	no	no	no	no	no	no	no	no	no	no	no	no	no	yes	no	no	no	no	no	no	no	no	no	no	no	no	no	no	no	yes
26975_1#130	26975_1#130_1	E02731	1	2002	Hospitalised patient	no	no	no	no	no	no	no	no	no	no	no	no	no	no	no	no	no	no	no	no	no	no	no	no	no	no	no	yes	no	no	no	no	no	yes	no	no	yes	no	no	no	no	no	no	yes
26975_1#131	26975_1#131_1	E02739	1	2002	Hospitalised patient	no	no	no	no	no	no	no	no	no	no	no	no	no	no	no	no	no	no	no	no	no	no	no	no	no	no	no	yes	no	no	no	no	no	yes	no	no	no	no	no	no	no	no	no	yes
26975_1#132	26975_1#132_1	E02744	8	2002	Hospitalised patient	no	no	no	no	no	no	no	no	no	no	no	no	no	no	no	no	no	no	no	no	yes	no	no	no	no	no	no	yes	no	no	no	no	no	yes	no	no	no	no	no	no	no	no	no	yes
26975_1#133	26975_1#133_1	E02749	28	2002	Hospitalised patient	no	no	no	no	no	no	no	no	no	no	no	no	no	no	no	no	no	no	no	no	no	no	no	no	no	no	no	yes	no	no	no	no	no	no	no	no	no	no	no	no	no	no	no	yes
26975_1#134	26975_1#134_1	E02752	1	2003	Hospitalised patient	no	no	no	no	yes	no	no	no	no	no	yes	no	no	no	yes	no	no	no	no	no	yes	no	no	no	no	no	no	yes	no	no	no	no	no	yes	no	no	yes	no	no	no	no	no	no	yes
26975_1#135	26975_1#135_1	E02757	3	2003	Hospitalised patient	no	no	no	no	no	no	no	no	no	yes	yes	no	yes	no	no	no	no	no	no	no	yes	no	no	no	no	no	no	yes	no	no	no	no	yes	yes	no	no	no	no	no	no	no	no	no	yes
26975_1#136	26975_1#136_1	E02765	3	2003	Hospitalised patient	no	no	no	no	no	no	no	no	no	no	no	no	no	no	no	no	no	no	no	no	no	no	no	no	no	no	no	yes	no	no	no	no	no	yes	no	no	no	no	no	no	no	no	no	yes
26975_1#137	26975_1#137_1	E02770	3	2003	Hospitalised patient	no	no	no	no	no	no	no	no	no	no	no	no	yes	no	no	no	no	no	no	no	yes	no	no	no	no	no	no	yes	no	no	no	no	no	yes	no	no	no	no	no	no	no	no	no	yes
26975_1#138	26975_1#138_1	E02774	40	2003	Hospitalised patient	no	no	no	no	no	no	no	no	no	no	no	no	no	no	no	no	no	no	no	no	no	no	no	no	no	no	no	yes	no	no	no	no	no	no	no	no	no	no	no	no	no	no	no	yes
26975_1#139	26975_1#139_1	E02828	21	1996	Hospitalised patient	no	no	no	no	yes	no	no	no	no	no	yes	no	no	no	yes	no	no	no	no	no	yes	no	no	no	no	no	no	yes	no	no	no	no	no	yes	yes	no	no	no	no	no	no	no	no	no
26975_1#14	26975_1#14_1	E00171	5	1996	Non-hospitalised person	no	no	no	no	no	no	no	no	no	no	no	no	no	no	no	no	no	no	no	no	no	no	no	no	no	no	no	yes	no	no	no	no	no	yes	no	no	no	no	no	no	no	no	no	yes
26975_1#140	26975_1#140_1	E02830	1	1996	Hospitalised patient	no	no	no	no	yes	no	no	no	no	no	yes	no	no	no	no	no	no	no	no	no	no	no	no	no	no	no	no	yes	no	no	no	no	no	yes	no	no	no	no	no	no	no	no	no	yes
26975_1#141	26975_1#141_1	E02831	2	1996	Hospitalised patient	HA	no	no	no	yes	no	no	no	no	yes	yes	no	no	no	yes	no	yes	no	no	no	yes	no	no	no	no	no	no	yes	no	no	no	no	no	yes	no	no	no	no	no	no	no	no	no	yes
26975_1#142	26975_1#142_1	E02832	2	1996	Hospitalised patient	HA	no	no	no	no	no	no	no	no	no	no	no	no	no	no	no	yes	no	no	no	yes	no	no	no	no	no	no	yes	no	no	no	no	no	yes	no	no	no	no	no	no	no	no	no	yes
26975_1#143	26975_1#143_1	E02833	47	1996	Hospitalised patient	no	no	no	no	no	no	no	no	no	no	no	no	no	no	no	no	no	no	no	no	no	no	no	no	no	no	no	yes	no	no	no	no	no	no	no	no	no	no	no	no	no	no	no	yes
26975_1#144	26975_1#144_1	E02852	18	1999	Hospitalised patient	HA	no	no	no	yes	no	no	no	no	no	yes	no	no	no	no	no	yes	no	no	no	yes	no	no	no	no	no	no	yes	no	no	no	no	no	yes	no	no	no	no	no	no	no	no	no	yes
26975_1#145	26975_1#145_1	E02854	2	1999	Hospitalised patient	HA	no	no	no	no	no	no	no	no	yes	no	no	no	no	no	no	yes	no	no	no	yes	no	no	no	no	no	no	yes	no	no	no	no	no	yes	no	no	no	no	no	no	no	no	no	yes
26975_1#146	26975_1#146_1	E02855	2	1999	Hospitalised patient	HA	no	no	no	yes	no	no	no	no	yes	yes	no	no	no	no	no	yes	no	no	no	yes	no	no	no	no	no	no	yes	no	no	no	no	no	no	no	no	no	no	no	no	no	no	no	yes
26975_1#147	26975_1#147_1	E02856	68	1999	Hospitalised patient	no	no	no	no	no	no	no	no	no	no	no	no	no	no	no	no	no	no	no	no	no	no	no	no	no	no	no	yes	no	no	no	no	no	yes	no	no	no	no	no	no	no	no	no	yes
26975_1#148	26975_1#148_1	E02857	29	1999	Hospitalised patient	no	no	no	no	no	no	no	no	no	no	no	no	no	no	no	no	no	no	no	no	no	no	no	no	no	no	no	yes	no	no	no	no	no	no	no	no	no	no	no	no	no	no	no	yes
26975_1#149	26975_1#149_1	E02859	51	2000	Hospitalised patient	no	no	no	no	no	no	no	no	no	no	no	no	no	no	no	no	no	no	no	no	no	no	no	no	no	no	no	yes	no	no	no	no	no	no	no	no	no	no	no	no	no	no	no	yes
26975_1#15	26975_1#15_1	E00250	4	1997	Non-hospitalised person	no	yes	no	no	yes	no	no	no	no	no	yes	no	no	no	yes	no	no	no	no	no	yes	no	no	no	no	no	no	yes	no	no	no	no	no	yes	yes	no	no	no	no	no	no	no	yes	yes
26975_1#150	26975_1#150_1	E02860	6	2000	Hospitalised patient	HA	no	no	no	yes	no	no	no	no	yes	yes	no	no	no	yes	no	no	no	no	no	yes	no	no	no	no	no	no	yes	no	no	no	no	no	yes	no	no	no	no	no	no	no	no	no	yes
26975_1#151	26975_1#151_1	E02862	3	2000	Hospitalised patient	no	no	no	no	no	no	no	no	no	no	no	no	no	no	no	no	no	no	no	no	yes	no	no	no	no	no	no	yes	no	no	no	no	no	yes	no	no	no	no	no	no	no	no	no	yes
26975_1#152	26975_1#152_1	E02863	5	2000	Hospitalised patient	no	no	no	no	no	no	no	no	no	no	no	no	no	no	no	no	no	no	no	no	no	no	no	no	no	no	no	yes	no	no	no	no	no	no	no	no	no	no	no	no	no	no	no	yes
26975_1#153	26975_1#153_1	E02864	41	2000	Hospitalised patient	no	no	no	no	no	no	no	no	no	no	no	no	no	no	no	no	no	no	no	no	no	no	no	no	no	no	no	yes	no	no	no	no	no	no	no	no	no	no	no	no	no	no	no	yes
26975_1#154	26975_1#154_1	E02869	16	2001	Hospitalised patient	no	no	no	no	no	no	no	no	no	no	no	no	no	no	no	no	no	no	no	no	no	no	no	no	no	no	no	yes	no	no	no	no	no	yes	no	no	no	no	no	no	no	no	no	yes
26975_1#155	26975_1#155_1	E02870	6	2001	Hospitalised patient	HA	no	no	no	yes	no	no	no	no	yes	yes	no	no	no	yes	no	no	no	no	no	yes	no	no	no	no	no	no	yes	no	no	no	no	no	yes	no	no	no	no	no	no	no	no	no	yes
26975_1#156	26975_1#156_1	E02872	6	2001	Hospitalised patient	HA	no	no	no	yes	no	no	no	no	yes	yes	no	no	no	yes	no	no	no	no	no	yes	no	no	no	no	no	no	yes	no	no	no	no	no	yes	no	no	no	no	no	no	no	no	no	yes
26975_1#157	26975_1#157_1	E02873	7	2001	Hospitalised patient	HA	no	no	no	yes	no	no	no	no	yes	yes	no	yes	no	no	no	no	no	no	no	yes	no	no	no	no	no	no	yes	no	no	no	no	no	yes	no	no	no	no	no	no	no	no	no	yes
26975_1#158	26975_1#158_1	E02874	1	2001	Hospitalised patient	no	no	no	no	no	no	no	no	no	no	no	no	no	no	no	no	no	no	no	no	no	no	no	no	no	no	no	yes	no	no	no	no	no	yes	no	no	yes	no	no	no	no	no	no	yes
26975_1#16	26975_1#16_1	E00396	13	1998	Non-hospitalised person	no	no	no	no	no	no	no	no	no	no	no	no	no	no	no	no	no	no	no	no	no	no	no	no	no	no	no	yes	no	no	no	no	no	no	no	no	no	no	no	no	no	no	no	yes
26975_1#160	26975_1#160_1	E02879	1	2002	Hospitalised patient	no	no	no	no	no	no	no	no	no	no	no	no	no	no	no	no	no	no	no	no	no	no	no	no	no	no	no	yes	no	no	no	no	no	yes	no	no	no	no	no	no	no	no	no	yes
26975_1#161	26975_1#161_1	E02880	1	2002	Hospitalised patient	no	no	no	no	yes	no	no	no	no	no	yes	no	no	no	yes	no	no	no	no	no	yes	no	no	no	no	no	no	yes	no	no	no	no	no	yes	no	no	yes	no	no	no	no	no	no	yes
26975_1#162	26975_1#162_1	E02881	5	2002	Hospitalised patient	no	no	no	no	yes	no	no	no	no	no	yes	no	no	no	no	no	no	no	no	no	no	no	no	no	no	no	no	yes	no	no	no	no	no	yes	no	no	no	no	no	no	no	no	no	yes
26975_1#163	26975_1#163_1	E02882	20	2002	Hospitalised patient	HA	no	no	no	yes	no	no	no	no	no	yes	no	no	no	no	yes	no	no	no	no	no	no	no	no	no	no	no	yes	no	no	no	no	no	yes	no	no	no	no	no	no	no	no	no	yes
26975_1#164	26975_1#164_1	E02908	17	2003	Hospitalised patient	no	no	no	no	no	no	no	no	no	no	no	no	no	no	no	no	no	no	no	no	no	no	no	no	no	no	no	yes	no	no	no	no	no	no	no	no	no	no	no	no	no	no	no	yes
26975_1#165	26975_1#165_1	E02910	6	2003	Hospitalised patient	HA	no	no	no	yes	no	no	no	no	yes	yes	no	no	no	yes	no	no	no	no	no	yes	no	no	no	no	no	no	yes	no	no	no	no	no	yes	no	no	no	no	no	no	no	no	no	yes
26975_1#166	26975_1#166_1	E02912	42	2003	Hospitalised patient	no	no	no	no	no	no	no	no	no	no	no	no	no	no	no	no	no	no	no	no	no	no	no	no	no	no	no	yes	no	no	no	no	no	yes	no	no	no	no	no	no	no	no	no	yes
26975_1#167	26975_1#167_1	E02914	13	2003	Hospitalised patient	no	no	no	no	no	no	no	no	no	no	no	no	no	no	no	no	no	no	no	no	no	no	no	no	no	no	no	yes	no	no	no	no	no	yes	no	no	no	no	no	no	no	no	no	yes
26975_1#168	26975_1#168_1	E02915	8	2003	Hospitalised patient	no	no	no	no	no	no	no	no	no	no	no	no	no	no	no	no	no	no	no	no	no	no	no	no	no	no	no	yes	no	no	no	no	no	yes	no	no	no	no	no	no	no	no	no	yes
26975_1#169	26975_1#169_1	E02917	6	2004	Hospitalised patient	HA	no	no	no	yes	no	no	no	no	yes	yes	no	no	no	no	no	yes	no	no	no	yes	no	no	no	no	no	no	yes	no	no	no	no	no	yes	no	no	no	no	no	no	no	no	no	yes
26975_1#17	26975_1#17_1	E00398	12	1998	Non-hospitalised person	no	no	no	no	no	no	no	no	no	no	no	no	no	no	no	no	no	no	no	no	no	no	no	no	no	no	no	yes	no	no	no	no	no	no	no	no	no	no	no	no	no	no	no	yes
26975_1#170	26975_1#170_1	E02923	3	2004	Hospitalised patient	no	no	no	no	yes	no	no	no	no	yes	yes	no	yes	no	no	no	yes	no	no	no	yes	no	no	no	no	yes	no	yes	yes	no	no	no	yes	yes	no	no	no	no	no	no	no	no	no	yes
26975_1#171	26975_1#171_1	E02930	1	2004	Hospitalised patient	no	no	no	no	no	no	no	no	no	no	no	no	no	no	no	no	no	no	no	no	no	no	no	no	no	no	no	yes	no	no	no	no	no	yes	no	no	no	no	no	no	no	no	no	yes
26975_1#172	26975_1#172_1	E02938	3	2004	Hospitalised patient	no	no	no	no	no	no	no	no	no	yes	yes	no	no	no	no	no	no	no	no	no	yes	no	no	no	no	no	no	yes	no	no	no	no	no	yes	no	no	no	no	no	no	no	no	no	yes
26975_1#173	26975_1#173_1	E02946	12	2004	Hospitalised patient	no	no	no	no	no	no	no	no	no	no	no	no	no	no	no	no	no	no	no	no	no	no	no	no	no	no	no	yes	no	no	no	no	no	no	no	no	no	no	no	no	no	no	no	yes
26975_1#174	26975_1#174_1	E02947	4	2005	Hospitalised patient	no	no	no	no	no	no	no	no	no	no	no	no	no	no	no	no	no	no	no	no	no	no	no	no	no	no	no	yes	no	no	no	no	no	no	no	no	no	no	no	no	no	no	no	yes
26975_1#175	26975_1#175_1	E02962	94	2005	Hospitalised patient	no	no	no	no	yes	no	no	no	no	no	yes	no	yes	no	no	no	yes	no	no	no	yes	no	no	no	no	no	no	yes	no	no	no	no	no	yes	yes	no	no	no	no	no	no	no	no	yes
26975_1#176	26975_1#176_1	E02988	6	2001	Hospitalised patient	HA	no	no	no	yes	no	no	no	no	yes	yes	no	no	no	no	no	no	no	no	no	yes	no	no	no	no	no	no	yes	no	no	no	no	no	yes	no	no	no	no	no	no	no	no	no	yes
26975_1#177	26975_1#177_1	E03039	6	2003	Hospitalised patient	HA	no	no	no	yes	no	no	no	no	yes	yes	no	no	no	no	no	yes	no	no	no	yes	no	no	no	no	no	no	yes	no	no	no	no	no	yes	no	no	no	no	no	no	no	no	no	yes
26975_1#178	26975_1#178_1	E03065	28	2005	Hospitalised patient	no	no	no	no	no	no	no	no	no	no	no	no	no	no	no	no	no	no	no	no	no	no	no	no	no	no	no	yes	no	no	no	no	no	no	no	no	no	no	no	no	no	no	no	yes
26975_1#179	26975_1#179_1	E03104	6	2002	Hospitalised patient	HA	no	no	no	yes	no	no	no	no	yes	yes	no	no	no	yes	no	no	no	no	no	yes	no	no	no	no	no	no	yes	no	no	no	no	no	yes	no	no	no	no	no	no	no	no	no	yes
26975_1#18	26975_1#18_1	E00426	12	1997	Farm animal	no	yes	no	no	no	no	yes	no	no	no	no	no	no	no	no	no	no	no	no	no	yes	no	no	no	no	no	no	yes	no	no	no	no	yes	yes	yes	no	no	no	no	no	no	no	no	yes
26975_1#180	26975_1#180_1	E03110	120	2002	Hospitalised patient	no	no	no	no	no	no	no	no	no	no	no	no	no	no	no	no	no	no	no	no	no	no	no	no	no	no	no	yes	no	no	no	no	no	no	no	no	no	no	no	no	no	no	no	yes
26975_1#181	26975_1#181_1	E03131	6	2003	Hospitalised patient	HA	no	no	no	yes	no	no	no	no	yes	yes	no	no	no	yes	no	yes	no	no	no	yes	no	no	no	no	no	no	yes	no	no	no	no	no	yes	no	no	no	no	no	no	no	no	no	yes
26975_1#182	26975_1#182_1	E03147	5	2004	Hospitalised patient	no	no	no	no	no	no	no	no	no	no	no	no	no	no	no	no	no	no	no	no	no	no	no	no	no	no	no	yes	no	no	no	no	no	yes	no	no	no	no	no	no	no	no	no	yes
26975_1#183	26975_1#183_1	E03159	2	2005	Hospitalised patient	HA	no	no	no	yes	no	no	no	no	yes	yes	no	no	no	no	no	no	no	no	no	yes	no	no	no	no	no	no	yes	no	no	no	no	no	yes	no	no	no	no	no	no	no	no	no	yes
26975_1#184	26975_1#184_1	E03176	121	2006	Hospitalised patient	no	no	no	no	no	no	no	no	no	no	no	no	no	no	no	no	no	no	no	no	no	no	no	no	no	no	no	yes	no	no	no	no	no	no	no	no	no	no	no	no	no	no	no	no
26975_1#185	26975_1#185_1	E03179	2	2006	Hospitalised patient	HA	no	no	no	yes	no	no	no	no	yes	yes	no	no	no	no	no	no	no	no	no	yes	no	no	no	no	no	no	yes	no	no	no	no	no	yes	no	no	no	no	no	no	no	no	no	yes
26975_1#186	26975_1#186_1	E03189	85	2006	Hospitalised patient	no	no	no	no	no	no	no	no	no	no	no	no	no	no	no	no	no	no	no	no	no	no	no	no	no	no	no	yes	no	no	no	no	no	no	no	no	no	no	no	no	no	no	no	yes
26975_1#187	26975_1#187_1	E03205	6	1996	Hospitalised patient	HA	no	no	no	yes	no	no	no	no	yes	yes	no	no	no	yes	no	yes	no	no	no	yes	no	no	no	no	no	no	yes	no	no	no	no	no	yes	yes	no	no	no	no	no	no	no	no	yes
26975_1#188	26975_1#188_1	E03211	18	1996	Hospitalised patient	HA	no	no	no	yes	no	no	no	no	yes	yes	no	no	no	no	no	yes	no	no	no	yes	no	no	no	no	no	no	yes	no	no	no	no	no	yes	no	no	no	no	no	no	no	no	no	yes
26975_1#189	26975_1#189_1	E03280	6	1999	Hospitalised patient	HA	no	no	no	yes	no	no	no	no	yes	yes	no	no	no	yes	no	no	no	no	no	yes	no	no	no	no	no	no	yes	no	no	no	no	no	yes	no	no	no	no	no	no	no	no	no	yes
26975_1#19	26975_1#19_1	E00433	48	1997	Farm animal	no	no	no	no	no	no	no	no	no	no	no	no	no	no	no	no	no	no	no	no	no	no	no	no	no	no	no	yes	no	no	no	no	no	no	no	no	no	no	no	no	no	no	no	yes
26975_1#190	26975_1#190_1	E03286	6	1999	Hospitalised patient	HA	no	no	no	yes	no	no	no	no	yes	yes	no	no	no	yes	no	no	no	no	no	yes	no	no	no	no	no	no	yes	no	no	no	no	no	yes	no	no	no	no	no	no	no	no	no	yes
26975_1#191	26975_1#191_1	E03322	6	2001	Hospitalised patient	HA	no	no	no	yes	no	no	no	no	yes	yes	no	no	no	no	no	yes	no	no	no	yes	no	no	no	no	no	no	yes	no	no	no	no	no	yes	no	no	no	no	no	no	no	no	no	yes
26975_1#192	26975_1#192_1	E03328	6	2002	Hospitalised patient	HA	no	no	no	yes	no	no	no	no	yes	yes	no	no	no	no	no	yes	no	no	no	yes	no	no	no	no	no	no	yes	no	no	no	no	no	yes	no	no	no	no	no	no	no	no	no	yes
26975_1#193	26975_1#193_1	E03340	3	2002	Hospitalised patient	no	no	no	no	no	no	yes	no	no	yes	yes	no	yes	no	no	no	no	no	no	no	yes	no	no	no	no	yes	no	yes	yes	no	no	no	no	yes	no	no	no	no	no	no	no	no	no	yes
26975_1#194	26975_1#194_1	E03356	122	2003	Hospitalised patient	no	no	no	no	no	no	no	no	no	no	no	no	no	no	no	no	no	no	no	no	no	no	no	no	no	no	no	yes	no	no	no	no	no	no	no	no	no	no	no	no	no	no	no	yes
26975_1#195	26975_1#195_1	E03375	6	2003	Hospitalised patient	HA	no	no	no	yes	no	no	no	no	yes	yes	no	no	no	no	no	yes	no	no	no	yes	no	no	no	no	no	no	yes	no	no	no	no	no	yes	no	no	no	no	no	no	no	no	no	yes
26975_1#196	26975_1#196_1	E03383	6	2003	Hospitalised patient	HA	no	no	no	yes	no	no	no	no	yes	yes	no	no	no	no	no	yes	no	no	no	yes	no	no	no	no	no	no	yes	no	no	no	no	no	yes	no	no	no	no	no	no	no	no	no	yes
26975_1#197	26975_1#197_1	E03394	6	2004	Hospitalised patient	HA	no	no	no	no	no	no	no	no	yes	no	no	no	no	no	no	yes	no	no	no	no	no	no	no	no	no	no	yes	no	no	no	no	no	yes	no	no	no	no	no	no	no	no	no	yes
26975_1#198	26975_1#198_1	E03403	3	2004	Hospitalised patient	no	no	no	no	no	no	no	no	no	yes	yes	no	no	no	no	no	no	no	no	no	yes	no	no	no	no	no	no	yes	no	no	no	no	no	yes	no	no	no	no	no	no	no	no	no	yes
26975_1#199	26975_1#199_1	E03410	6	2004	Hospitalised patient	HA	no	no	no	yes	no	no	no	no	yes	yes	no	no	no	no	no	no	no	no	no	yes	no	no	no	no	no	no	yes	no	no	no	no	no	yes	no	no	no	no	no	no	no	no	no	yes
26975_1#2	26975_1#2_1	E00062	12	1996	Non-hospitalised person	no	yes	no	no	no	no	yes	no	no	no	no	no	no	no	no	no	no	no	no	no	yes	no	no	no	no	no	no	yes	no	no	no	no	yes	yes	yes	no	no	no	no	no	no	no	no	yes
26975_1#20	26975_1#20_1	E00978	4	1998	Non-hospitalised person	no	no	no	no	no	no	no	no	no	no	no	no	no	no	no	no	no	no	no	no	no	no	no	no	no	no	no	yes	no	no	no	no	no	no	no	no	no	no	no	no	no	no	no	yes
26975_1#201	26975_1#201_1	E03421	17	2005	Hospitalised patient	no	no	no	no	no	no	no	no	no	no	no	no	no	no	no	no	no	no	no	no	no	no	no	no	no	no	no	yes	no	no	no	no	no	no	no	no	no	no	no	no	no	no	no	yes
26975_1#202	26975_1#202_1	E03428	1	2005	Hospitalised patient	no	no	no	no	no	no	no	no	no	no	no	no	no	no	no	no	no	no	no	no	no	no	no	no	no	no	no	yes	no	no	no	no	no	yes	no	no	no	no	no	no	no	no	no	yes
26975_1#203	26975_1#203_1	E03433	8	2005	Hospitalised patient	no	no	no	no	no	no	no	no	no	no	no	no	no	no	no	no	no	no	no	no	no	no	no	no	no	no	no	yes	no	no	no	no	no	yes	no	no	no	no	no	no	no	no	no	yes
26975_1#204	26975_1#204_1	E03438	6	2005	Hospitalised patient	HA	no	no	no	no	no	no	no	no	yes	no	no	no	no	no	no	no	no	no	no	no	no	no	no	no	no	no	yes	no	no	no	no	no	yes	no	no	no	no	no	no	no	no	no	yes
26975_1#205	26975_1#205_1	E03445	8	2005	Hospitalised patient	no	no	no	no	no	no	no	no	no	yes	no	no	no	no	no	no	yes	no	no	no	yes	no	no	no	no	no	no	yes	no	no	no	no	no	yes	no	no	no	no	no	no	no	no	no	yes
26975_1#206	26975_1#206_1	E03446	17	2006	Hospitalised patient	no	no	no	no	no	no	no	no	no	no	no	no	no	no	no	no	no	no	no	no	no	no	no	no	no	no	no	yes	no	no	no	no	no	no	no	no	no	no	no	no	no	no	no	yes
26975_1#207	26975_1#207_1	E03450	2	2006	Hospitalised patient	HA	no	no	no	yes	no	no	no	no	yes	yes	no	no	no	yes	no	no	no	no	no	yes	no	no	no	no	no	no	yes	no	no	no	no	no	yes	no	no	no	no	no	no	no	no	no	yes
26975_1#208	26975_1#208_1	E03455	2	2006	Hospitalised patient	HA	no	no	no	yes	no	no	no	no	yes	yes	no	no	no	yes	no	no	no	no	no	yes	no	no	no	no	no	no	yes	no	no	no	no	no	yes	no	no	no	no	no	no	no	no	no	yes
26975_1#209	26975_1#209_1	E03460	1	2006	Hospitalised patient	no	no	no	no	no	no	no	no	no	no	no	no	no	no	no	no	no	no	no	no	no	no	no	no	no	no	no	yes	no	no	no	no	no	yes	no	no	no	no	no	no	no	no	no	yes
26975_1#21	26975_1#21_1	E00981	123	1998	Non-hospitalised person	no	no	no	no	no	no	no	no	no	no	no	no	no	no	no	no	no	no	no	no	no	no	no	no	no	no	no	yes	no	no	no	no	no	no	no	no	no	no	no	no	no	no	no	no
26975_1#210	26975_1#210_1	E03466	5	2006	Hospitalised patient	no	no	no	no	no	no	no	no	no	no	no	no	no	no	no	no	no	no	no	no	no	no	no	no	no	no	no	yes	no	no	no	no	no	yes	no	no	no	no	no	no	no	no	no	yes
26975_1#211	26975_1#211_1	E03521	18	2003	Hospitalised patient	HA	no	no	no	no	no	no	no	no	yes	no	no	no	no	no	no	no	no	no	no	yes	no	no	no	no	no	no	yes	no	no	no	no	no	no	no	no	no	no	no	no	no	no	no	yes
26975_1#212	26975_1#212_1	E03522	124	2003	Hospitalised patient	no	no	no	no	no	no	no	no	no	no	no	no	no	no	no	no	no	no	no	no	no	no	no	no	no	no	no	yes	no	no	no	no	no	no	no	no	no	no	no	no	no	no	no	yes
26975_1#213	26975_1#213_1	E03523	11	2003	Hospitalised patient	no	no	no	no	no	no	no	no	no	no	no	no	no	no	no	no	no	no	no	no	no	no	no	no	no	no	no	yes	no	no	no	no	no	no	no	no	no	no	no	no	no	no	no	yes
26975_1#214	26975_1#214_1	E03524	86	2003	Hospitalised patient	no	no	no	no	no	no	no	no	no	no	no	no	no	no	no	no	no	no	no	no	no	no	no	no	no	no	no	yes	no	no	no	no	no	no	no	no	no	no	no	no	no	no	no	yes
26975_1#215	26975_1#215_1	E03525	3	2003	Hospitalised patient	no	no	no	no	yes	no	no	no	no	yes	yes	no	no	no	no	no	yes	no	no	no	yes	no	no	no	no	yes	no	yes	yes	no	no	no	no	yes	no	no	no	no	no	no	no	no	no	yes
26975_1#216	26975_1#216_1	E03526	5	2004	Hospitalised patient	no	no	no	no	no	no	no	no	no	no	no	no	no	no	no	no	no	no	no	no	no	no	no	no	no	no	no	yes	no	no	no	no	no	no	no	no	no	no	no	no	no	no	no	yes
26975_1#217	26975_1#217_1	E03533	11	2004	Hospitalised patient	no	no	no	no	no	no	no	no	no	no	no	no	no	no	no	no	no	no	no	no	no	no	no	no	no	no	no	yes	no	no	no	no	no	no	no	no	no	no	no	no	no	no	no	yes
26975_1#218	26975_1#218_1	E03541	6	2004	Hospitalised patient	HA	no	no	no	yes	no	no	no	no	yes	yes	no	no	no	yes	no	no	no	no	no	yes	no	no	no	no	no	no	yes	no	no	no	no	no	yes	no	no	no	no	no	no	no	no	no	yes
26975_1#219	26975_1#219_1	E03551	6	2004	Hospitalised patient	HA	no	no	no	yes	no	no	no	no	yes	yes	no	no	no	no	no	no	no	no	no	yes	no	no	no	no	no	no	yes	no	no	no	no	no	yes	no	no	no	no	no	no	no	no	no	yes
26975_1#22	26975_1#22_1	E00983	31	1998	Non-hospitalised person	no	no	no	no	no	no	no	no	no	no	no	no	no	no	no	no	no	no	no	no	no	no	no	no	no	no	no	yes	no	no	no	no	no	no	no	no	no	no	no	no	no	no	no	yes
26975_1#220	26975_1#220_1	E03559	7	2004	Hospitalised patient	HA	no	no	no	yes	no	no	no	no	no	yes	no	no	no	yes	no	no	no	no	no	yes	no	no	no	no	no	no	yes	no	no	no	no	no	yes	no	no	no	no	no	no	no	no	no	yes
26975_1#221	26975_1#221_1	E03560	6	2005	Hospitalised patient	HA	no	no	no	yes	no	no	no	no	yes	yes	no	no	no	no	no	yes	no	no	no	yes	no	no	no	no	no	no	yes	no	no	no	no	no	yes	no	no	no	no	no	no	no	no	no	yes
26975_1#222	26975_1#222_1	E03564	8	2005	Hospitalised patient	no	no	no	no	no	no	no	no	no	no	no	no	no	no	no	no	no	no	no	no	no	no	no	no	no	no	no	yes	no	no	no	no	no	yes	no	no	no	no	no	no	no	no	no	yes
26975_1#223	26975_1#223_1	E03568	6	2005	Hospitalised patient	HA	no	no	no	yes	no	no	no	no	yes	yes	no	no	no	no	no	yes	no	no	no	yes	no	no	no	no	no	no	yes	no	no	no	no	no	yes	no	no	no	no	no	no	no	no	no	yes
26975_1#224	26975_1#224_1	E03574	1	2005	Hospitalised patient	no	no	no	no	no	no	no	no	no	no	no	no	no	no	no	no	no	no	no	no	no	no	no	no	no	no	no	yes	no	no	no	no	no	yes	no	no	no	no	no	no	no	no	no	yes
26975_1#225	26975_1#225_1	E03579	3	2005	Hospitalised patient	no	no	no	no	no	no	no	no	no	yes	yes	no	yes	no	no	no	no	no	no	no	yes	no	no	no	no	yes	no	yes	yes	no	no	no	no	yes	no	no	no	no	no	no	no	no	no	yes
26975_1#226	26975_1#226_1	E03583	69	2006	Hospitalised patient	no	no	no	no	no	no	no	no	no	no	no	no	no	no	no	no	no	no	no	no	no	no	no	no	no	no	no	yes	no	no	no	no	no	no	no	no	no	no	no	no	no	no	no	yes
26975_1#227	26975_1#227_1	E03587	1	2006	Hospitalised patient	no	no	no	no	no	no	no	no	no	no	no	no	no	no	no	no	no	no	no	no	no	no	no	no	no	no	no	yes	no	no	no	no	no	yes	no	no	yes	no	no	no	no	no	no	yes
26975_1#228	26975_1#228_1	E03591	2	2006	Hospitalised patient	HA	no	no	no	no	no	no	no	no	no	no	no	no	no	no	no	no	no	no	no	no	no	no	no	no	no	no	yes	no	no	no	no	no	no	no	no	no	no	no	no	no	no	no	yes
26975_1#229	26975_1#229_1	E03593	8	2006	Hospitalised patient	no	no	no	no	no	no	no	no	no	no	no	no	no	no	no	no	no	no	no	yes	no	no	no	no	no	no	no	yes	no	no	no	no	no	no	no	no	no	no	no	no	no	no	no	yes
26975_1#23	26975_1#23_1	E00984	4	1998	Non-hospitalised person	no	no	no	no	no	no	no	no	no	no	no	no	no	no	no	no	no	no	no	no	no	no	no	no	no	no	no	yes	no	no	no	no	no	yes	no	no	no	no	no	no	no	no	no	yes
26975_1#230	26975_1#230_1	E03594	13	2006	Hospitalised patient	no	no	no	no	no	no	no	no	no	no	no	no	no	no	no	no	no	no	no	no	no	no	no	no	no	no	no	yes	no	no	no	no	no	no	no	no	no	no	no	no	no	no	no	yes
26975_1#231	26975_1#231_1	E03607	68	1999	Hospitalised patient	no	no	no	no	no	no	no	no	no	no	no	no	no	no	no	no	no	no	no	no	no	no	no	no	no	no	no	yes	no	no	no	no	no	no	no	no	no	no	no	no	no	no	no	yes
26975_1#232	26975_1#232_1	E03608	2	1999	Hospitalised patient	HA	no	no	no	yes	no	no	no	no	yes	yes	no	no	no	no	no	yes	no	no	no	yes	no	no	no	no	no	no	yes	no	no	no	no	no	no	no	no	no	no	no	no	no	no	no	yes
26975_1#233	26975_1#233_1	E03609	30	1999	Hospitalised patient	no	no	no	no	no	no	no	no	no	no	no	no	no	no	no	no	no	no	no	no	no	no	no	no	no	no	no	yes	no	no	no	no	no	yes	no	no	no	no	no	no	no	no	no	yes
26975_1#234	26975_1#234_1	E03610	1	1999	Hospitalised patient	no	no	no	no	no	no	no	no	no	no	no	no	no	no	no	no	no	no	no	no	no	no	no	no	no	no	no	yes	no	no	no	no	no	yes	no	no	no	no	no	no	no	no	no	yes
26975_1#235	26975_1#235_1	E03611	6	1999	Hospitalised patient	HA	no	no	no	yes	no	no	no	no	no	yes	no	no	no	yes	no	yes	no	no	no	yes	no	no	no	no	no	no	yes	no	no	no	no	no	yes	no	no	no	no	no	no	no	no	no	yes
26975_1#236	26975_1#236_1	E03630	1	2000	Hospitalised patient	no	no	no	no	yes	no	no	no	no	no	yes	no	no	no	yes	no	no	no	no	no	yes	no	no	no	no	no	no	yes	no	no	no	no	no	yes	no	no	yes	no	no	no	no	no	no	yes
26975_1#237	26975_1#237_1	E03631	6	2000	Hospitalised patient	HA	no	no	no	yes	no	no	no	no	yes	yes	no	no	no	yes	no	no	no	no	no	yes	no	no	no	no	no	no	yes	no	no	no	no	no	yes	no	no	no	no	no	no	no	no	no	yes
26975_1#238	26975_1#238_1	E03632	70	2000	Hospitalised patient	no	no	no	no	no	no	no	no	no	no	no	no	no	no	no	no	no	no	no	no	no	no	no	no	no	no	no	yes	no	no	no	no	no	no	no	no	no	no	no	no	no	no	no	yes
26975_1#239	26975_1#239_1	E03634	14	2000	Hospitalised patient	no	no	no	no	no	no	no	no	no	no	no	no	no	no	no	no	no	no	no	no	yes	no	no	no	no	no	no	yes	no	no	no	no	no	no	yes	no	no	no	no	no	no	no	no	yes
26975_1#24	26975_1#24_1	E00987	5	1998	Non-hospitalised person	no	no	no	no	no	no	no	no	no	no	no	no	no	no	no	no	no	no	no	no	no	no	no	no	no	no	no	yes	no	no	no	no	no	yes	no	no	no	no	no	no	no	no	no	yes
26975_1#240	26975_1#240_1	E03646	6	2001	Hospitalised patient	HA	no	no	no	yes	no	no	no	no	yes	yes	no	no	no	yes	no	no	no	no	no	yes	no	no	no	no	no	no	yes	no	no	no	no	no	yes	no	no	no	no	no	no	no	no	no	yes
26975_1#241	26975_1#241_1	E03647	4	2001	Hospitalised patient	no	no	no	no	yes	no	no	no	no	no	yes	no	no	yes	no	no	no	no	no	no	yes	no	no	no	no	no	no	yes	no	no	no	no	no	no	yes	no	no	no	no	no	no	no	no	yes
26975_1#242	26975_1#242_1	E03649	6	2001	Hospitalised patient	HA	no	no	no	yes	no	no	no	no	yes	yes	no	no	no	yes	no	no	no	no	no	yes	no	no	no	no	no	no	yes	no	no	no	no	no	yes	no	no	no	no	no	no	no	no	no	yes
26975_1#243	26975_1#243_1	E03650	13	2001	Hospitalised patient	no	no	no	no	no	no	no	no	no	no	no	no	no	no	no	no	no	no	no	no	no	no	no	no	no	no	no	yes	no	no	no	no	no	yes	no	no	no	no	no	no	no	no	no	yes
26975_1#244	26975_1#244_1	E03651	6	2001	Hospitalised patient	HA	no	no	no	yes	no	no	no	no	yes	yes	no	no	no	yes	no	no	no	no	no	yes	no	no	no	no	no	no	yes	no	no	no	no	no	yes	no	no	no	no	no	no	no	no	no	yes
26975_1#245	26975_1#245_1	E03662	21	2002	Hospitalised patient	no	no	no	no	yes	no	no	no	no	yes	yes	no	yes	no	yes	yes	no	no	no	no	yes	no	no	no	no	no	no	yes	no	no	no	no	no	yes	no	no	no	no	no	no	no	no	no	no
26975_1#246	26975_1#246_1	E03665	6	2002	Hospitalised patient	HA	no	no	no	yes	no	no	no	no	yes	yes	no	no	no	no	no	yes	no	no	no	yes	no	no	no	no	no	no	yes	no	no	no	no	no	yes	no	no	no	no	no	no	no	no	no	yes
26975_1#247	26975_1#247_1	E03666	3	2002	Hospitalised patient	no	no	no	no	no	no	no	no	no	no	no	no	no	no	no	no	no	no	no	no	no	no	no	no	no	no	no	yes	no	no	no	no	no	yes	no	no	no	no	no	no	no	no	no	yes
26975_1#248	26975_1#248_1	E03673	6	2003	Hospitalised patient	HA	no	no	no	yes	no	no	no	no	yes	yes	no	no	no	yes	no	yes	no	no	no	yes	no	no	no	no	no	no	yes	no	no	no	no	no	yes	no	no	no	no	no	no	no	no	no	yes
26975_1#249	26975_1#249_1	E03674	6	2003	Hospitalised patient	HA	no	no	no	yes	no	no	no	no	yes	yes	no	no	no	yes	no	no	no	no	no	yes	no	no	no	no	no	no	yes	no	no	no	no	no	yes	no	no	no	no	no	no	no	no	no	yes
26975_1#25	26975_1#25_1	E00989	95	1998	Non-hospitalised person	no	no	no	no	no	no	no	no	no	no	no	no	no	no	no	no	no	no	no	no	no	no	no	no	no	no	no	yes	no	no	no	no	no	no	no	no	no	no	no	no	no	no	no	yes
26975_1#250	26975_1#250_1	E03675	6	2003	Hospitalised patient	HA	no	no	no	yes	no	no	no	no	yes	yes	no	no	no	yes	no	no	no	no	no	yes	no	no	no	no	no	no	yes	no	no	no	no	no	yes	no	no	no	no	no	no	no	no	no	yes
26975_1#251	26975_1#251_1	E03676	6	2003	Hospitalised patient	HA	no	no	no	yes	no	no	no	no	yes	yes	no	no	no	yes	no	no	no	no	no	yes	no	no	no	no	no	no	yes	no	no	no	no	no	yes	no	no	no	no	no	no	no	no	no	yes
26975_1#252	26975_1#252_1	E03682	4	2003	Hospitalised patient	no	no	no	no	no	no	no	no	no	no	yes	no	no	no	no	no	yes	no	no	no	no	no	no	no	no	no	no	yes	no	no	no	no	no	yes	no	no	no	no	no	no	no	no	no	yes
26975_1#253	26975_1#253_1	E03686	3	2004	Hospitalised patient	no	no	no	no	no	no	no	no	no	no	no	no	yes	no	no	no	yes	no	no	no	yes	no	no	no	no	no	no	yes	no	no	no	no	yes	yes	no	no	no	no	no	no	no	no	no	yes
26975_1#254	26975_1#254_1	E03688	1	2004	Hospitalised patient	no	no	no	no	yes	no	no	no	no	no	yes	no	no	no	yes	no	no	no	no	no	yes	no	no	no	no	no	no	yes	no	no	no	no	no	yes	yes	no	no	no	no	no	no	no	no	yes
26975_1#255	26975_1#255_1	E03691	2	2004	Hospitalised patient	HA	no	no	no	no	no	no	no	no	no	no	no	no	no	no	no	no	no	no	no	no	no	no	no	no	no	no	yes	no	no	no	no	no	yes	no	no	no	no	no	no	no	no	no	yes
26975_1#256	26975_1#256_1	E03693	6	2004	Hospitalised patient	HA	no	no	no	no	no	no	no	no	yes	no	no	no	no	no	no	yes	no	no	no	no	no	no	no	no	no	no	yes	no	no	no	no	no	no	no	no	no	no	no	no	no	no	no	yes
26975_1#257	26975_1#257_1	E03695	32	2004	Hospitalised patient	no	no	no	no	no	no	no	no	no	no	no	no	yes	no	no	no	yes	no	no	no	yes	no	no	no	no	no	yes	yes	no	no	no	no	yes	yes	yes	no	no	no	no	no	no	no	no	yes
26975_1#258	26975_1#258_1	E03696	6	2005	Hospitalised patient	HA	no	no	no	yes	no	no	no	no	yes	yes	no	no	no	yes	no	no	no	no	no	yes	no	no	no	no	no	no	yes	no	no	no	no	no	yes	no	no	no	no	no	no	no	no	no	yes
26975_1#259	26975_1#259_1	E03701	32	2005	Hospitalised patient	no	no	no	no	no	no	no	no	no	no	no	no	yes	no	no	no	yes	no	no	no	yes	no	no	no	no	no	yes	yes	no	no	no	no	yes	yes	yes	no	no	no	no	no	no	no	no	yes
26975_1#26	26975_1#26_1	E00991	11	1998	Non-hospitalised person	no	no	no	no	no	no	no	no	no	no	no	no	no	no	no	no	no	no	no	no	yes	no	no	no	no	no	no	yes	no	no	no	no	no	yes	yes	no	no	no	no	no	no	no	no	yes
26975_1#260	26975_1#260_1	E03707	22	2005	Hospitalised patient	no	no	no	no	no	no	no	no	no	no	no	no	no	no	no	no	no	no	no	no	no	no	no	no	no	no	no	yes	no	no	no	no	no	yes	no	no	no	no	no	no	no	no	no	yes
26975_1#262	26975_1#262_1	E03724	20	2005	Hospitalised patient	HA	no	no	no	no	no	no	no	no	no	no	no	no	no	yes	yes	no	no	no	no	yes	no	no	no	no	no	no	yes	no	no	no	no	no	yes	no	no	no	no	no	no	no	no	no	yes
26975_1#263	26975_1#263_1	E03725	17	2006	Hospitalised patient	no	no	no	no	no	no	no	no	no	no	no	no	no	no	no	no	no	no	no	no	no	no	no	no	no	no	no	yes	no	no	no	no	no	no	no	no	no	no	no	no	no	no	no	yes
26975_1#264	26975_1#264_1	E03729	2	2006	Hospitalised patient	HA	no	no	no	yes	no	no	no	no	yes	yes	no	no	no	yes	no	no	no	no	no	yes	no	no	no	no	no	no	yes	no	no	no	no	no	yes	no	no	no	no	no	no	no	no	no	yes
26975_1#265	26975_1#265_1	E03737	4	2006	Hospitalised patient	no	no	no	no	no	no	no	no	no	no	no	no	no	no	no	no	no	no	no	no	no	no	no	no	no	no	no	yes	no	no	no	no	no	no	no	no	no	no	no	no	no	no	no	yes
26975_1#266	26975_1#266_1	E03746	6	2006	Hospitalised patient	HA	no	no	no	yes	no	no	no	no	yes	yes	no	no	no	yes	no	no	no	no	no	yes	no	no	no	no	no	no	yes	no	no	no	no	no	yes	no	no	no	no	no	no	no	no	no	yes
26975_1#267	26975_1#267_1	E03754	2	2006	Hospitalised patient	HA	no	no	no	yes	no	no	no	no	yes	yes	no	no	no	yes	no	no	no	no	no	yes	no	no	no	no	no	no	yes	no	no	no	no	no	yes	no	no	no	no	no	no	no	no	no	yes
26975_1#268	26975_1#268_1	E03812	1	1996	Hospitalised patient	no	no	no	no	yes	no	no	no	no	no	yes	no	no	no	yes	no	no	no	no	no	yes	no	no	no	no	no	no	yes	no	no	no	no	no	yes	no	no	no	no	no	no	no	no	no	yes
26975_1#269	26975_1#269_1	E03818	2	1996	Hospitalised patient	HA	no	no	no	no	no	no	no	no	yes	no	no	no	no	no	no	yes	no	no	no	yes	no	no	no	no	no	no	yes	no	no	no	no	no	yes	no	no	no	no	no	no	no	no	no	yes
26975_1#27	26975_1#27_1	E00992	5	1998	Non-hospitalised person	no	no	no	no	no	no	no	no	no	no	no	no	no	no	no	no	no	no	no	no	no	no	no	no	no	no	no	yes	no	no	no	no	no	yes	no	no	no	no	no	no	no	no	no	yes
26975_1#270	26975_1#270_1	E03819	22	1996	Hospitalised patient	no	no	no	no	no	no	no	no	no	no	no	no	no	no	no	no	no	no	no	no	no	no	no	no	no	no	no	yes	no	no	no	no	no	yes	no	no	no	no	no	no	no	no	no	yes
26975_1#271	26975_1#271_1	E03820	5	1996	Hospitalised patient	no	no	no	no	no	no	no	no	no	no	no	no	no	no	no	no	no	no	no	no	no	no	no	no	no	no	no	yes	no	no	no	no	no	yes	no	no	no	no	no	no	no	no	no	yes
26975_1#272	26975_1#272_1	E03821	21	1996	Hospitalised patient	no	no	no	no	yes	no	no	no	no	no	yes	no	no	no	yes	no	no	no	no	no	yes	no	no	no	no	no	no	yes	no	no	no	no	no	yes	no	no	no	no	no	no	no	no	no	no
26975_1#273	26975_1#273_1	E03902	6	1999	Hospitalised patient	HA	no	no	no	yes	no	no	no	no	yes	yes	no	no	no	no	no	no	no	no	no	yes	no	no	no	no	no	no	yes	no	no	no	no	no	yes	no	no	no	no	no	no	no	no	no	yes
26975_1#274	26975_1#274_1	E03904	8	1999	Hospitalised patient	no	no	no	no	no	no	no	no	no	no	no	no	no	no	no	no	no	no	no	no	no	no	no	no	no	no	no	yes	no	no	no	no	no	yes	no	no	no	no	no	no	no	no	no	yes
26975_1#275	26975_1#275_1	E03905	20	1999	Hospitalised patient	HA	no	no	no	yes	no	no	no	no	yes	yes	no	no	no	yes	yes	no	no	no	no	yes	no	no	no	no	no	no	yes	no	no	no	no	no	yes	no	no	no	no	no	no	no	no	no	yes
26975_1#276	26975_1#276_1	E03906	18	1999	Hospitalised patient	HA	no	no	no	no	no	no	no	no	no	no	no	no	no	no	no	no	no	no	no	yes	no	no	no	no	no	no	yes	no	no	no	no	no	no	no	no	no	no	no	no	no	no	no	yes
26975_1#277	26975_1#277_1	E03907	6	1999	Hospitalised patient	HA	no	no	no	yes	no	no	no	no	yes	yes	no	no	no	yes	no	yes	no	no	no	yes	no	no	no	no	no	no	yes	no	no	no	no	no	yes	no	no	no	no	no	no	no	no	no	yes
26975_1#278	26975_1#278_1	E03929	71	2000	Hospitalised patient	no	no	no	no	no	no	no	no	no	no	no	no	no	no	no	no	no	no	no	no	no	no	no	no	no	no	no	yes	no	no	no	no	no	no	no	no	no	no	no	no	no	no	no	yes
26975_1#279	26975_1#279_1	E03930	8	2000	Hospitalised patient	no	no	no	no	no	no	no	no	no	no	no	no	no	no	no	no	no	no	no	no	no	no	no	no	no	no	no	yes	no	no	no	no	no	no	no	no	no	no	no	no	no	no	no	yes
26975_1#28	26975_1#28_1	E00993	1	1998	Non-hospitalised person	no	no	no	no	no	no	no	no	no	no	no	no	no	no	no	no	no	no	no	no	no	no	no	no	no	no	no	yes	no	no	no	no	no	no	no	no	no	no	no	no	no	no	no	yes
26975_1#280	26975_1#280_1	E03931	15	2000	Hospitalised patient	no	no	no	no	no	no	no	no	no	no	no	no	no	no	no	no	no	no	no	no	no	no	no	no	no	no	no	yes	no	no	no	no	no	no	no	no	no	no	no	no	no	no	no	yes
26975_1#281	26975_1#281_1	E03932	125	2000	Hospitalised patient	no	no	no	no	no	no	no	no	no	yes	no	no	no	no	no	no	no	no	no	no	no	no	no	no	no	no	no	yes	no	no	no	no	no	yes	no	no	no	no	no	no	no	no	no	no
26975_1#282	26975_1#282_1	E03933	52	2000	Hospitalised patient	no	no	no	no	no	no	no	no	no	no	no	no	no	no	no	no	no	no	no	no	no	no	no	no	no	no	no	yes	no	no	no	no	no	no	no	no	no	no	no	no	no	no	no	no
26975_1#283	26975_1#283_1	E03940	23	2001	Hospitalised patient	no	no	no	no	yes	no	no	no	no	yes	yes	no	no	no	no	no	no	no	no	no	yes	no	no	no	no	no	no	yes	no	no	no	no	no	no	no	no	no	no	no	no	no	no	no	no
26975_1#284	26975_1#284_1	E03958	20	2001	Hospitalised patient	HA	no	no	no	yes	no	no	no	no	no	yes	no	no	no	yes	yes	no	no	no	no	yes	no	no	no	no	no	no	yes	no	no	no	no	no	yes	yes	no	no	no	no	no	no	no	no	yes
26975_1#285	26975_1#285_1	E03961	8	2001	Hospitalised patient	no	no	no	no	no	no	no	no	no	no	no	no	no	no	no	no	no	no	no	no	no	no	no	no	no	no	no	yes	no	no	no	no	no	no	no	no	no	no	no	no	no	no	no	yes
26975_1#286	26975_1#286_1	E03962	6	2001	Hospitalised patient	HA	no	no	no	yes	no	no	no	no	yes	yes	no	no	no	yes	no	no	no	no	no	yes	no	no	no	no	no	no	yes	no	no	no	no	no	yes	no	no	no	no	no	no	no	no	no	yes
26975_1#287	26975_1#287_1	01A049	18	1997	Hospitalised patient	HA	no	no	no	no	no	no	no	no	no	no	no	yes	no	no	no	no	no	no	no	yes	no	no	no	no	no	no	yes	no	no	no	no	no	yes	no	no	no	no	no	no	no	no	no	yes
26975_1#288	26975_1#288_1	01A051	87	1997	Hospitalised patient	no	no	no	no	no	no	no	no	no	no	no	no	no	no	no	no	no	no	no	no	no	no	no	no	no	no	no	yes	no	no	no	no	no	yes	no	no	no	no	no	no	no	no	no	yes
26975_1#289	26975_1#289_1	01A246	1	1998	Hospitalised patient	no	no	no	no	no	no	no	no	no	no	no	no	no	no	yes	no	no	no	no	no	yes	no	no	no	no	no	no	yes	no	no	no	no	no	yes	no	no	yes	no	no	no	no	no	no	yes
26975_1#29	26975_1#29_1	E00994	33	1998	Non-hospitalised person	no	no	no	no	no	no	no	no	no	no	no	no	no	no	no	no	no	no	no	no	no	no	no	no	no	no	no	yes	no	no	no	no	no	yes	no	no	no	no	no	no	no	no	no	yes
26975_1#290	26975_1#290_1	01A276	17	1998	Hospitalised patient	no	no	no	no	no	no	no	no	no	no	no	no	no	no	no	no	no	no	no	no	no	no	no	no	no	no	no	yes	no	no	no	no	no	no	no	no	no	no	no	no	no	no	no	yes
26975_1#291	26975_1#291_1	02A014	4	1997	Hospitalised patient	no	no	no	no	no	no	no	no	no	no	no	no	no	no	no	no	no	no	no	no	no	no	no	no	no	no	no	yes	no	no	no	no	no	no	no	no	no	no	no	no	no	no	no	yes
26975_1#292	26975_1#292_1	2.00E+31	1	1997	Hospitalised patient	no	no	no	no	yes	no	no	no	no	no	yes	no	no	no	yes	no	no	no	no	no	yes	no	no	no	no	no	no	yes	no	no	no	no	no	yes	no	no	yes	no	no	no	no	no	no	yes
26975_1#293	26975_1#293_1	02D041	16	1998	Hospitalised patient	no	no	no	no	no	no	no	no	no	no	no	no	no	no	no	no	no	no	no	no	no	no	no	no	no	no	no	yes	no	no	no	no	no	no	no	no	no	no	no	no	no	no	no	yes
26975_1#294	26975_1#294_1	02D053	20	1998	Hospitalised patient	HA	no	no	no	yes	no	no	no	no	no	yes	no	no	no	no	yes	no	no	no	no	no	no	no	no	no	no	no	yes	no	no	no	no	no	yes	no	no	no	no	no	no	no	no	no	yes
26975_1#295	26975_1#295_1	03C110	21	1998	Hospitalised patient	no	no	no	no	no	no	no	no	no	no	no	no	no	no	yes	no	no	no	no	no	yes	no	no	no	no	no	no	yes	no	no	no	no	no	yes	no	no	no	no	no	no	no	no	no	no
26975_1#296	26975_1#296_1	3.00E+81	1	1998	Hospitalised patient	no	no	no	no	yes	no	no	no	no	no	yes	no	no	no	no	no	no	no	no	no	no	no	no	no	no	no	no	yes	no	no	no	no	no	yes	no	no	yes	no	no	no	no	no	no	yes
26975_1#297	26975_1#297_1	04A105	2	1997	Hospitalised patient	HA	no	no	no	no	no	no	no	no	yes	no	no	no	no	no	no	no	no	no	no	yes	no	no	no	no	no	no	yes	no	no	no	no	no	yes	no	no	no	no	no	no	no	no	no	yes
26975_1#298	26975_1#298_1	04A286	17	1997	Hospitalised patient	no	no	no	no	no	no	no	no	no	no	no	no	no	no	no	no	no	no	no	no	no	no	no	no	no	no	no	yes	no	no	no	no	no	no	no	no	no	no	no	no	no	no	no	yes
26975_1#299	26975_1#299_1	04A349	16	1998	Hospitalised patient	no	no	no	no	no	no	no	no	no	no	no	no	no	no	no	no	no	no	no	no	no	no	no	no	no	no	no	yes	no	no	no	no	no	no	no	no	no	no	no	no	no	no	no	yes
26975_1#3	26975_1#3_1	E00078	72	1995	Farm animal	no	yes	yes	no	no	no	no	no	no	no	no	no	no	no	no	no	no	no	no	no	yes	no	no	no	no	no	no	yes	no	no	no	no	no	yes	yes	no	no	no	no	no	no	no	no	yes
26975_1#30	26975_1#30_1	E00995	17	1998	Non-hospitalised person	no	no	no	no	no	no	no	no	no	no	no	no	no	no	no	no	no	no	no	no	no	no	no	no	no	no	no	yes	no	no	no	no	no	no	no	no	no	no	no	no	no	no	no	yes
26975_1#301	26975_1#301_1	05A005	49	1997	Hospitalised patient	no	no	no	no	yes	no	no	no	no	no	yes	no	no	no	yes	no	no	no	no	no	yes	no	no	no	no	no	no	yes	no	no	no	no	no	yes	yes	no	no	no	no	no	no	no	no	yes
26975_1#302	26975_1#302_1	05A437	51	1998	Hospitalised patient	no	no	no	no	no	no	no	no	no	no	no	no	no	no	no	no	no	no	no	no	no	no	no	no	no	no	no	yes	no	no	no	no	no	no	no	no	no	no	no	no	no	no	no	yes
26975_1#303	26975_1#303_1	05A608	1	1998	Hospitalised patient	no	no	no	no	yes	no	no	no	no	no	yes	no	no	no	yes	no	no	no	no	no	yes	no	no	no	no	no	no	yes	no	no	no	no	no	yes	no	no	yes	no	no	no	no	no	no	yes
26975_1#304	26975_1#304_1	05D066	16	1997	Hospitalised patient	no	no	no	no	no	no	no	no	no	no	no	no	no	no	no	no	no	no	no	no	no	no	no	no	no	no	no	yes	no	no	no	no	no	no	no	no	no	no	no	no	no	no	no	yes
26975_1#305	26975_1#305_1	06A132	2	1997	Hospitalised patient	HA	no	no	no	no	no	no	no	no	yes	no	no	no	no	no	no	no	no	no	no	yes	no	no	no	no	no	no	yes	no	no	no	no	no	yes	no	no	no	no	no	no	no	no	no	yes
26975_1#306	26975_1#306_1	06A264	8	1998	Hospitalised patient	no	no	no	no	no	no	no	no	no	no	no	no	no	no	no	no	no	no	no	no	no	no	no	no	no	no	no	yes	no	no	no	no	no	yes	no	no	no	no	no	no	no	no	no	yes
26975_1#307	26975_1#307_1	6.00E+03	1	1997	Hospitalised patient	no	no	no	no	no	no	no	no	no	no	no	no	no	no	no	no	no	no	no	no	no	no	no	no	no	no	no	yes	no	no	no	no	no	yes	no	no	no	no	no	no	no	no	no	yes
26975_1#308	26975_1#308_1	6.00E+69	4	1998	Hospitalised patient	no	no	no	no	no	no	no	no	no	no	no	no	no	no	no	no	no	no	no	no	no	no	no	no	no	no	no	yes	no	no	no	no	no	no	no	no	no	no	no	no	no	no	no	yes
26975_1#309	26975_1#309_1	07A571	1	1998	Hospitalised patient	no	no	no	no	no	no	no	no	no	no	no	no	no	no	no	no	no	no	no	no	no	no	no	no	no	no	no	yes	no	no	no	no	no	yes	no	no	yes	no	no	no	no	no	no	yes
26975_1#31	26975_1#31_1	E00997	4	1998	Non-hospitalised person	no	no	no	no	no	no	no	no	no	no	no	no	no	no	no	no	no	no	no	no	no	no	no	no	no	no	no	yes	no	no	no	no	no	yes	no	no	no	no	no	no	no	no	no	yes
26975_1#310	26975_1#310_1	7.00E+01	13	1997	Hospitalised patient	no	no	no	no	no	no	no	no	no	no	no	no	no	no	no	no	no	no	no	no	no	no	no	no	no	no	no	yes	no	no	no	no	no	no	no	no	no	no	no	no	no	no	no	yes
26975_1#311	26975_1#311_1	7.00E+05	17	1997	Hospitalised patient	no	no	no	no	no	no	no	no	no	no	no	no	no	no	no	no	no	no	no	no	no	no	no	no	no	no	no	yes	no	no	no	no	no	no	no	no	no	no	no	no	no	no	no	yes
26975_1#312	26975_1#312_1	07D031	126	1998	Hospitalised patient	no	no	no	no	no	no	no	no	no	no	no	no	no	no	no	no	no	no	no	no	no	no	no	no	no	no	no	yes	no	no	no	no	no	no	no	no	no	no	no	no	no	no	no	yes
26975_1#313	26975_1#313_1	7.00E+59	21	1998	Hospitalised patient	no	no	no	no	yes	no	no	no	no	no	yes	no	no	no	yes	no	no	no	no	no	yes	no	no	no	no	no	no	yes	no	no	no	no	no	yes	no	no	no	no	no	no	no	no	no	no
26975_1#314	26975_1#314_1	7.00E+68	4	1998	Hospitalised patient	no	no	no	no	no	no	no	no	no	no	no	no	no	no	no	no	no	no	no	no	no	no	no	no	no	no	no	yes	no	no	no	no	no	no	no	no	no	no	no	no	no	no	no	yes
26975_1#315	26975_1#315_1	08A098	17	1997	Hospitalised patient	no	no	no	no	no	no	no	no	no	no	no	no	no	no	no	no	no	no	no	no	no	no	no	no	no	no	no	yes	no	no	no	no	no	no	no	no	no	no	no	no	no	no	no	yes
26975_1#316	26975_1#316_1	08A101	7	1997	Hospitalised patient	HA	no	no	no	yes	no	no	no	no	no	yes	no	no	no	no	no	no	no	no	no	yes	no	no	no	no	no	no	yes	no	no	no	no	no	no	yes	no	no	no	no	no	no	no	no	yes
26975_1#318	26975_1#318_1	09A197	6	1997	Hospitalised patient	HA	no	no	no	yes	no	no	no	no	yes	yes	no	no	no	no	no	yes	no	no	no	yes	no	no	no	no	no	no	yes	no	no	no	no	no	yes	no	no	no	no	no	no	no	no	no	yes
26975_1#319	26975_1#319_1	09A340	37	1998	Hospitalised patient	no	no	no	no	no	no	no	no	no	no	no	no	no	no	no	no	no	no	no	no	no	no	no	no	no	no	no	yes	no	no	no	no	no	yes	no	no	no	no	no	no	no	no	no	yes
26975_1#32	26975_1#32_1	E00998	29	1998	Non-hospitalised person	no	no	no	no	no	no	yes	no	no	yes	yes	no	yes	no	no	no	no	no	no	no	yes	no	no	no	no	yes	no	yes	yes	no	no	no	no	yes	yes	no	no	no	no	no	no	no	no	yes
26975_1#320	26975_1#320_1	09A595	6	1998	Hospitalised patient	HA	no	no	no	yes	no	no	no	no	yes	yes	no	no	no	no	no	yes	no	no	no	yes	no	no	no	no	no	no	yes	no	no	no	no	no	yes	no	no	no	no	no	no	no	no	no	yes
26975_1#321	26975_1#321_1	10A014	2	1997	Hospitalised patient	HA	no	no	no	yes	no	no	no	no	yes	yes	no	no	no	no	no	no	no	no	no	no	no	no	no	no	no	no	yes	no	no	no	no	no	yes	no	no	no	no	no	no	no	no	no	yes
26975_1#322	26975_1#322_1	10A308	1	1997	Hospitalised patient	no	no	no	no	yes	no	no	no	no	no	yes	no	no	no	yes	no	no	no	no	no	yes	no	no	no	no	no	no	yes	no	no	no	no	no	yes	no	no	yes	no	no	no	no	no	no	yes
26975_1#323	26975_1#323_1	10A419	21	1998	Hospitalised patient	no	no	no	no	yes	no	no	no	no	yes	yes	no	no	no	yes	yes	no	no	no	no	yes	no	no	no	no	no	no	yes	no	no	no	no	no	yes	no	no	no	no	no	no	no	no	no	no
26975_1#324	26975_1#324_1	1.00E+82	1	1998	Hospitalised patient	no	no	no	no	yes	no	no	no	no	no	yes	no	no	no	yes	no	no	no	no	no	yes	no	no	no	no	no	no	yes	no	no	no	no	no	yes	yes	no	yes	no	no	no	no	no	no	yes
26975_1#325	26975_1#325_1	11A016	8	1997	Hospitalised patient	no	no	no	no	yes	no	no	no	no	yes	yes	no	yes	no	no	no	no	no	no	no	yes	no	no	no	no	no	no	yes	no	no	no	no	no	yes	yes	no	no	no	no	no	no	no	no	yes
26975_1#327	26975_1#327_1	11A349	8	1998	Hospitalised patient	no	no	no	no	yes	no	no	no	no	yes	yes	no	yes	no	no	no	no	no	no	no	no	no	no	no	no	no	no	yes	no	no	no	no	no	yes	yes	no	no	no	no	no	no	no	no	yes
26975_1#328	26975_1#328_1	1.10E+28	8	1997	Hospitalised patient	no	no	no	no	yes	no	no	no	no	yes	yes	no	no	no	no	no	no	no	no	no	no	no	no	no	no	no	no	yes	no	no	no	no	no	yes	no	no	no	no	no	no	no	no	no	yes
26975_1#329	26975_1#329_1	13A041	8	1998	Hospitalised patient	no	no	no	no	no	no	no	no	no	no	no	no	no	no	no	no	no	no	no	no	no	no	no	no	no	no	no	yes	no	no	no	no	no	yes	no	no	no	no	no	no	no	no	no	yes
26975_1#33	26975_1#33_1	E01000	61	1998	Non-hospitalised person	no	no	no	no	no	no	no	no	no	no	no	no	no	no	no	no	no	no	no	no	no	no	no	no	no	no	no	yes	no	no	no	no	no	no	no	no	no	no	no	no	no	no	no	yes
26975_1#330	26975_1#330_1	1.30E+63	4	1998	Hospitalised patient	no	no	no	no	no	no	no	no	no	no	no	no	no	no	no	no	no	no	no	no	no	no	no	no	no	no	no	yes	no	no	no	no	no	no	no	no	no	no	no	no	no	no	no	yes
26975_1#332	26975_1#332_1	14A098	6	1998	Hospitalised patient	HA	no	no	no	yes	no	no	no	no	yes	yes	no	no	no	yes	no	yes	no	no	no	yes	no	no	no	no	no	no	yes	no	no	no	no	no	yes	yes	no	no	no	no	no	no	no	no	yes
26975_1#333	26975_1#333_1	14C012	8	1997	Hospitalised patient	no	no	no	no	no	no	no	no	no	no	no	no	no	no	no	no	no	no	no	no	no	no	no	no	no	no	no	yes	no	no	no	no	no	yes	no	no	no	no	no	no	no	no	no	yes
26975_1#334	26975_1#334_1	1.40E+100	6	1998	Hospitalised patient	HA	no	no	no	yes	no	no	no	no	yes	yes	no	no	no	yes	no	yes	no	no	no	yes	no	no	no	no	no	no	yes	no	no	no	no	no	yes	no	no	no	no	no	no	no	no	no	yes
26975_1#335	26975_1#335_1	15A363	21	1998	Hospitalised patient	no	no	no	no	no	no	no	no	no	no	no	no	no	no	no	no	no	no	no	no	no	no	no	no	no	no	no	yes	no	no	no	no	no	yes	no	no	no	no	no	no	no	no	no	no
26975_1#336	26975_1#336_1	1.50E+33	1	1997	Hospitalised patient	no	no	no	no	no	no	no	no	no	no	no	no	no	no	no	no	no	no	no	no	no	no	no	no	no	no	no	yes	no	no	no	no	no	yes	no	no	no	no	no	no	no	no	no	yes
26975_1#337	26975_1#337_1	1.50E+84	7	1998	Hospitalised patient	HA	no	no	no	no	no	no	no	no	yes	no	no	no	no	no	no	no	no	no	no	yes	no	no	no	no	no	no	yes	no	no	no	no	no	no	no	no	no	no	no	no	no	no	no	yes
26975_1#338	26975_1#338_1	16A009	17	1997	Hospitalised patient	no	no	no	no	no	no	no	no	no	no	no	no	no	no	no	no	no	no	no	no	no	no	no	no	no	no	no	yes	no	no	no	no	no	no	no	no	no	no	no	no	no	no	no	yes
26975_1#339	26975_1#339_1	16A338	14	1998	Hospitalised patient	no	no	no	no	no	no	no	no	no	no	no	no	no	no	no	no	no	no	no	no	yes	no	no	no	no	no	no	yes	no	no	no	no	no	yes	yes	no	no	no	no	no	no	no	no	yes
26975_1#34	26975_1#34_1	E01001	1	1998	Non-hospitalised person	no	no	no	no	no	no	no	no	no	no	no	no	no	no	yes	no	no	no	no	no	yes	no	no	no	no	no	no	yes	no	no	no	no	no	yes	no	no	yes	no	no	no	no	no	no	yes
26975_1#340	26975_1#340_1	16A533	15	1998	Hospitalised patient	no	no	no	no	no	no	no	no	no	no	no	no	no	no	no	no	no	no	no	no	no	no	no	no	no	no	no	yes	no	no	no	no	no	yes	no	no	no	no	no	no	no	no	no	yes
26975_1#341	26975_1#341_1	1.60E+06	7	1997	Hospitalised patient	HA	no	no	no	yes	no	no	no	no	no	yes	no	yes	no	yes	no	yes	no	no	no	no	no	no	no	no	no	no	yes	no	no	no	no	no	no	no	no	no	no	no	no	no	no	no	yes
26975_1#342	26975_1#342_1	1.70E+03	7	1997	Hospitalised patient	HA	no	no	no	no	no	no	no	no	yes	yes	no	yes	no	no	no	yes	no	no	no	no	no	no	no	no	no	no	yes	no	no	no	no	no	yes	no	no	no	no	no	no	no	no	no	yes
26975_1#343	26975_1#343_1	1.70E+24	7	1997	Hospitalised patient	HA	no	no	no	yes	no	no	no	no	no	yes	no	no	no	no	no	no	no	no	no	yes	no	no	no	no	no	no	yes	no	no	no	no	no	no	yes	no	no	no	no	no	no	no	no	yes
26975_1#344	26975_1#344_1	1.70E+65	1	1998	Hospitalised patient	no	no	no	no	no	no	no	no	no	no	no	no	no	no	no	no	no	no	no	no	no	no	no	no	no	no	no	yes	no	no	no	no	no	yes	no	no	no	no	no	no	no	no	no	yes
26975_1#345	26975_1#345_1	1.70E+68	2	1998	Hospitalised patient	HA	no	no	no	yes	no	no	no	no	yes	yes	no	no	no	no	no	no	no	no	no	yes	no	no	no	no	no	no	yes	no	no	no	no	no	yes	no	no	no	no	no	no	no	no	no	yes
26975_1#346	26975_1#346_1	18A166	3	1997	Hospitalised patient	no	no	no	no	yes	no	no	no	no	yes	yes	no	yes	no	no	no	no	no	no	no	yes	no	no	no	no	yes	no	yes	yes	no	no	no	yes	yes	no	no	no	no	no	no	no	no	no	yes
26975_1#347	26975_1#347_1	18A318	51	1998	Hospitalised patient	no	no	no	no	no	no	no	no	no	no	no	no	no	no	no	no	no	no	no	no	no	no	no	no	no	no	no	yes	no	no	no	no	no	no	no	no	no	no	no	no	no	no	no	yes
26975_1#348	26975_1#348_1	18A544	3	1998	Hospitalised patient	no	no	no	no	no	no	no	no	no	no	no	no	no	no	no	no	no	no	no	no	no	no	no	no	no	no	no	yes	no	no	no	no	no	yes	no	no	no	no	no	no	no	no	no	yes
26975_1#349	26975_1#349_1	1.80E+44	1	1997	Hospitalised patient	no	no	no	no	no	no	no	no	no	no	no	no	no	no	no	no	no	no	no	no	no	no	no	no	no	no	no	yes	no	no	no	no	no	yes	no	no	yes	no	no	no	no	no	no	yes
26975_1#35	26975_1#35_1	E01003	16	1998	Non-hospitalised person	no	no	no	no	no	no	no	no	no	no	no	no	no	no	no	no	no	no	no	no	no	no	no	no	no	no	no	yes	no	no	no	no	no	no	no	no	no	no	no	no	no	no	no	yes
26975_1#350	26975_1#350_1	19A018	1	1997	Hospitalised patient	no	no	no	no	yes	no	no	no	no	no	yes	no	no	no	yes	no	no	no	no	no	yes	no	no	no	no	no	no	yes	no	no	no	no	no	yes	yes	no	yes	no	no	no	no	no	no	yes
26975_1#351	26975_1#351_1	19A093	16	1997	Hospitalised patient	no	no	no	no	yes	no	no	no	no	no	yes	no	no	no	yes	no	no	no	no	no	yes	no	no	no	no	no	no	yes	no	no	no	no	no	yes	no	no	no	no	no	no	no	no	no	yes
26975_1#352	26975_1#352_1	19A331	4	1998	Hospitalised patient	no	no	no	no	no	no	no	no	no	no	no	no	no	no	no	no	no	no	no	no	no	no	no	no	no	no	no	yes	no	no	no	no	no	no	no	no	no	no	no	no	no	no	no	yes
26975_1#354	26975_1#354_1	20A084	1	1997	Hospitalised patient	no	no	no	no	yes	no	no	no	no	no	yes	no	no	no	yes	no	no	no	no	no	yes	no	no	no	no	no	no	yes	no	no	no	no	no	yes	yes	no	no	no	no	no	no	no	no	yes
26975_1#355	26975_1#355_1	20A222	1	1997	Hospitalised patient	no	no	no	no	no	no	no	no	no	no	no	no	no	no	no	no	no	no	no	no	no	no	no	no	no	no	no	yes	no	no	no	no	no	yes	no	no	no	no	no	no	no	no	no	yes
26975_1#356	26975_1#356_1	20A300	6	1998	Hospitalised patient	HA	no	no	no	yes	no	no	no	no	yes	yes	no	no	no	yes	no	yes	no	no	no	yes	no	no	no	no	no	no	yes	no	no	no	no	no	yes	no	no	no	no	no	no	no	no	no	yes
26975_1#357	26975_1#357_1	20A318	6	1998	Hospitalised patient	HA	no	no	no	no	no	no	no	no	no	no	no	no	no	no	no	no	no	no	no	no	no	no	no	no	no	no	yes	no	no	no	no	no	yes	no	no	no	no	no	no	no	no	no	yes
26975_1#358	26975_1#358_1	22A074	21	1998	Hospitalised patient	no	no	no	no	yes	no	no	no	no	no	yes	no	no	no	yes	no	no	no	no	no	yes	no	no	no	no	no	no	yes	no	no	no	no	no	yes	yes	no	no	no	no	no	no	no	no	no
26975_1#359	26975_1#359_1	22A191	6	1998	Hospitalised patient	HA	no	no	no	no	no	no	no	no	no	no	no	no	no	no	no	no	no	no	no	no	no	no	no	no	no	no	yes	no	no	no	no	no	yes	no	no	no	no	no	no	no	no	no	yes
26975_1#36	26975_1#36_1	E01004	5	1998	Non-hospitalised person	no	no	no	no	no	no	no	no	no	no	no	no	no	no	no	no	no	no	no	no	no	no	no	no	no	no	no	yes	no	no	no	no	no	yes	yes	no	no	no	no	no	no	no	no	yes
26975_1#360	26975_1#360_1	22D005	4	1997	Hospitalised patient	no	no	no	no	no	no	no	no	no	no	no	no	no	no	no	no	no	no	no	no	no	no	no	no	no	no	no	yes	no	no	no	no	no	yes	no	no	no	no	no	no	no	no	no	yes
26975_1#361	26975_1#361_1	2.20E+30	6	1997	Hospitalised patient	HA	no	no	no	no	no	no	no	no	no	no	no	no	no	no	no	no	no	no	no	no	no	no	no	no	no	no	yes	no	no	no	no	no	yes	no	no	no	no	no	no	no	no	no	yes
26975_1#362	26975_1#362_1	2.30E+13	6	1997	Hospitalised patient	HA	no	no	no	yes	no	no	no	no	yes	yes	no	no	no	yes	no	yes	no	no	no	yes	no	no	no	no	no	no	yes	no	no	no	no	no	yes	yes	no	no	no	no	no	no	no	no	yes
26975_1#363	26975_1#363_1	23D034	6	1998	Hospitalised patient	HA	no	no	no	yes	no	no	no	no	yes	yes	no	yes	no	no	no	yes	no	no	no	no	no	no	no	no	no	no	yes	no	no	no	no	no	yes	no	no	no	no	no	no	no	no	no	yes
26975_1#364	26975_1#364_1	25A088	96	1998	Hospitalised patient	no	no	no	no	no	no	no	no	no	no	no	no	no	no	no	no	no	no	no	no	no	no	no	no	no	no	no	yes	no	no	no	no	no	no	no	no	no	no	no	no	no	no	no	yes
26975_1#365	26975_1#365_1	03A029	21	1997	Hospitalised patient	no	no	no	no	yes	no	no	no	no	no	yes	no	no	no	no	no	no	no	no	no	yes	no	no	no	no	no	no	yes	no	no	no	no	no	no	no	no	yes	no	no	no	no	no	no	no
26975_1#366	26975_1#366_1	E02996	6	2002	Hospitalised patient	HA	no	no	no	yes	no	no	no	no	yes	yes	no	no	no	no	no	yes	no	no	no	yes	no	no	no	no	no	no	yes	no	no	no	no	no	yes	no	no	no	no	no	no	no	no	no	yes
26975_1#367	26975_1#367_1	E02523	1	2004	Hospitalised patient	no	no	no	no	no	no	no	no	no	no	no	no	no	no	no	no	no	no	no	no	no	no	no	no	no	no	no	yes	no	no	no	no	no	yes	no	no	no	no	no	no	no	no	no	yes
26975_1#368	26975_1#368_1	E03975	18	2002	Hospitalised patient	HA	no	no	no	no	no	no	no	no	yes	no	no	no	no	no	no	no	no	no	no	yes	no	no	no	no	no	no	yes	no	no	no	no	no	yes	no	no	no	no	no	no	no	no	no	yes
26975_1#369	26975_1#369_1	E03981	6	2002	Hospitalised patient	HA	no	no	no	yes	no	no	no	no	yes	yes	no	no	no	yes	no	no	no	no	no	yes	no	no	no	no	no	no	yes	no	no	no	no	no	yes	no	no	no	no	no	no	no	no	no	yes
26975_1#37	26975_1#37_1	E01005	73	1998	Non-hospitalised person	no	no	no	no	no	no	no	no	no	no	no	no	no	no	no	no	no	no	no	no	no	no	no	no	no	no	no	no	no	no	no	no	no	no	no	no	no	no	no	no	no	no	no	yes
26975_1#370	26975_1#370_1	E03982	21	2002	Hospitalised patient	no	no	no	no	no	no	yes	no	no	no	no	no	no	no	no	no	no	no	no	no	no	no	no	no	no	no	no	yes	no	no	no	no	no	yes	no	no	no	no	no	no	no	no	no	no
26975_1#371	26975_1#371_1	E03984	18	2002	Hospitalised patient	HA	no	no	no	yes	no	no	no	no	no	yes	no	no	no	no	no	yes	no	no	no	yes	no	no	no	no	no	no	yes	no	no	no	no	no	yes	no	no	no	no	no	no	no	no	no	yes
26975_1#372	26975_1#372_1	E03990	15	2002	Hospitalised patient	no	no	no	no	no	no	no	no	no	no	no	no	no	no	no	no	no	no	no	no	yes	no	no	no	no	no	no	yes	no	no	no	no	no	yes	no	no	no	no	no	no	no	no	no	yes
26975_1#373	26975_1#373_1	E03993	62	2003	Hospitalised patient	no	no	no	no	no	no	no	no	no	no	no	no	no	no	no	no	no	no	no	no	no	no	no	no	no	no	no	yes	no	no	no	no	no	no	no	no	no	no	no	no	no	no	no	yes
26975_1#374	26975_1#374_1	E03994	15	2003	Hospitalised patient	no	no	no	no	no	no	no	no	no	no	no	no	no	no	no	no	no	no	no	no	no	no	no	no	no	no	no	yes	no	no	no	no	no	yes	no	no	no	no	no	no	no	no	no	yes
26975_1#375	26975_1#375_1	E03997	6	2003	Hospitalised patient	HA	no	no	no	yes	no	no	no	no	yes	yes	no	no	no	no	no	yes	no	no	no	yes	no	no	no	no	no	no	yes	no	no	no	no	no	yes	no	no	no	no	no	no	no	no	no	yes
26975_1#376	26975_1#376_1	E04004	3	2003	Hospitalised patient	no	no	no	no	no	no	yes	no	no	yes	yes	no	no	no	no	no	no	no	no	no	yes	no	no	no	no	yes	no	yes	yes	no	no	no	no	yes	no	no	no	no	no	no	no	no	no	yes
26975_1#377	26975_1#377_1	E04009	20	2003	Hospitalised patient	HA	no	no	no	no	no	no	no	no	no	no	no	no	no	no	no	no	no	no	no	yes	no	no	no	no	no	no	yes	no	no	no	no	no	yes	no	no	no	no	no	no	no	no	no	yes
26975_1#378	26975_1#378_1	E04010	1	2003	Hospitalised patient	no	no	no	no	no	no	no	no	no	no	no	no	no	no	no	no	no	no	no	no	no	no	no	no	no	no	no	yes	no	no	no	no	no	yes	no	no	no	no	no	no	no	no	no	yes
26975_1#379	26975_1#379_1	E04011	1	2004	Hospitalised patient	no	no	no	no	no	no	no	no	no	no	no	no	no	no	no	no	no	no	no	no	no	no	no	no	no	no	no	yes	no	no	no	no	no	yes	no	no	no	no	no	no	no	no	no	yes
26975_1#38	26975_1#38_1	E01006	4	1998	Non-hospitalised person	no	no	no	no	yes	no	no	no	no	no	yes	no	no	no	no	no	no	no	no	no	no	no	no	no	no	no	no	yes	no	no	no	no	no	no	no	no	no	no	no	no	no	no	no	yes
26975_1#380	26975_1#380_1	E04012	32	2004	Hospitalised patient	no	no	no	no	yes	no	no	no	no	no	yes	no	yes	no	no	no	yes	no	no	no	no	no	no	no	no	no	yes	yes	no	no	no	no	yes	yes	yes	no	no	no	no	no	no	no	no	yes
26975_1#381	26975_1#381_1	E04018	2	2004	Hospitalised patient	HA	no	no	no	no	no	no	no	no	no	no	no	no	no	no	no	no	no	no	no	yes	no	no	no	no	no	no	yes	no	no	no	no	no	yes	no	no	no	no	no	no	no	no	no	yes
26975_1#382	26975_1#382_1	E04028	33	2004	Hospitalised patient	no	no	no	no	no	no	no	no	no	no	no	no	no	no	no	no	no	no	no	no	no	no	no	no	no	no	no	yes	no	no	no	no	no	yes	no	no	no	no	no	no	no	no	no	yes
26975_1#383	26975_1#383_1	E04042	127	2004	Hospitalised patient	no	no	no	no	no	no	no	no	no	no	no	no	no	no	no	no	no	no	no	no	no	no	no	no	no	no	no	yes	no	no	no	no	no	no	no	no	no	no	no	no	no	no	no	yes
26975_1#384	26975_1#384_1	E04043	2	2005	Hospitalised patient	HA	no	no	no	no	no	no	no	no	no	no	no	no	no	no	no	yes	no	no	no	yes	no	no	no	no	no	no	yes	no	no	no	no	no	no	no	no	no	no	no	no	no	no	no	yes
26975_1#39	26975_1#39_1	E01008	74	1998	Non-hospitalised person	no	no	no	no	no	no	no	no	no	no	no	no	no	no	no	no	no	no	no	no	no	no	no	no	no	no	no	yes	no	no	no	no	no	no	no	no	no	no	no	no	no	no	no	yes
26975_1#4	26975_1#4_1	E00099	1	1997	Non-hospitalised person	no	no	no	no	no	no	no	no	no	no	no	no	no	no	no	no	no	no	no	no	no	no	no	no	no	no	no	yes	no	no	no	no	no	yes	no	no	no	no	no	no	no	no	no	yes
26975_1#40	26975_1#40_1	E01009	1	1998	Non-hospitalised person	no	no	no	no	no	no	no	no	no	no	no	no	no	no	no	no	no	no	no	no	no	no	no	no	no	no	no	yes	no	no	no	no	no	yes	no	no	no	no	no	no	no	no	no	yes
26975_1#41	26975_1#41_1	E01010	74	1998	Non-hospitalised person	no	no	no	no	no	no	no	no	no	no	no	no	no	no	no	no	no	no	no	no	no	no	no	no	no	no	no	yes	no	no	no	no	no	no	no	no	no	no	no	no	no	no	no	yes
26975_1#42	26975_1#42_1	E01011	75	1998	Non-hospitalised person	no	no	no	no	no	no	no	no	no	no	no	no	no	no	no	no	no	no	no	no	no	no	no	no	no	no	no	yes	no	no	no	no	no	no	no	no	no	no	no	no	no	no	no	yes
26975_1#43	26975_1#43_1	E01013	5	1998	Non-hospitalised person	no	no	no	no	no	no	no	no	no	no	no	no	no	no	no	no	no	no	no	no	no	no	no	no	no	no	no	yes	no	no	no	no	no	yes	no	no	no	no	no	no	no	no	no	yes
26975_1#44	26975_1#44_1	E01014	1	1998	Non-hospitalised person	no	no	no	no	no	no	no	no	no	no	no	no	no	no	no	no	no	no	no	no	no	no	no	no	no	no	no	yes	no	no	no	no	no	no	no	no	no	no	no	no	no	no	no	yes
26975_1#45	26975_1#45_1	E01015	1	1998	Non-hospitalised person	no	no	no	no	no	no	no	no	no	no	no	no	no	no	yes	no	no	no	no	no	yes	no	no	no	no	no	no	yes	no	no	no	no	no	yes	yes	no	yes	no	no	no	no	no	no	yes
26975_1#46	26975_1#46_1	E01017	74	1998	Non-hospitalised person	no	no	no	no	no	no	no	no	no	no	no	no	no	no	no	no	no	no	no	no	no	no	no	no	no	no	no	yes	no	no	no	no	no	no	no	no	no	no	no	no	no	no	no	yes
26975_1#47	26975_1#47_1	E01018	22	1998	Non-hospitalised person	no	no	no	no	no	no	no	no	no	no	no	no	no	no	no	no	no	no	no	no	no	no	no	no	no	no	no	yes	no	no	no	no	no	yes	no	no	no	no	no	no	no	no	no	yes
26975_1#48	26975_1#48_1	E01019	128	1998	Non-hospitalised person	no	no	no	no	no	no	no	no	no	no	no	no	no	no	no	no	no	no	no	no	no	no	no	no	no	no	no	yes	no	no	no	no	no	no	no	no	no	no	no	no	no	no	no	yes
26975_1#49	26975_1#49_1	E01021	1	1998	Non-hospitalised person	no	no	no	no	yes	no	no	no	no	no	yes	no	no	no	yes	no	no	no	no	no	yes	no	no	no	no	no	no	yes	no	no	no	no	no	yes	no	no	yes	no	no	no	no	no	no	yes
26975_1#5	26975_1#5_1	E00102	31	1997	Non-hospitalised person	no	no	no	no	no	no	no	no	no	no	no	no	no	no	no	no	no	no	no	no	no	no	no	no	no	no	no	yes	no	no	no	no	yes	yes	no	no	no	no	no	no	no	no	no	yes
26975_1#50	26975_1#50_1	E01022	34	1998	Non-hospitalised person	no	no	no	no	no	no	no	no	no	yes	no	no	no	no	no	no	no	no	no	no	no	no	no	no	no	no	no	yes	no	no	no	no	yes	yes	yes	no	no	no	no	no	no	no	no	yes
26975_1#51	26975_1#51_1	E01024	1	1998	Non-hospitalised person	no	no	no	no	yes	no	no	no	no	no	yes	no	no	no	no	no	no	no	no	no	no	no	no	no	no	no	no	yes	no	no	no	no	no	yes	no	no	no	no	no	no	no	no	no	yes
26975_1#52	26975_1#52_1	E01026	24	1998	Non-hospitalised person	no	no	no	no	yes	no	no	no	no	no	yes	no	no	no	yes	no	no	no	no	no	yes	no	no	no	no	no	no	yes	no	no	no	no	no	yes	yes	no	no	no	no	no	no	no	no	yes
26975_1#53	26975_1#53_1	E01027	2	1998	Non-hospitalised person	HA	no	no	no	no	no	no	no	no	no	no	no	no	no	no	no	no	no	no	no	no	no	no	no	no	no	no	yes	no	no	no	no	no	yes	no	no	no	no	no	no	no	no	no	yes
26975_1#54	26975_1#54_1	E01029	4	1998	Non-hospitalised person	no	no	no	no	no	no	no	no	no	no	no	no	no	no	no	no	no	no	no	no	no	no	no	no	no	no	no	yes	no	no	no	no	no	yes	no	no	no	no	no	no	no	no	no	yes
26975_1#55	26975_1#55_1	E01030	85	1998	Non-hospitalised person	no	no	no	no	no	no	no	no	no	no	no	no	no	no	no	no	no	no	no	no	no	no	no	no	no	no	no	yes	no	no	no	no	no	no	no	no	no	no	no	no	no	no	no	yes
26975_1#56	26975_1#56_1	E01032	3	1998	Non-hospitalised person	no	no	no	no	no	no	no	no	no	no	no	no	no	no	no	no	no	no	no	no	no	no	no	no	no	no	no	yes	no	no	no	no	no	yes	no	no	no	no	no	no	no	no	no	yes
26975_1#57	26975_1#57_1	E01033	1	1998	Non-hospitalised person	no	no	no	no	no	no	no	no	no	no	no	no	no	no	no	no	no	no	no	no	no	no	no	no	no	no	no	yes	no	no	no	no	no	yes	no	no	no	no	no	no	no	no	no	yes
26975_1#58	26975_1#58_1	E01035	76	1998	Non-hospitalised person	no	no	no	no	no	no	no	no	no	no	no	no	no	no	no	no	no	no	no	no	no	no	no	no	no	no	no	yes	no	no	no	no	no	no	no	no	no	no	no	no	no	no	no	no
26975_1#59	26975_1#59_1	E01038	1	1998	Non-hospitalised person	no	no	no	no	yes	no	no	no	no	no	yes	no	no	no	yes	no	yes	no	no	no	yes	no	no	no	no	no	no	yes	no	no	no	no	no	yes	yes	no	no	no	no	no	no	no	no	yes
26975_1#6	26975_1#6_1	E00105	1	1997	Non-hospitalised person	no	no	no	no	yes	no	no	no	no	no	yes	no	no	no	yes	no	no	no	no	no	yes	no	no	no	no	no	no	yes	no	no	no	no	no	yes	yes	no	no	no	no	no	no	no	no	yes
26975_1#60	26975_1#60_1	E01040	1	1998	Non-hospitalised person	no	no	no	no	no	no	no	no	no	no	no	no	no	no	no	no	no	no	no	no	no	no	no	no	no	no	no	yes	no	no	no	no	no	no	no	no	no	no	no	no	no	no	no	yes
26975_1#61	26975_1#61_1	E01047	74	1998	Non-hospitalised person	no	no	no	no	no	no	no	no	no	no	no	no	no	no	no	no	no	no	no	no	no	no	no	no	no	no	no	yes	no	no	no	no	no	no	no	no	no	no	no	no	no	no	no	yes
26975_1#62	26975_1#62_1	E01048	1	1998	Non-hospitalised person	no	no	no	no	no	no	no	no	no	no	no	no	no	no	no	no	no	no	no	no	no	no	no	no	no	no	no	yes	no	no	no	no	no	yes	no	no	yes	no	no	no	no	no	no	yes
26975_1#63	26975_1#63_1	E01049	53	1998	Non-hospitalised person	no	no	no	no	no	no	no	no	no	no	no	no	no	no	no	no	no	no	no	no	no	no	no	no	no	no	no	yes	no	no	no	no	no	no	no	no	no	no	no	no	no	no	no	yes
26975_1#64	26975_1#64_1	E01052	15	1998	Non-hospitalised person	no	no	no	no	no	no	no	no	no	no	no	no	no	no	no	no	no	no	no	no	no	no	no	no	no	no	no	yes	no	no	no	no	no	yes	no	no	no	no	no	no	no	no	no	yes
26975_1#65	26975_1#65_1	E01053	1	1998	Non-hospitalised person	no	no	no	no	no	no	no	no	no	no	no	no	no	no	no	no	no	no	no	no	no	no	no	no	no	no	no	yes	no	no	no	no	no	no	no	no	no	no	no	no	no	no	no	yes
26975_1#66	26975_1#66_1	E01055	95	1998	Non-hospitalised person	no	no	no	no	no	no	no	no	no	no	no	no	no	no	no	no	no	no	no	no	no	no	no	no	no	no	no	yes	no	no	no	no	no	no	no	no	no	no	no	no	no	no	no	yes
26975_1#67	26975_1#67_1	E01056	97	1998	Non-hospitalised person	no	no	no	no	no	no	no	no	no	no	no	no	no	no	no	no	no	no	no	no	no	no	no	no	no	no	no	yes	no	no	no	no	no	yes	yes	no	no	no	no	no	no	no	no	yes
26975_1#68	26975_1#68_1	E01058	38	1998	Non-hospitalised person	no	no	no	no	no	no	no	no	no	no	no	no	no	no	no	no	no	no	no	no	no	no	no	no	no	no	no	yes	no	no	no	no	no	no	no	no	no	no	no	no	no	no	no	yes
26975_1#69	26975_1#69_1	E01059	14	1998	Non-hospitalised person	no	no	no	no	no	no	no	no	no	no	no	no	no	no	no	no	no	no	no	no	yes	no	no	no	no	no	no	yes	no	no	no	no	no	no	no	yes	no	no	no	no	no	no	no	yes
26975_1#7	26975_1#7_1	E00106	16	1997	Non-hospitalised person	no	no	no	no	no	no	no	no	no	no	no	no	no	no	no	no	no	no	no	no	no	no	no	no	no	no	no	yes	no	no	no	no	no	yes	no	no	no	no	no	no	no	no	no	yes
26975_1#70	26975_1#70_1	E01060	11	1998	Non-hospitalised person	no	no	no	no	no	no	no	no	no	no	no	no	no	no	no	no	no	no	no	no	no	no	no	no	no	no	no	yes	no	no	no	no	no	no	no	no	no	no	no	no	no	no	no	yes
26975_1#71	26975_1#71_1	E01061	37	1998	Non-hospitalised person	no	no	no	no	no	no	no	no	no	no	no	no	no	no	no	no	no	no	no	no	no	no	no	no	no	no	no	yes	no	no	no	no	no	no	no	no	no	no	no	no	no	no	no	yes
26975_1#72	26975_1#72_1	E01138	6	2000	Hospitalised patient	HA	no	no	no	yes	no	no	no	no	yes	yes	no	no	no	yes	no	no	no	no	no	yes	no	no	no	no	no	no	yes	no	no	no	no	no	yes	no	no	no	no	yes	no	no	no	no	yes
26975_1#73	26975_1#73_1	E01654	6	2002	Hospitalised patient	HA	yes	no	no	yes	no	no	no	no	yes	yes	no	no	no	yes	no	yes	no	no	no	yes	no	no	no	no	no	no	yes	no	no	no	no	no	yes	no	no	no	no	no	no	no	no	no	yes
26975_1#74	26975_1#74_1	E01872	3	2003	Others	no	no	no	no	no	no	no	no	no	yes	yes	no	yes	no	no	no	yes	no	no	no	yes	no	no	no	no	yes	no	yes	yes	no	no	no	yes	yes	no	no	no	no	no	no	no	no	no	yes
26975_1#75	26975_1#75_1	E01876	21	1994	Farm animal	no	no	no	no	no	no	no	no	no	no	no	no	no	no	no	no	no	no	no	no	yes	no	no	no	no	no	no	yes	no	no	no	no	no	yes	no	no	no	no	no	no	no	no	no	no
26975_1#76	26975_1#76_1	E01877	1	2002	Others	no	no	no	no	yes	no	no	no	no	yes	yes	no	no	no	yes	no	no	no	no	no	yes	no	no	no	no	no	no	yes	no	no	no	no	yes	yes	no	no	no	no	no	no	no	no	no	yes
26975_1#77	26975_1#77_1	E01886	6	2004	Hospitalised patient	HA	no	no	no	yes	no	no	no	no	yes	yes	no	no	no	yes	no	no	no	no	no	yes	no	no	no	no	no	no	yes	no	no	no	no	no	yes	no	no	no	no	no	no	no	no	no	yes
26975_1#78	26975_1#78_1	E02440	2	2005	Hospitalised patient	HA	no	no	no	no	no	no	no	no	no	no	no	no	no	no	no	no	no	no	no	no	no	no	no	no	no	no	yes	no	no	no	no	no	yes	no	no	no	no	no	no	no	no	no	yes
26975_1#79	26975_1#79_1	E02443	13	2005	Hospitalised patient	no	no	no	no	no	no	no	no	no	no	no	no	no	no	no	no	no	no	no	no	no	no	no	no	no	no	no	yes	no	no	no	no	no	yes	no	no	no	no	no	no	no	no	no	yes
26975_1#8	26975_1#8_1	E00108	4	1997	Non-hospitalised person	no	no	no	no	no	no	no	no	no	no	no	no	no	no	no	no	no	no	no	no	no	no	no	no	no	no	no	yes	no	no	no	no	no	no	no	no	no	no	no	no	no	no	no	yes
26975_1#80	26975_1#80_1	E02444	42	2005	Hospitalised patient	no	no	no	no	no	no	no	no	no	no	no	no	no	no	no	no	no	no	no	no	no	no	no	no	no	no	no	yes	no	no	no	no	no	yes	no	no	no	no	no	no	no	no	no	yes
26975_1#81	26975_1#81_1	E02450	2	2005	Hospitalised patient	HA	no	no	no	yes	no	no	no	no	yes	yes	no	no	no	no	no	no	no	no	no	yes	no	no	no	no	no	no	yes	no	no	no	no	no	yes	no	no	no	no	no	no	no	no	no	yes
26975_1#83	26975_1#83_1	E02481	45	2003	Hospitalised patient	no	no	no	no	no	no	no	no	no	no	no	no	no	no	no	no	no	no	no	no	no	no	no	no	no	no	no	yes	no	no	no	no	no	no	no	no	no	no	no	no	no	no	no	yes
26975_1#84	26975_1#84_1	E02485	15	2003	Hospitalised patient	no	no	no	no	no	no	no	no	no	no	no	no	no	no	no	no	no	no	no	no	no	no	no	no	no	no	no	yes	no	no	no	no	no	yes	no	no	no	no	no	no	no	no	no	yes
26975_1#85	26975_1#85_1	E02488	3	2003	Hospitalised patient	no	no	no	no	no	no	no	no	no	yes	yes	no	no	no	no	no	no	no	no	no	yes	no	no	no	no	yes	no	yes	yes	no	no	no	no	yes	no	no	no	no	no	no	no	no	no	yes
26975_1#86	26975_1#86_1	E02491	37	2003	Hospitalised patient	no	no	no	no	no	no	no	no	no	no	no	no	no	no	no	no	no	no	no	no	no	no	no	no	no	no	no	yes	no	no	no	no	no	no	no	no	no	no	no	no	no	no	no	yes
26975_1#87	26975_1#87_1	E02493	3	2004	Hospitalised patient	no	no	no	no	no	no	no	no	no	yes	yes	no	no	no	no	no	yes	no	no	no	yes	no	no	no	no	yes	no	yes	yes	no	no	no	no	yes	no	no	no	no	no	no	no	no	no	yes
26975_1#88	26975_1#88_1	E02498	12	2004	Hospitalised patient	no	no	no	no	no	no	no	no	no	no	no	no	no	no	no	no	no	no	no	no	no	no	no	no	no	no	no	yes	no	no	no	no	no	no	no	no	no	no	no	no	no	no	no	yes
26975_1#89	26975_1#89_1	E02507	2	2004	Hospitalised patient	HA	no	no	no	yes	no	no	no	no	yes	yes	no	no	no	no	no	no	no	no	no	yes	no	no	no	no	no	no	yes	no	no	no	no	no	yes	no	no	no	no	no	no	no	no	no	yes
26975_1#9	26975_1#9_1	E00111	4	1997	Non-hospitalised person	no	no	no	no	no	no	no	no	no	no	no	no	no	no	no	no	no	no	no	no	no	no	no	no	no	no	no	yes	no	no	no	no	no	no	no	no	no	no	no	no	no	no	no	yes
26975_1#90	26975_1#90_1	E02524	19	2005	Hospitalised patient	no	no	no	no	no	no	no	no	no	no	no	no	no	no	no	no	no	no	no	no	no	no	no	no	no	no	no	yes	no	no	no	no	no	no	no	no	no	no	no	no	no	no	no	yes
26975_1#92	26975_1#92_1	E02546	3	2005	Hospitalised patient	no	no	no	no	no	no	no	no	no	no	no	no	no	no	no	no	no	no	no	no	yes	no	no	no	no	no	no	yes	no	no	no	no	no	yes	no	no	no	no	no	no	no	no	no	yes
26975_1#93	26975_1#93_1	E02551	7	2005	Hospitalised patient	HA	no	no	no	no	no	no	no	no	no	no	no	no	no	no	no	no	no	no	no	no	no	no	no	no	no	no	yes	no	no	no	no	no	no	no	no	no	no	no	no	no	no	no	yes
26975_1#94	26975_1#94_1	E02554	9	2006	Hospitalised patient	no	no	no	no	no	no	no	no	no	yes	yes	no	no	no	no	no	no	no	no	no	yes	no	no	no	no	no	no	yes	no	no	no	no	no	yes	no	no	no	no	no	no	no	no	no	yes
26975_1#95	26975_1#95_1	E02556	34	2006	Hospitalised patient	no	no	no	no	no	no	no	no	no	no	no	no	no	no	no	no	no	no	no	no	no	no	no	no	no	no	no	yes	no	no	no	no	no	yes	no	no	no	no	no	no	no	no	no	yes
26975_1#96	26975_1#96_1	E02557	31	2006	Hospitalised patient	no	no	no	no	no	no	no	no	no	no	no	no	no	no	no	no	no	no	no	no	no	no	no	no	no	no	no	yes	no	no	no	no	no	no	no	no	no	no	no	no	no	no	no	yes
26975_1#97	26975_1#97_1	E02558	3	2006	Hospitalised patient	no	no	no	no	no	no	no	no	no	no	no	no	no	no	no	no	yes	no	no	no	no	no	no	no	no	no	no	yes	no	no	no	no	no	yes	no	no	no	no	no	no	no	no	no	yes
26975_1#98	26975_1#98_1	E02564	18	2004	Hospitalised patient	HA	no	no	no	no	no	no	no	no	no	no	no	no	no	no	no	no	no	no	no	no	no	no	no	no	no	no	yes	no	no	no	no	no	yes	no	no	no	no	no	no	no	no	no	yes
26975_1#99	26975_1#99_1	E02570	11	2004	Hospitalised patient	no	no	no	no	no	no	no	no	no	no	no	no	no	no	no	no	no	no	no	no	no	no	no	no	no	no	no	yes	no	no	no	no	no	no	no	no	no	no	no	no	no	no	no	yes
26975_2#1	26975_2#1_1	E04045	46	2005	Hospitalised patient	no	no	no	no	no	no	no	no	no	no	no	no	no	no	no	no	no	no	no	no	no	no	no	no	no	no	no	yes	no	no	no	no	no	no	no	no	no	no	no	no	no	no	no	yes
26975_2#10	26975_2#10_1	E04272	2	2007	Hospitalised patient	HA	no	no	no	yes	no	no	no	no	yes	yes	no	no	no	no	no	no	no	no	no	yes	no	no	no	no	no	no	yes	no	no	no	no	no	yes	no	no	no	no	no	no	no	no	no	yes
26975_2#100	26975_2#100_1	E07777	12	2005	Wild bird	no	no	no	no	no	no	no	no	no	no	no	no	no	no	no	no	no	no	no	no	no	no	no	no	no	no	no	yes	no	no	no	no	yes	yes	yes	no	no	no	no	no	no	no	no	yes
26975_2#101	26975_2#101_1	E07778	12	2005	Wild bird	no	no	no	no	no	no	no	no	no	no	no	no	no	no	no	no	no	no	no	no	no	no	no	no	no	no	no	yes	no	no	no	no	no	no	no	no	no	no	no	no	no	no	no	yes
26975_2#102	26975_2#102_1	E07779	14	2005	Wild bird	no	no	no	no	no	no	no	no	no	no	yes	no	no	no	no	no	no	no	no	no	yes	no	no	no	no	no	no	yes	no	no	no	no	no	yes	yes	no	no	no	no	no	no	no	no	yes
26975_2#103	26975_2#103_1	E07780	11	2005	Wild bird	no	no	no	no	no	no	no	no	no	no	no	no	no	no	no	no	no	no	no	no	no	no	no	no	no	no	no	yes	no	no	no	no	no	yes	no	no	no	no	no	no	no	no	no	yes
26975_2#104	26975_2#104_1	E07781	25	2005	Wild bird	no	no	no	no	no	no	no	no	no	no	no	no	no	no	no	no	no	no	no	no	no	no	no	no	no	no	no	yes	no	no	no	no	no	yes	no	no	no	no	no	no	no	no	no	yes
26975_2#105	26975_2#105_1	E07782	98	2005	Wild bird	no	no	no	no	yes	no	no	no	no	no	yes	no	no	no	no	no	no	no	no	no	yes	no	no	no	no	no	no	yes	no	no	no	no	no	yes	yes	no	no	no	no	no	no	no	no	no
26975_2#106	26975_2#106_1	E07784	47	2005	Wild bird	no	no	no	no	no	no	no	no	no	no	no	no	no	no	no	no	no	no	no	no	no	no	no	no	no	no	no	yes	no	no	no	no	no	yes	no	no	no	no	no	no	no	no	no	yes
26975_2#107	26975_2#107_1	E07785	98	2005	Wild bird	no	no	no	no	yes	no	no	no	no	no	yes	no	no	no	no	no	no	no	no	no	yes	no	no	no	no	no	no	yes	no	no	no	no	no	yes	yes	no	no	no	no	no	no	no	no	no
26975_2#108	26975_2#108_1	E07787	19	2005	Wild bird	no	no	no	no	no	no	no	no	no	no	no	no	no	no	no	no	no	no	no	no	yes	no	no	no	no	no	no	yes	no	no	no	no	no	yes	yes	no	no	no	no	no	no	no	no	yes
26975_2#109	26975_2#109_1	E07788	62	2005	Wild bird	no	no	no	no	no	no	no	no	no	no	no	no	no	no	no	no	no	no	no	no	no	no	no	no	no	no	no	yes	no	no	no	no	no	yes	no	no	no	no	no	no	no	no	no	yes
26975_2#11	26975_2#11_1	E04276	3	2007	Hospitalised patient	no	no	no	no	no	no	no	no	no	no	no	no	yes	no	no	no	yes	no	no	no	no	no	no	no	no	no	no	yes	no	no	no	no	yes	yes	no	no	no	no	no	no	no	no	no	yes
26975_2#110	26975_2#110_1	E07789	1	2005	Wild bird	no	no	no	no	yes	no	no	no	no	no	yes	no	no	no	no	no	no	no	no	no	yes	no	no	no	no	no	no	yes	no	no	no	no	no	yes	no	no	no	no	no	no	no	no	no	yes
26975_2#111	26975_2#111_1	E07790	11	2005	Wild bird	no	no	no	no	no	no	no	no	no	no	no	no	no	no	no	no	no	no	no	no	yes	no	no	no	no	no	no	yes	no	no	no	no	no	yes	yes	no	no	no	no	no	no	no	no	yes
26975_2#112	26975_2#112_1	E07791	12	2005	Wild bird	no	no	no	no	no	no	no	no	no	no	no	no	no	no	no	no	no	no	no	no	no	no	no	no	no	no	no	yes	no	no	no	no	yes	yes	yes	no	no	no	no	no	no	no	no	yes
26975_2#113	26975_2#113_1	E07793	14	2005	Wild bird	no	no	no	no	no	no	no	no	no	no	yes	no	no	no	no	no	no	no	no	no	yes	no	no	no	no	no	no	yes	no	no	no	no	yes	yes	yes	no	no	no	no	no	no	no	no	yes
26975_2#114	26975_2#114_1	E07794	88	2005	Wild bird	no	no	no	no	no	no	no	no	no	no	no	no	no	no	no	no	no	no	no	no	yes	no	no	no	no	no	no	yes	no	no	no	no	yes	yes	yes	no	no	no	no	no	no	no	no	no
26975_2#115	26975_2#115_1	E07795	14	2005	Wild bird	no	no	no	no	no	no	no	no	no	no	yes	no	no	no	no	no	no	no	no	no	yes	no	no	no	no	no	no	yes	no	no	no	no	yes	yes	yes	no	no	no	no	no	no	no	no	yes
26975_2#116	26975_2#116_1	E07796	19	2005	Wild bird	no	no	no	no	no	no	no	no	no	no	no	no	no	no	no	no	no	no	no	no	yes	no	no	no	no	no	no	yes	no	no	no	no	no	yes	yes	no	no	no	no	no	no	no	no	yes
26975_2#117	26975_2#117_1	E07797	88	2005	Wild bird	no	no	no	no	no	no	no	no	no	no	no	no	no	no	no	no	no	no	no	no	yes	no	no	no	no	no	no	yes	no	no	no	no	yes	yes	yes	no	no	no	no	no	no	no	no	no
26975_2#118	26975_2#118_1	E07799	25	2005	Wild bird	no	no	no	no	no	no	no	no	no	no	no	no	no	no	no	no	no	no	no	no	no	no	no	no	no	no	no	yes	no	no	no	no	no	yes	no	no	no	no	no	no	no	no	no	yes
26975_2#119	26975_2#119_1	E07800	38	2005	Wild bird	no	no	no	no	yes	no	no	no	no	no	yes	no	no	no	no	no	no	no	no	no	yes	no	no	no	no	no	no	yes	no	no	no	no	no	yes	yes	no	no	no	no	no	no	no	no	yes
26975_2#12	26975_2#12_1	E04280	2	2007	Hospitalised patient	HA	no	no	no	no	no	no	no	no	yes	no	no	no	no	no	no	no	no	no	no	no	no	no	no	no	no	no	yes	no	no	no	no	no	yes	no	no	no	no	no	no	no	no	no	yes
26975_2#120	26975_2#120_1	E07802	11	2005	Wild bird	no	no	no	no	no	no	no	no	no	no	no	no	no	no	no	no	no	no	no	no	no	no	no	no	no	no	no	yes	no	no	no	no	no	no	no	no	no	no	no	no	no	no	no	yes
26975_2#121	26975_2#121_1	E07803	11	2005	Wild bird	no	no	no	no	no	no	no	no	no	no	no	no	no	no	no	no	no	no	no	no	no	no	no	no	no	no	no	yes	no	no	no	no	no	no	no	no	no	no	no	no	no	no	no	yes
26975_2#122	26975_2#122_1	E07804	43	2005	Wild bird	no	no	no	no	yes	no	no	no	no	no	yes	no	no	no	no	no	no	no	no	no	yes	no	no	no	no	no	no	yes	no	no	no	no	no	yes	yes	no	no	no	no	no	no	no	no	no
26975_2#123	26975_2#123_1	E07808	54	2005	Wild bird	no	no	no	no	no	no	no	no	no	no	no	no	no	no	no	no	no	no	no	no	no	no	no	no	no	no	no	yes	no	no	no	no	no	no	no	no	no	no	no	no	no	no	no	no
26975_2#125	26975_2#125_1	E07810	54	2005	Wild bird	no	no	no	no	no	no	no	no	no	no	no	no	no	no	no	no	no	no	no	no	no	no	no	no	no	no	no	yes	no	no	no	no	no	no	no	no	no	no	no	no	no	no	no	no
26975_2#126	26975_2#126_1	E07811	12	2005	Wild bird	no	no	no	no	no	no	no	no	no	no	no	no	no	no	no	no	no	no	no	no	no	no	no	no	no	no	no	yes	no	no	no	no	no	no	no	no	no	no	no	no	no	no	no	yes
26975_2#127	26975_2#127_1	E07812	129	2005	Wild bird	no	no	no	no	no	no	no	no	no	no	no	no	no	no	no	no	no	no	no	no	no	no	no	no	no	no	no	yes	no	no	no	no	no	no	no	no	no	no	no	no	no	no	no	yes
26975_2#128	26975_2#128_1	E07813	10	2005	Wild bird	no	no	no	no	no	no	no	no	no	no	no	no	no	no	no	no	no	no	no	no	no	no	no	no	no	no	no	yes	no	no	no	no	no	yes	no	no	no	no	no	no	no	no	no	yes
26975_2#129	26975_2#129_1	E07815	11	2005	Wild bird	no	no	no	no	no	no	no	no	no	no	no	no	no	no	no	no	no	no	no	no	yes	no	no	no	no	no	no	yes	no	no	no	no	no	yes	yes	no	no	no	no	no	no	no	no	yes
26975_2#13	26975_2#13_1	E04282	2	2007	Hospitalised patient	HA	no	no	no	yes	no	no	no	no	yes	yes	no	no	no	no	no	yes	no	no	no	yes	no	no	no	no	no	no	yes	no	no	no	no	no	yes	no	no	no	no	no	no	no	no	no	yes
26975_2#130	26975_2#130_1	E07816	94	2005	Wild bird	no	no	no	no	no	no	no	no	no	no	no	no	no	no	no	no	no	no	no	no	no	no	no	no	no	no	no	yes	no	no	no	no	no	no	no	no	no	no	no	no	no	no	no	yes
26975_2#132	26975_2#132_1	E07818	130	2005	Wild bird	no	no	no	no	no	no	no	no	no	no	no	no	no	no	no	no	no	no	no	no	yes	no	no	no	no	no	no	yes	no	no	no	no	yes	yes	yes	no	no	no	no	no	no	no	no	yes
26975_2#133	26975_2#133_1	E07819	11	2005	Wild bird	no	no	no	no	no	no	no	no	no	no	no	no	no	no	no	no	no	no	no	no	yes	no	no	no	no	no	no	yes	no	no	no	no	no	yes	yes	no	no	no	no	no	no	no	no	yes
26975_2#135	26975_2#135_1	E07821	11	2005	Wild bird	no	no	no	no	no	no	no	no	no	no	no	no	no	no	no	no	no	no	no	no	yes	no	no	no	no	no	no	yes	no	no	no	no	no	yes	yes	no	no	no	no	no	no	no	no	yes
26975_2#137	26975_2#137_1	E03080	4	2000	Hospitalised patient	no	no	no	no	no	no	no	no	no	no	no	no	no	no	no	no	no	no	no	no	no	no	no	no	no	no	no	yes	no	no	no	no	no	no	no	no	no	no	no	no	no	no	no	yes
26975_2#138	26975_2#138_1	E03103	21	2002	Hospitalised patient	no	no	no	no	no	no	no	no	no	no	no	no	no	no	no	no	no	no	no	no	no	no	no	no	no	no	no	yes	no	no	no	no	no	yes	no	no	no	no	no	no	no	no	no	no
26975_2#139	26975_2#139_1	E03168	19	2005	Hospitalised patient	no	no	no	no	no	no	no	no	no	no	no	no	no	no	no	no	no	no	no	no	no	no	no	no	no	no	no	yes	no	no	no	no	no	no	no	no	no	no	no	no	no	no	no	yes
26975_2#14	26975_2#14_1	E04297	5	2007	Others	no	no	no	no	no	no	yes	no	no	no	yes	no	no	no	no	no	no	no	no	no	yes	no	no	no	no	yes	no	yes	no	no	no	no	no	yes	no	no	no	no	no	no	no	no	no	yes
26975_2#140	26975_2#140_1	E03415	15	2004	Hospitalised patient	no	no	no	no	no	no	no	no	no	no	no	no	no	no	no	no	no	no	no	no	no	no	no	no	no	no	no	yes	no	no	no	no	no	no	no	no	yes	no	no	no	no	no	no	yes
26975_2#141	26975_2#141_1	E03633	1	2000	Hospitalised patient	no	no	no	no	no	no	no	no	no	no	no	no	no	no	no	no	no	no	no	no	no	no	no	no	no	no	no	yes	no	no	no	no	no	yes	no	no	no	no	no	no	no	no	no	yes
26975_2#142	26975_2#142_1	1.30E+02	2	1997	Hospitalised patient	HA	no	no	no	no	no	no	no	no	yes	no	no	no	no	no	no	no	no	no	no	no	no	no	no	no	no	no	yes	no	no	no	no	no	yes	no	no	no	no	no	no	no	no	no	yes
26975_2#143	26975_2#143_1	15A004	18	1997	Hospitalised patient	HA	no	no	no	no	no	no	no	no	no	no	no	no	no	no	no	no	no	no	no	yes	no	no	no	no	no	no	yes	no	no	no	no	no	yes	no	no	no	no	no	no	no	no	no	yes
26975_2#144	26975_2#144_1	E00002	4	1996	Farm animal	no	yes	no	no	no	no	no	no	no	no	no	no	no	no	no	no	no	no	no	no	yes	no	no	no	no	no	no	yes	no	no	no	no	no	yes	yes	no	no	no	no	no	yes	no	no	yes
26975_2#145	26975_2#145_1	E00004	2	1987	Farm animal	HA	no	no	no	no	no	no	no	no	yes	no	no	no	no	no	no	no	no	no	no	no	no	no	no	no	no	no	yes	no	no	no	no	no	no	no	no	no	no	yes	no	no	no	no	yes
26975_2#146	26975_2#146_1	E00113	99	1997	Non-hospitalised person	no	no	no	no	no	no	no	no	no	no	no	no	no	no	no	no	no	no	no	no	no	no	no	no	no	no	no	yes	no	no	no	no	no	no	no	no	no	no	no	no	no	no	no	yes
26975_2#147	26975_2#147_1	E00252	4	1996	Farm animal	no	yes	yes	no	yes	no	no	no	no	no	yes	no	no	no	yes	no	no	no	no	no	yes	no	no	no	no	no	no	yes	no	no	no	no	no	yes	yes	no	no	no	no	no	no	no	yes	yes
26975_2#148	26975_2#148_1	E00327	4	1997	Non-hospitalised person	no	yes	no	no	yes	no	no	no	no	no	yes	no	no	no	yes	no	no	no	no	no	yes	no	no	no	no	no	no	yes	no	no	no	no	no	yes	yes	no	no	no	no	no	no	no	no	yes
26975_2#149	26975_2#149_1	E00740	2	1985	Hospitalised patient	HA	no	no	yes	no	no	no	no	no	yes	no	no	no	no	no	no	no	no	no	no	yes	no	no	no	no	no	no	yes	no	no	no	no	no	no	no	no	no	no	no	no	no	no	no	yes
26975_2#15	26975_2#15_1	E07131	15	1936	Old human isolate	no	no	no	no	no	no	no	no	no	no	no	no	no	no	no	no	no	no	no	no	no	no	no	no	no	no	no	yes	no	no	no	no	no	no	no	no	no	no	no	no	no	no	no	yes
26975_2#150	26975_2#150_1	E00974	18	1998	Non-hospitalised person	HA	no	no	no	yes	no	no	no	no	no	yes	no	no	no	no	no	no	no	no	no	yes	no	no	no	no	no	no	yes	no	no	no	no	no	yes	no	no	no	no	no	no	no	no	no	yes
26975_2#151	26975_2#151_1	E00977	72	1998	Non-hospitalised person	no	no	no	no	no	no	no	no	no	no	no	no	no	no	no	no	no	no	no	no	no	no	no	no	no	no	no	yes	no	no	no	no	no	no	no	no	no	no	no	no	no	no	no	yes
26975_2#152	26975_2#152_1	E01873	72	1996	Others	no	no	no	no	no	no	no	no	no	no	no	no	no	no	no	no	no	no	no	no	no	no	no	no	no	no	no	yes	no	no	no	no	no	no	no	no	no	no	no	no	no	no	no	yes
26975_2#153	26975_2#153_1	E01874	72	1996	Farm animal	no	no	no	no	no	no	no	no	no	no	no	no	no	no	no	no	no	no	no	no	no	no	no	no	no	no	no	yes	no	no	no	no	no	no	no	no	no	no	no	no	no	no	no	yes
26975_2#154	26975_2#154_1	E01875	5	1996	Farm animal	no	no	no	no	no	no	no	no	no	no	no	no	no	no	no	no	no	no	no	no	no	no	no	no	no	no	no	yes	no	no	no	no	no	yes	no	no	no	no	no	no	no	no	no	yes
26975_2#155	26975_2#155_1	E02446	2	2005	Hospitalised patient	HA	no	no	no	yes	no	no	no	no	yes	yes	no	no	no	no	no	no	no	no	no	yes	no	no	no	no	no	no	yes	no	no	no	no	no	yes	no	no	no	no	no	no	no	no	no	yes
26975_2#156	26975_2#156_1	E02514	3	2004	Hospitalised patient	no	no	no	no	no	no	no	no	no	no	no	no	no	no	no	no	no	no	no	no	no	no	no	no	no	no	no	yes	no	no	no	no	no	yes	no	no	no	no	no	no	no	no	no	yes
26975_2#157	26975_2#157_1	E02530	38	2005	Hospitalised patient	no	no	no	no	no	no	no	no	no	no	no	no	no	no	no	no	no	no	no	no	no	no	no	no	no	no	no	yes	no	no	no	no	no	no	no	no	no	no	no	no	no	no	no	yes
26975_2#158	26975_2#158_1	E02559	6	2006	Hospitalised patient	HA	no	no	no	no	no	no	no	no	yes	no	no	no	no	no	no	yes	no	no	no	yes	no	no	no	no	no	no	yes	no	no	no	no	no	yes	no	no	no	no	no	no	no	no	no	yes
26975_2#159	26975_2#159_1	E02953	13	2005	Hospitalised patient	no	no	no	no	no	no	no	no	no	no	no	no	no	no	no	no	no	no	no	no	no	no	no	no	no	no	no	yes	no	no	no	no	no	no	no	no	no	no	no	no	no	no	no	yes
26975_2#16	26975_2#16_1	E07132	4	1940	Environment	no	no	no	no	no	no	no	no	no	no	no	no	no	no	no	no	no	no	no	no	no	no	no	no	no	no	no	yes	no	no	no	no	no	no	no	no	no	no	no	no	no	no	no	yes
26975_2#160	26975_2#160_1	E02969	89	2005	Hospitalised patient	no	no	no	no	no	no	no	no	no	no	no	no	no	no	no	no	no	no	no	no	no	no	no	no	no	no	no	yes	no	no	no	no	no	no	no	no	no	no	no	no	no	no	no	yes
26975_2#161	26975_2#161_1	E02977	6	2005	Hospitalised patient	HA	no	no	no	yes	no	no	no	no	yes	yes	no	no	no	no	no	yes	no	no	no	yes	no	no	no	no	no	no	yes	no	no	no	no	no	yes	no	no	no	no	no	no	no	no	no	yes
26975_2#162	26975_2#162_1	E02982	15	2001	Hospitalised patient	no	no	no	no	yes	no	no	no	no	no	no	no	no	no	no	no	no	no	no	no	no	no	no	no	no	no	no	yes	no	no	no	no	no	no	no	no	yes	no	no	no	no	no	no	yes
26975_2#163	26975_2#163_1	E02984	131	2001	Hospitalised patient	no	no	no	no	no	no	no	no	no	no	no	no	no	no	no	no	no	no	no	no	no	no	no	no	no	no	no	yes	no	no	no	no	no	no	no	no	yes	no	no	no	no	no	no	yes
26975_2#164	26975_2#164_1	E02986	20	2001	Hospitalised patient	HA	no	no	no	yes	no	no	no	no	no	yes	no	no	no	yes	yes	no	no	no	no	yes	no	no	no	no	no	no	yes	no	no	no	no	no	yes	no	no	no	no	no	no	no	no	no	yes
26975_2#165	26975_2#165_1	E02989	100	2001	Hospitalised patient	no	no	no	no	no	no	no	no	no	no	no	no	no	no	no	no	no	no	no	no	no	no	no	no	no	no	no	yes	no	no	no	no	no	no	no	no	no	no	no	no	no	no	no	yes
26975_2#166	26975_2#166_1	E02994	132	2002	Hospitalised patient	no	no	no	no	no	no	no	no	no	no	no	no	no	no	no	no	no	no	no	no	no	no	no	no	no	no	no	yes	no	no	no	no	no	no	no	no	no	no	no	no	no	no	no	no
26975_2#167	26975_2#167_1	E02999	97	2002	Hospitalised patient	no	no	no	no	no	no	no	no	no	no	no	no	no	no	no	no	no	no	no	no	no	no	no	no	no	no	no	yes	no	no	no	no	no	no	no	no	no	no	no	no	no	no	no	yes
26975_2#168	26975_2#168_1	E03003	3	2002	Hospitalised patient	no	no	no	no	no	no	no	no	no	no	no	no	no	no	no	no	yes	no	no	no	no	no	no	no	no	no	no	yes	no	no	no	no	no	yes	no	no	no	no	no	no	no	no	no	yes
26975_2#169	26975_2#169_1	E03013	12	2002	Hospitalised patient	no	no	no	no	no	no	no	no	no	no	no	no	no	no	no	no	no	no	no	no	no	no	no	no	no	no	no	yes	no	no	no	no	no	no	no	no	no	no	no	no	no	no	no	yes
26975_2#17	26975_2#17_1	E07133	17	1943	Old human isolate	no	no	no	no	no	no	no	no	no	no	no	no	no	no	no	no	no	no	no	no	no	no	no	no	no	no	no	yes	no	no	no	no	no	no	no	no	no	no	no	no	no	no	no	yes
26975_2#170	26975_2#170_1	E03019	6	2003	Hospitalised patient	HA	no	no	no	yes	no	no	no	no	yes	yes	no	no	no	no	no	no	no	no	no	yes	no	no	no	no	no	no	yes	no	no	no	no	no	yes	no	no	no	no	no	no	no	no	no	yes
26975_2#171	26975_2#171_1	E03024	34	2003	Hospitalised patient	no	no	no	no	no	no	no	no	no	no	no	no	no	no	no	no	no	no	no	no	no	no	no	no	no	no	no	yes	no	no	no	no	no	yes	no	no	no	no	no	no	no	no	no	yes
26975_2#172	26975_2#172_1	E03029	8	2003	Hospitalised patient	no	no	no	no	yes	no	no	no	no	no	yes	no	no	no	no	no	no	no	no	no	yes	no	no	no	no	no	no	yes	no	no	no	no	no	yes	no	no	no	no	no	no	no	no	no	yes
26975_2#173	26975_2#173_1	E03033	3	2003	Hospitalised patient	no	no	no	no	no	no	no	no	no	no	no	no	no	no	no	no	no	no	no	no	no	no	no	no	no	no	no	yes	no	no	no	no	no	yes	no	no	no	no	no	no	no	no	no	yes
26975_2#174	26975_2#174_1	E03040	11	2004	Hospitalised patient	no	no	no	no	no	no	no	no	no	no	no	no	no	no	no	no	no	no	no	no	no	no	no	no	no	no	no	yes	no	no	no	no	no	no	no	no	no	no	no	no	no	no	no	yes
26975_2#175	26975_2#175_1	E03045	15	2004	Hospitalised patient	no	no	no	no	no	no	no	no	no	no	no	no	no	no	no	no	no	no	no	no	no	no	no	no	no	no	no	yes	no	no	no	no	no	yes	no	no	no	no	no	no	no	no	no	yes
26975_2#176	26975_2#176_1	E03050	77	2004	Hospitalised patient	no	no	no	no	no	no	no	no	no	no	no	no	no	no	no	no	no	no	no	no	no	no	no	no	no	no	no	yes	no	no	no	no	no	no	no	no	no	no	no	no	no	no	no	yes
26975_2#177	26975_2#177_1	E03052	63	2004	Hospitalised patient	no	yes	yes	no	no	no	no	no	no	no	no	no	no	no	no	no	yes	no	no	no	yes	no	no	no	no	no	no	yes	no	no	no	no	no	no	no	no	no	no	no	no	no	no	no	yes
26975_2#178	26975_2#178_1	E03056	2	2004	Hospitalised patient	HA	no	no	no	no	no	no	no	no	no	no	no	no	no	no	no	no	no	no	no	no	no	no	no	no	no	no	yes	no	no	no	no	no	yes	no	no	no	no	no	no	no	no	no	yes
26975_2#179	26975_2#179_1	E03058	8	2005	Hospitalised patient	no	no	no	no	no	no	no	no	no	no	no	no	no	no	no	no	no	no	no	no	yes	no	no	no	no	no	no	yes	no	no	no	no	no	no	no	no	no	no	no	no	no	no	no	yes
26975_2#18	26975_2#18_1	E07134	133	1946	Others	no	no	no	no	no	no	no	no	no	no	no	no	no	no	no	no	no	no	no	no	no	no	no	no	no	no	no	yes	no	no	no	no	no	no	no	no	no	no	no	no	no	no	no	yes
26975_2#180	26975_2#180_1	E03061	17	2005	Hospitalised patient	no	no	no	no	no	no	no	no	no	no	no	no	no	no	no	no	no	no	no	no	no	no	no	no	no	no	no	yes	no	no	no	no	no	no	no	no	no	no	no	no	no	no	no	yes
26975_2#181	26975_2#181_1	E03068	6	2005	Hospitalised patient	HA	no	no	no	yes	no	no	no	no	yes	yes	no	no	no	no	no	no	no	no	no	yes	no	no	no	no	no	no	yes	no	no	no	no	no	yes	no	no	no	no	no	no	no	no	no	yes
26975_2#182	26975_2#182_1	E03075	1	2005	Hospitalised patient	no	no	no	no	no	no	no	no	no	no	no	no	no	no	no	no	no	no	no	no	no	no	no	no	no	no	no	yes	no	no	no	no	no	yes	no	no	no	no	no	no	no	no	no	yes
26975_2#183	26975_2#183_1	E03079	8	2000	Hospitalised patient	no	no	no	no	no	no	no	no	no	no	no	no	no	no	no	no	no	no	no	no	no	no	no	no	no	no	no	yes	no	no	no	no	no	yes	no	no	no	no	no	no	no	no	no	yes
26975_2#184	26975_2#184_1	E03081	8	2001	Hospitalised patient	no	no	no	no	no	no	no	no	no	yes	no	no	no	no	no	no	yes	no	no	no	yes	no	no	no	no	no	no	yes	no	no	no	no	no	yes	no	no	no	no	no	no	no	no	no	yes
26975_2#185	26975_2#185_1	E03082	1	2000	Hospitalised patient	no	no	no	no	no	no	no	no	no	no	no	no	no	no	no	no	no	no	no	no	no	no	no	no	no	no	no	yes	no	no	no	no	no	yes	no	no	yes	no	no	no	no	no	no	yes
26975_2#186	26975_2#186_1	E03086	75	2000	Hospitalised patient	no	no	no	no	no	no	no	no	no	no	no	no	no	no	no	no	no	no	no	no	no	no	no	no	no	no	no	yes	no	no	no	no	no	no	no	no	no	no	no	no	no	no	no	yes
26975_2#187	26975_2#187_1	E03093	1	2001	Hospitalised patient	no	no	no	no	no	no	no	no	no	no	no	no	no	no	no	no	no	no	no	no	yes	no	no	no	no	no	no	yes	no	no	no	no	no	yes	no	no	yes	no	no	no	no	no	no	yes
26975_2#188	26975_2#188_1	E03097	3	2001	Hospitalised patient	no	no	no	no	no	no	no	no	no	yes	yes	no	no	no	no	no	no	no	no	no	yes	no	no	no	no	yes	no	yes	yes	no	no	no	no	yes	no	no	no	no	no	no	no	no	no	yes
26975_2#189	26975_2#189_1	E03098	1	2001	Hospitalised patient	no	no	no	no	no	no	no	no	no	no	no	no	no	no	no	no	no	no	no	no	no	no	no	no	no	no	no	yes	no	no	no	no	no	yes	no	no	no	no	no	no	no	no	no	yes
26975_2#19	26975_2#19_1	E07135	1	1946	Others	no	no	no	no	no	no	no	no	no	no	no	no	no	no	no	no	no	no	no	no	no	no	no	no	no	no	no	yes	no	no	no	no	no	no	no	no	no	no	no	no	no	no	no	yes
26975_2#190	26975_2#190_1	E03099	1	2001	Hospitalised patient	no	no	no	no	yes	no	no	no	no	no	yes	no	no	no	yes	no	no	no	no	no	yes	no	no	no	no	no	no	yes	no	no	no	no	no	yes	no	no	no	no	no	no	no	no	no	yes
26975_2#191	26975_2#191_1	E03105	22	2002	Hospitalised patient	no	no	no	no	no	no	no	no	no	no	no	no	no	no	no	no	no	no	no	no	no	no	no	no	no	no	no	yes	no	no	no	no	no	yes	no	no	no	no	no	no	no	no	no	yes
26975_2#192	26975_2#192_1	E03107	2	2002	Hospitalised patient	HA	no	no	no	no	no	no	no	no	no	no	no	no	no	no	no	yes	no	no	no	yes	no	no	no	no	no	no	yes	no	no	no	no	no	yes	no	no	no	no	no	no	no	no	no	yes
26975_2#193	26975_2#193_1	E03112	7	2003	Hospitalised patient	HA	no	no	no	no	no	no	no	no	yes	no	no	no	no	yes	no	yes	no	no	no	yes	no	no	no	no	no	no	yes	no	no	no	no	no	yes	no	no	no	no	no	no	no	no	no	yes
26975_2#194	26975_2#194_1	E03115	13	2003	Hospitalised patient	no	no	no	no	no	no	no	no	no	no	no	no	no	no	no	no	no	no	no	no	yes	no	no	no	no	no	no	yes	no	no	no	no	no	no	no	no	no	no	no	no	no	no	no	yes
26975_2#195	26975_2#195_1	E03119	6	2003	Hospitalised patient	HA	no	no	no	no	no	no	no	no	yes	no	no	no	no	no	no	yes	no	no	no	no	no	no	no	no	no	no	yes	no	no	no	no	no	yes	no	no	no	no	no	no	no	no	no	yes
26975_2#196	26975_2#196_1	E03132	11	2003	Hospitalised patient	no	no	no	no	no	no	no	no	no	no	no	no	no	no	no	no	no	no	no	no	no	no	no	no	no	no	no	yes	no	no	no	no	no	no	no	no	no	no	no	no	no	no	no	yes
26975_2#197	26975_2#197_1	E03136	134	2004	Hospitalised patient	no	no	no	no	no	no	no	no	no	no	no	no	no	no	no	no	no	no	no	no	no	no	no	no	no	no	no	yes	no	no	no	no	no	no	no	no	no	no	no	no	no	no	no	yes
26975_2#198	26975_2#198_1	E03139	61	2004	Hospitalised patient	no	no	no	no	no	no	no	no	no	no	no	no	no	no	no	no	no	no	no	no	no	no	no	no	no	no	no	yes	no	no	no	no	no	no	no	no	no	no	no	no	no	no	no	yes
26975_2#199	26975_2#199_1	E03146	3	2004	Hospitalised patient	no	no	no	no	no	no	no	no	no	no	no	no	no	no	no	no	no	no	no	no	no	no	no	no	no	no	no	yes	no	no	no	no	no	no	no	no	no	no	no	no	no	no	no	yes
26975_2#2	26975_2#2_1	E04067	22	2005	Hospitalised patient	no	no	no	no	no	no	no	no	no	no	no	no	no	no	no	no	no	no	no	no	no	no	no	no	no	no	no	yes	no	no	no	no	no	yes	no	no	no	no	no	no	no	no	no	yes
26975_2#20	26975_2#20_1	E07136	1	1946	Old human isolate	no	no	no	no	no	no	no	no	no	no	no	no	no	no	no	no	no	no	no	no	no	no	no	no	no	no	no	yes	no	no	no	no	no	no	no	no	no	no	no	no	no	no	no	yes
26975_2#200	26975_2#200_1	E03150	2	2004	Hospitalised patient	HA	no	no	no	yes	no	no	no	no	yes	yes	no	no	no	no	no	no	no	no	no	yes	no	no	no	no	no	no	yes	no	no	no	no	no	yes	no	no	no	no	no	no	no	no	no	yes
26975_2#201	26975_2#201_1	E03152	1	2005	Hospitalised patient	no	no	no	no	no	no	no	no	no	no	no	no	no	no	yes	no	no	no	no	no	yes	no	no	no	no	no	no	yes	no	no	no	no	no	yes	no	no	no	no	no	no	no	no	no	yes
26975_2#202	26975_2#202_1	E03161	2	2005	Hospitalised patient	HA	no	no	no	yes	no	no	no	no	yes	yes	no	no	no	no	no	no	no	no	no	yes	no	no	no	no	no	no	yes	no	no	no	no	no	yes	no	no	no	no	no	no	no	no	no	yes
26975_2#203	26975_2#203_1	E03173	1	2005	Hospitalised patient	no	no	no	no	no	no	no	no	no	no	no	no	no	no	no	no	no	no	no	no	no	no	no	no	no	no	no	yes	no	no	no	no	no	yes	no	no	no	no	no	no	no	no	no	yes
26975_2#204	26975_2#204_1	E03182	15	2006	Hospitalised patient	no	no	no	no	no	no	no	no	no	no	no	no	no	no	no	no	no	no	no	no	no	no	no	no	no	no	no	yes	no	no	no	no	no	yes	no	no	no	no	no	no	no	no	no	yes
26975_2#205	26975_2#205_1	E03187	1	2006	Hospitalised patient	no	no	no	no	no	no	no	no	no	no	no	no	no	no	yes	no	no	no	no	no	yes	no	no	no	no	no	no	yes	no	no	no	no	no	yes	no	no	no	no	no	no	no	no	no	yes
26975_2#206	26975_2#206_1	E03206	23	1996	Hospitalised patient	no	no	no	no	yes	no	no	no	no	yes	yes	no	no	no	no	no	no	no	no	no	yes	no	no	no	no	no	no	yes	no	no	no	no	no	no	no	no	no	no	no	no	no	no	no	no
26975_2#207	26975_2#207_1	E03210	18	1996	Hospitalised patient	HA	no	no	no	yes	no	no	no	no	no	yes	no	no	no	no	no	yes	no	no	no	yes	no	no	no	no	no	no	yes	no	no	no	no	no	yes	no	no	no	no	no	no	no	no	no	yes
26975_2#208	26975_2#208_1	E03212	35	1996	Hospitalised patient	no	no	no	no	no	no	no	no	no	no	no	no	no	no	no	no	no	no	no	no	no	no	no	no	no	no	no	yes	no	no	no	no	no	no	no	no	no	no	no	no	no	no	no	yes
26975_2#209	26975_2#209_1	E03282	6	1999	Hospitalised patient	HA	no	no	no	yes	no	no	no	no	yes	yes	no	no	no	yes	no	no	no	no	no	yes	no	no	no	no	no	no	yes	no	no	no	no	no	yes	no	no	no	no	no	no	no	no	no	yes
26975_2#21	26975_2#21_1	E07137	101	1946	Others	no	no	no	no	no	no	no	no	no	no	no	no	no	no	no	no	no	no	no	no	no	no	no	no	no	no	no	yes	no	no	no	no	no	no	no	no	no	no	no	no	no	no	no	yes
26975_2#210	26975_2#210_1	E03283	6	1999	Hospitalised patient	HA	no	no	no	yes	no	no	no	no	yes	yes	no	no	no	yes	no	no	no	no	no	yes	no	no	no	no	no	no	yes	no	no	no	no	no	yes	no	no	no	no	no	no	no	no	no	yes
26975_2#211	26975_2#211_1	E03285	6	1999	Hospitalised patient	HA	no	no	no	yes	no	no	no	no	yes	yes	no	no	no	yes	no	no	no	no	no	yes	no	no	no	no	no	no	yes	no	no	no	no	no	yes	no	no	no	no	no	no	no	no	no	yes
26975_2#212	26975_2#212_1	E03288	18	2000	Hospitalised patient	HA	no	no	no	no	no	no	no	no	yes	no	no	no	no	no	no	no	no	no	no	yes	no	no	no	no	no	no	yes	no	no	no	no	no	yes	no	no	no	no	no	no	no	no	no	yes
26975_2#213	26975_2#213_1	E03289	20	2000	Hospitalised patient	HA	no	no	no	no	no	no	no	no	no	no	no	no	no	no	yes	no	no	no	no	no	no	no	no	no	no	no	yes	no	no	no	no	no	yes	no	no	no	no	no	no	no	no	no	yes
26975_2#214	26975_2#214_1	E03291	6	2000	Hospitalised patient	HA	no	no	no	yes	no	no	no	no	yes	yes	no	no	no	yes	no	no	no	no	no	yes	no	no	no	no	no	no	yes	no	no	no	no	no	yes	no	no	no	no	no	no	no	no	no	yes
26975_2#215	26975_2#215_1	E03293	1	2000	Hospitalised patient	no	no	no	no	yes	no	no	no	no	no	yes	no	no	no	yes	no	no	no	no	no	yes	no	no	no	no	no	no	yes	no	no	no	no	no	yes	yes	no	yes	no	no	no	no	no	no	yes
26975_2#216	26975_2#216_1	E03300	1	2000	Hospitalised patient	no	no	no	no	yes	no	no	no	no	no	yes	no	no	no	yes	no	no	no	no	no	yes	no	no	no	no	no	no	yes	no	no	no	no	no	yes	no	no	yes	no	no	no	no	no	no	yes
26975_2#217	26975_2#217_1	E03303	6	2001	Hospitalised patient	HA	no	no	no	yes	no	no	no	no	yes	yes	no	no	no	yes	no	no	no	no	no	yes	no	no	no	no	no	no	yes	no	no	no	no	no	yes	no	no	no	no	no	no	no	no	no	yes
26975_2#218	26975_2#218_1	E03309	6	2001	Hospitalised patient	HA	no	no	no	yes	no	no	no	no	yes	yes	no	no	no	no	no	no	no	no	no	yes	no	no	no	no	no	no	yes	no	no	no	no	no	yes	no	no	no	no	no	no	no	no	no	yes
26975_2#219	26975_2#219_1	E03316	2	2001	Hospitalised patient	HA	no	no	no	no	no	no	no	no	no	no	no	no	no	no	no	yes	no	no	no	yes	no	no	no	no	no	no	yes	no	no	no	no	no	no	no	no	no	no	no	no	no	no	no	yes
26975_2#22	26975_2#22_1	E07138	21	1947	Old human isolate	no	no	no	no	no	no	no	no	no	no	no	no	no	no	no	no	no	no	no	no	no	no	no	no	no	no	no	yes	no	no	no	no	no	no	no	no	no	no	no	no	no	no	no	no
26975_2#220	26975_2#220_1	E03326	38	2001	Hospitalised patient	no	no	no	no	no	no	no	no	no	no	no	no	no	no	no	no	no	no	no	no	no	no	no	no	no	no	no	yes	no	no	no	no	no	no	no	no	no	no	no	no	no	no	no	yes
26975_2#221	26975_2#221_1	E03331	3	2002	Hospitalised patient	no	no	no	no	no	no	no	no	no	yes	yes	no	no	no	no	no	no	no	no	no	yes	no	no	no	no	yes	no	yes	yes	no	no	no	no	yes	no	no	no	no	no	no	no	no	no	yes
26975_2#222	26975_2#222_1	E03347	4	2002	Hospitalised patient	no	no	no	no	no	no	no	no	no	no	no	no	no	no	no	no	no	no	no	no	no	no	no	no	no	no	no	yes	no	no	no	no	no	yes	no	no	no	no	no	no	no	no	no	yes
26975_2#223	26975_2#223_1	E03354	6	2002	Hospitalised patient	HA	no	no	no	yes	no	no	no	no	yes	yes	no	no	no	no	no	no	no	no	no	yes	no	no	no	no	no	no	yes	no	no	no	no	no	yes	no	no	no	no	no	no	no	no	no	yes
26975_2#224	26975_2#224_1	E03368	18	2003	Hospitalised patient	HA	no	no	no	no	no	no	no	no	yes	no	no	no	no	no	no	no	no	no	no	yes	no	no	no	no	no	no	yes	no	no	no	no	no	yes	yes	no	no	no	no	no	no	no	no	yes
26975_2#225	26975_2#225_1	E03379	3	2003	Hospitalised patient	no	no	no	no	no	no	no	no	no	yes	yes	no	no	no	no	no	no	no	no	no	yes	no	no	no	no	no	no	yes	no	no	no	no	no	yes	no	no	no	no	no	no	no	no	no	yes
26975_2#226	26975_2#226_1	E03386	135	2004	Hospitalised patient	no	no	no	no	no	no	no	no	no	no	no	no	no	no	no	no	no	no	no	no	no	no	no	no	no	no	no	yes	no	no	no	no	no	no	no	no	no	no	no	no	no	no	no	yes
26975_2#227	26975_2#227_1	E07290	1	1960	Old human isolate	no	no	no	no	no	no	no	no	no	no	no	no	no	no	no	no	no	no	no	no	no	no	no	no	no	no	no	yes	no	no	no	no	no	yes	no	no	no	no	no	no	no	no	no	yes
26975_2#228	26975_2#228_1	E07294	86	1955	Old human isolate	no	no	no	no	no	no	no	no	no	no	no	no	no	no	no	no	no	no	no	no	no	no	no	no	no	no	no	yes	no	no	no	no	no	no	no	no	no	no	no	no	no	no	no	yes
26975_2#229	26975_2#229_1	E07731	136	2005	Wild bird	no	no	no	no	no	no	no	no	no	no	no	no	no	no	no	no	no	no	no	no	no	no	no	no	no	no	no	yes	no	no	no	no	no	no	no	no	no	no	no	no	no	no	no	yes
26975_2#23	26975_2#23_1	E07139	101	1973	Environment	no	no	no	no	no	no	no	no	no	no	no	no	no	no	no	no	no	no	no	no	no	no	no	no	no	no	no	yes	no	no	no	no	no	no	no	no	no	no	no	no	no	no	no	yes
26975_2#230	26975_2#230_1	E07736	102	2005	Wild bird	no	no	no	no	no	no	no	no	no	no	no	no	no	no	no	no	no	no	no	no	no	no	no	no	no	no	no	yes	no	no	no	no	no	no	no	no	no	no	no	no	no	no	no	yes
26975_2#231	26975_2#231_1	E07737	54	2005	Wild bird	no	no	no	no	no	no	no	no	no	no	no	no	no	no	no	no	no	no	no	no	no	no	no	no	no	no	no	yes	no	no	no	no	no	no	no	no	no	no	no	no	no	no	no	no
26975_2#232	26975_2#232_1	E07740	3	2005	Wild bird	no	no	no	no	no	no	no	no	no	yes	yes	no	yes	no	no	no	no	no	no	no	yes	no	no	no	no	yes	no	yes	yes	no	no	no	yes	yes	no	no	no	no	no	no	no	no	no	yes
26975_2#233	26975_2#233_1	E07742	11	2005	Wild bird	no	no	no	no	no	no	no	no	no	no	no	no	no	no	no	no	no	no	no	no	no	no	no	no	no	no	no	yes	no	no	no	no	no	no	no	no	no	no	no	no	no	no	no	yes
26975_2#234	26975_2#234_1	E07745	54	2005	Wild bird	no	no	no	no	no	no	no	no	no	no	no	no	no	no	no	no	no	no	no	no	no	no	no	no	no	no	no	yes	no	no	no	no	no	no	no	no	no	no	no	no	no	no	no	no
26975_2#235	26975_2#235_1	E07766	25	2005	Wild bird	no	no	no	no	no	no	no	no	no	no	no	no	no	no	no	no	no	no	no	no	no	no	no	no	no	no	no	yes	no	no	no	no	no	yes	no	no	no	no	no	no	no	no	no	yes
26975_2#236	26975_2#236_1	E07786	3	2005	Wild bird	no	no	no	no	no	no	yes	no	no	yes	yes	no	no	no	no	no	no	no	no	no	yes	no	no	no	no	yes	no	yes	yes	no	no	no	no	yes	no	no	no	no	no	no	no	no	no	yes
26975_2#237	26975_2#237_1	E07798	25	2005	Wild bird	no	no	no	no	no	no	no	no	no	no	no	no	no	no	no	no	no	no	no	no	no	no	no	no	no	no	no	yes	no	no	no	no	no	yes	no	no	no	no	no	no	no	no	no	yes
26975_2#238	26975_2#238_1	E07801	46	2005	Wild bird	no	no	no	no	no	no	no	no	no	no	no	no	no	no	no	no	no	no	no	no	no	no	no	no	no	no	yes	yes	no	no	no	no	yes	yes	yes	no	no	no	no	no	no	no	no	yes
26975_2#239	26975_2#239_1	E07805	69	2005	Wild bird	no	no	no	no	no	no	no	no	no	no	no	no	no	no	no	no	no	no	no	no	no	no	no	no	no	no	no	yes	no	no	no	no	no	yes	no	no	no	no	no	no	no	no	no	yes
26975_2#24	26975_2#24_1	E07140	17	1975	Old human isolate	no	no	no	no	no	no	no	no	no	no	no	no	no	no	no	no	no	no	no	no	no	no	no	no	no	no	no	yes	no	no	no	no	no	no	no	no	no	no	no	no	no	no	no	yes
26975_2#240	26975_2#240_1	E07806	1	2005	Wild bird	no	no	no	no	no	no	no	no	no	no	no	no	no	no	no	no	yes	no	no	no	no	no	no	no	no	no	no	yes	no	no	no	no	no	yes	no	no	no	no	no	no	no	no	no	yes
26975_2#241	26975_2#241_1	E07807	1	2005	Wild bird	no	no	no	no	no	no	no	no	no	no	no	no	no	no	no	no	yes	no	no	no	no	no	no	no	no	no	no	yes	no	no	no	no	no	yes	no	no	no	no	no	no	no	no	no	yes
26975_2#242	26975_2#242_1	E08496	52	2014	Non-hospitalised person	no	no	no	no	no	no	no	no	no	no	no	no	no	no	no	no	no	no	no	no	no	no	no	no	no	no	no	yes	no	no	no	no	no	no	no	no	no	no	no	no	no	no	no	no
26975_2#243	26975_2#243_1	E08697	11	2015	Non-hospitalised person	no	no	no	no	no	no	no	no	no	no	no	no	no	no	no	no	no	no	no	no	no	no	no	no	no	no	no	yes	no	no	no	no	no	yes	no	no	no	no	no	no	no	no	no	yes
26975_2#244	26975_2#244_1	E03078	7	2000	Hospitalised patient	HA	no	no	no	no	no	no	no	no	no	no	no	no	no	no	no	no	no	no	no	no	no	no	no	no	no	no	yes	no	no	no	no	no	yes	no	no	no	no	no	no	no	no	no	yes
26975_2#245	26975_2#245_1	E03663	1	2002	Hospitalised patient	no	no	no	no	no	no	no	no	no	no	no	no	no	no	no	no	no	no	no	no	no	no	no	no	no	no	no	yes	no	no	no	no	no	yes	no	no	no	no	no	no	no	no	no	yes
26975_2#246	26975_2#246_1	E03664	6	2002	Hospitalised patient	HA	no	no	no	yes	no	no	no	no	yes	yes	no	no	no	no	no	yes	no	no	no	yes	no	no	no	no	no	no	yes	no	no	no	no	no	yes	no	no	no	no	no	no	no	no	no	yes
26975_2#247	26975_2#247_1	E03960	78	2001	Hospitalised patient	no	no	no	no	no	no	no	no	no	no	no	no	no	no	no	no	no	no	no	no	no	no	no	no	no	no	no	yes	no	no	no	no	no	no	no	no	no	no	no	no	no	no	no	yes
26975_2#248	26975_2#248_1	13D051	2	1997	Hospitalised patient	HA	no	no	no	yes	no	no	no	no	yes	yes	no	no	no	no	no	no	no	no	no	no	no	no	no	no	no	no	yes	no	no	no	no	no	yes	no	no	no	no	no	no	no	no	no	yes
26975_2#25	26975_2#25_1	E07141	17	1975	Old human isolate	no	no	no	no	no	no	no	no	no	no	no	no	no	no	no	no	no	no	no	no	no	no	no	no	no	no	no	yes	no	no	no	no	no	no	no	no	no	no	no	no	no	no	no	yes
26975_2#250	26975_2#250_1	3.00E+31	1	1997	Hospitalised patient	no	no	no	no	yes	no	no	no	no	no	yes	no	no	no	no	no	no	no	no	no	no	no	no	no	no	no	no	yes	no	no	no	no	no	yes	no	no	yes	no	no	no	no	no	no	yes
26975_2#26	26975_2#26_1	E07142	15	1990	Old human isolate	no	no	no	no	no	no	no	no	no	no	no	no	no	no	no	no	no	no	no	no	no	no	no	no	no	no	no	yes	no	no	no	no	no	yes	no	no	no	no	no	no	no	no	no	yes
26975_2#27	26975_2#27_1	E07278	5	1963	Old human isolate	no	no	no	no	no	no	no	no	no	no	no	no	no	no	no	no	no	no	no	no	no	no	no	no	no	no	no	yes	no	no	no	no	no	no	no	no	no	no	no	no	no	no	no	yes
26975_2#29	26975_2#29_1	E07281	86	1964	Old human isolate	no	no	no	no	no	no	no	no	no	no	no	no	no	no	no	no	no	no	no	no	no	no	no	no	no	no	no	yes	no	no	no	no	no	no	no	no	no	no	no	no	no	no	no	yes
26975_2#3	26975_2#3_1	E04068	3	2005	Hospitalised patient	no	no	no	no	no	no	no	no	no	yes	yes	no	no	no	no	no	no	no	no	no	yes	no	no	no	no	no	no	yes	no	no	no	no	no	yes	no	no	no	no	no	no	no	no	no	yes
26975_2#30	26975_2#30_1	E07282	4	1960	Old human isolate	no	no	no	no	no	no	no	no	no	no	no	no	no	no	no	no	no	no	no	no	no	no	no	no	no	no	no	yes	no	no	no	no	no	no	no	no	no	no	no	no	no	no	no	yes
26975_2#31	26975_2#31_1	E07283	4	1964	Old human isolate	no	no	no	no	no	no	no	no	no	no	no	no	no	no	no	no	no	no	no	no	no	no	no	no	no	no	no	yes	no	no	no	no	no	no	no	no	no	no	no	no	no	no	no	yes
26975_2#32	26975_2#32_1	E07284	21	1960	Old human isolate	no	no	no	no	no	no	no	no	no	no	no	no	no	no	no	no	no	no	no	no	no	no	no	no	no	no	no	yes	no	no	no	no	no	yes	yes	no	no	no	no	no	no	no	no	no
26975_2#33	26975_2#33_1	E07285	20	1960	Old human isolate	HA	no	no	no	no	no	no	no	no	no	no	no	no	no	no	no	no	no	no	no	no	no	no	no	no	no	no	yes	no	no	no	no	no	no	no	no	no	no	no	no	no	no	no	yes
26975_2#34	26975_2#34_1	E07287	16	1959	Old human isolate	no	no	no	no	no	no	no	no	no	no	no	no	no	no	no	no	no	no	no	no	no	no	no	no	no	no	no	yes	no	no	no	no	no	no	no	no	no	no	no	no	no	no	no	yes
26975_2#35	26975_2#35_1	E07288	4	1960	Old human isolate	no	no	no	no	no	no	no	no	no	no	no	no	no	no	no	no	no	no	no	no	no	no	no	no	no	no	no	yes	no	no	no	no	no	no	no	no	no	no	no	no	no	no	no	yes
26975_2#36	26975_2#36_1	E07289	137	1960	Old human isolate	no	no	no	no	no	no	no	no	no	no	no	no	no	no	no	no	no	no	no	no	no	no	no	no	no	no	no	yes	no	no	no	no	no	no	no	no	no	no	no	no	no	no	no	yes
26975_2#37	26975_2#37_1	E07291	75	1961	Old human isolate	no	no	no	no	no	no	no	no	no	no	no	no	no	no	no	no	no	no	no	no	no	no	no	no	no	no	no	yes	no	no	no	no	no	no	no	no	no	no	no	no	no	no	no	yes
26975_2#38	26975_2#38_1	E07292	7	1962	Old human isolate	HA	no	no	no	no	no	no	yes	no	no	no	no	yes	no	no	no	no	no	yes	no	no	no	no	no	no	no	no	yes	no	no	no	no	no	no	no	no	yes	no	no	no	no	no	no	yes
26975_2#39	26975_2#39_1	E07293	138	1958	Old human isolate	no	no	no	no	no	no	no	no	no	no	no	no	no	no	no	no	no	no	no	no	no	no	no	no	no	no	no	yes	no	no	no	no	no	no	no	no	no	no	no	no	no	no	no	yes
26975_2#4	26975_2#4_1	E04069	3	2005	Hospitalised patient	no	no	no	no	yes	no	yes	no	no	yes	yes	no	no	no	no	no	yes	no	no	no	yes	no	no	no	no	yes	no	yes	yes	no	no	no	no	yes	no	no	no	no	no	no	no	no	no	yes
26975_2#40	26975_2#40_1	E07295	38	1967	Old human isolate	no	no	no	no	no	no	no	no	no	no	no	no	no	no	no	no	no	no	no	no	no	no	no	no	no	no	no	no	no	no	no	no	no	no	no	no	no	no	no	no	no	no	no	yes
26975_2#41	26975_2#41_1	E07301	53	1958	Old human isolate	no	no	no	no	no	no	no	no	no	no	no	no	no	no	no	no	no	no	no	no	no	no	no	no	no	no	no	yes	no	no	no	no	no	no	no	no	no	no	no	no	no	no	no	yes
26975_2#42	26975_2#42_1	E07302	4	1961	Old human isolate	no	no	no	no	no	no	no	no	no	no	no	no	no	no	no	no	no	no	no	no	no	no	no	no	no	no	no	yes	no	no	no	no	no	no	no	no	no	no	no	no	no	no	no	yes
26975_2#43	26975_2#43_1	E07304	2	1961	Old human isolate	HA	no	no	no	no	no	no	no	no	no	no	no	no	no	no	no	no	no	no	no	no	no	no	no	no	no	no	yes	no	no	no	no	no	no	no	no	no	no	no	no	no	no	no	yes
26975_2#44	26975_2#44_1	E07305	42	1956	Old human isolate	no	no	no	no	no	no	no	no	no	no	no	no	no	no	no	no	no	no	no	no	no	no	no	no	no	no	no	yes	no	no	no	no	no	no	no	no	no	no	no	no	no	no	no	yes
26975_2#45	26975_2#45_1	E07306	17	1960	Old human isolate	no	no	no	no	no	no	no	no	no	no	no	no	no	no	no	no	no	no	no	no	no	no	no	no	no	no	no	yes	no	no	no	no	no	no	no	no	no	no	no	no	no	no	no	yes
26975_2#46	26975_2#46_1	E07307	100	1964	Old human isolate	no	no	no	no	no	no	no	no	no	no	no	no	no	no	no	no	no	no	no	no	no	no	no	no	no	no	no	yes	no	no	no	no	no	no	no	no	no	no	no	no	no	no	no	yes
26975_2#47	26975_2#47_1	E07615	35	2008	Wild bird	no	no	no	no	no	no	no	no	no	no	no	no	no	no	no	no	no	no	no	no	no	no	no	no	no	no	no	yes	no	no	no	no	no	no	no	no	no	no	no	no	no	no	no	yes
26975_2#48	26975_2#48_1	E07624	5	2008	Others	no	no	no	no	no	no	no	no	no	no	no	no	no	no	no	no	no	no	no	no	yes	no	no	no	no	no	no	yes	no	no	no	no	no	yes	yes	no	no	no	no	no	no	no	no	yes
26975_2#49	26975_2#49_1	E07632	139	2008	Others	no	no	no	no	no	no	no	no	no	no	no	no	no	no	no	no	no	no	no	no	no	no	no	no	no	no	no	yes	no	no	no	no	no	no	no	no	no	no	no	no	no	no	no	no
26975_2#5	26975_2#5_1	E04074	16	2006	Hospitalised patient	no	no	no	no	no	no	no	no	no	no	no	no	no	no	no	no	no	no	no	no	no	no	no	no	no	no	no	yes	no	no	no	no	no	no	no	no	no	no	no	no	no	no	no	yes
26975_2#50	26975_2#50_1	E07691	3	2008	Wild bird	no	no	no	no	no	no	no	no	no	yes	yes	no	yes	no	no	no	no	no	no	no	yes	no	no	no	no	no	no	yes	no	no	no	no	no	yes	no	no	no	no	no	no	no	no	no	yes
26975_2#51	26975_2#51_1	E07718	55	2005	Wild bird	no	no	no	no	no	no	no	no	no	no	no	no	no	no	no	no	no	no	no	no	yes	no	no	no	no	no	no	yes	no	no	no	no	no	yes	yes	no	no	no	no	no	no	no	no	no
26975_2#52	26975_2#52_1	E07719	1	2005	Wild bird	no	no	no	no	yes	no	no	no	no	no	yes	no	no	no	no	no	no	no	no	no	yes	no	no	no	no	no	no	yes	no	no	no	no	no	yes	no	no	no	no	no	no	no	no	no	yes
26975_2#53	26975_2#53_1	E07720	35	2005	Others	no	no	no	no	no	no	no	no	no	no	no	no	no	no	no	no	no	no	no	no	no	no	no	no	no	no	no	yes	no	no	no	no	no	no	no	no	no	no	no	no	no	no	no	yes
26975_2#54	26975_2#54_1	E07722	48	2005	Wild bird	no	no	no	no	no	no	no	no	no	no	no	no	no	no	no	no	no	no	no	no	no	no	no	no	no	no	no	yes	no	no	no	no	no	yes	no	no	no	no	no	no	no	no	no	yes
26975_2#55	26975_2#55_1	E07723	22	2005	Wild bird	no	no	no	no	no	no	no	no	no	no	no	no	no	no	no	no	no	no	no	no	yes	no	no	no	no	no	no	yes	no	no	no	no	no	no	no	yes	no	no	no	no	no	no	no	yes
26975_2#56	26975_2#56_1	E07724	25	2005	Wild bird	no	no	no	no	no	no	no	no	no	no	no	no	no	no	yes	no	yes	no	no	no	yes	no	no	no	no	no	no	yes	no	no	no	no	yes	yes	yes	no	no	no	no	no	no	no	no	yes
26975_2#58	26975_2#58_1	E07726	6	2005	Wild bird	HA	no	no	no	no	no	no	no	no	no	no	no	no	no	no	no	no	no	no	no	no	no	no	no	no	no	no	yes	no	no	no	no	no	yes	yes	no	no	no	no	no	no	no	no	yes
26975_2#59	26975_2#59_1	E07727	55	2005	Wild bird	no	no	no	no	no	no	no	no	no	no	no	no	no	no	no	no	no	no	no	no	no	no	no	no	no	no	no	no	no	no	no	no	no	no	no	no	no	no	no	no	no	no	no	no
26975_2#6	26975_2#6_1	E04080	2	2006	Hospitalised patient	HA	no	no	no	yes	no	no	no	no	yes	yes	no	no	no	yes	no	no	no	no	no	yes	no	no	no	no	no	no	yes	no	no	no	no	no	yes	no	no	no	no	no	no	no	no	no	yes
26975_2#60	26975_2#60_1	E07728	13	2005	Wild bird	no	no	no	no	no	no	no	no	no	no	no	no	no	no	no	no	no	no	no	no	no	no	no	no	no	no	no	yes	no	no	no	no	no	no	no	no	no	no	no	no	no	no	no	yes
26975_2#61	26975_2#61_1	E07729	25	2005	Wild bird	no	no	no	no	no	no	no	no	no	no	no	no	no	no	no	no	no	no	no	no	no	no	no	no	no	no	no	yes	no	no	no	no	no	yes	no	no	no	no	no	no	no	no	no	yes
26975_2#62	26975_2#62_1	E07730	11	2005	Wild bird	no	no	no	no	no	no	no	no	no	no	no	no	no	no	no	no	no	no	no	no	yes	no	no	no	no	no	no	yes	no	no	no	no	no	yes	yes	no	no	no	no	no	no	no	no	yes
26975_2#63	26975_2#63_1	E07732	12	2005	Wild bird	no	no	no	no	no	no	no	no	no	no	no	no	no	no	no	no	no	no	no	no	no	no	no	no	no	no	no	yes	no	no	no	no	no	no	no	no	no	no	no	no	no	no	no	yes
26975_2#64	26975_2#64_1	E07733	11	2005	Wild bird	no	no	no	no	no	no	no	no	no	no	no	no	no	no	no	no	no	no	no	no	no	no	no	no	no	no	no	yes	no	no	no	no	no	no	no	no	no	no	no	no	no	no	no	yes
26975_2#67	26975_2#67_1	E07738	54	2005	Wild bird	no	no	no	no	no	no	no	no	no	no	no	no	no	no	no	no	no	no	no	no	no	no	no	no	no	no	no	yes	no	no	no	no	no	no	no	no	no	no	no	no	no	no	no	no
26975_2#68	26975_2#68_1	E07739	140	2005	Wild bird	no	no	no	no	no	no	no	no	no	no	no	no	no	no	no	no	no	no	no	no	no	no	no	no	no	no	no	yes	no	no	no	no	no	no	no	no	no	no	no	no	no	no	no	no
26975_2#69	26975_2#69_1	E07741	11	2005	Wild bird	no	no	no	no	no	no	no	no	no	no	no	no	no	no	no	no	no	no	no	no	yes	no	no	no	no	no	no	yes	no	no	no	no	no	yes	yes	no	no	no	no	no	no	no	no	yes
26975_2#7	26975_2#7_1	E04081	22	2006	Hospitalised patient	no	no	no	no	no	no	no	no	no	no	no	no	no	no	no	no	no	no	no	no	no	no	no	no	no	no	no	yes	no	no	no	no	no	no	no	no	no	no	no	no	no	no	no	yes
26975_2#70	26975_2#70_1	E07743	43	2005	Wild bird	no	no	no	no	no	no	no	no	no	no	no	no	no	no	no	no	no	no	no	no	no	no	no	no	no	no	no	yes	no	no	no	no	no	no	no	no	no	no	no	no	no	no	no	no
26975_2#72	26975_2#72_1	E07747	79	2005	Wild bird	no	no	no	no	no	no	no	no	no	no	no	no	no	no	no	no	no	no	no	no	no	no	no	no	no	no	no	no	no	no	no	no	no	no	no	no	no	no	no	no	no	no	no	yes
26975_2#73	26975_2#73_1	E07748	14	2005	Wild bird	no	no	no	no	no	no	no	no	no	no	yes	no	no	no	no	no	no	no	no	no	yes	no	no	no	no	no	no	yes	no	no	no	no	yes	yes	yes	no	no	no	no	no	no	no	no	yes
26975_2#74	26975_2#74_1	E07749	38	2005	Wild bird	no	no	no	no	yes	no	no	no	no	no	yes	no	no	no	no	no	no	no	no	no	yes	no	no	no	no	no	no	yes	no	no	no	no	no	yes	yes	no	no	no	no	no	no	no	no	yes
26975_2#75	26975_2#75_1	E07750	12	2005	Wild bird	no	no	no	no	no	no	no	no	no	no	no	no	no	no	no	no	no	no	no	no	no	no	no	no	no	no	no	yes	no	no	no	no	no	no	no	no	no	no	no	no	no	no	no	yes
26975_2#76	26975_2#76_1	E07751	103	2005	Wild bird	no	no	no	no	no	no	no	no	no	no	no	no	no	no	no	no	no	no	no	no	no	no	no	no	no	no	no	yes	no	no	no	no	no	no	no	no	no	no	no	no	no	no	no	yes
26975_2#77	26975_2#77_1	E07752	25	2005	Wild bird	no	no	no	no	no	no	no	no	no	no	no	no	no	no	no	no	no	no	no	no	no	no	no	no	no	no	no	yes	no	no	no	no	no	yes	no	no	no	no	no	no	no	no	no	yes
26975_2#78	26975_2#78_1	E07753	141	2005	Wild bird	no	no	no	no	no	no	no	no	no	no	no	no	no	no	no	no	no	no	no	no	no	no	no	no	no	no	no	yes	no	no	no	no	no	no	no	no	no	no	no	no	no	no	no	yes
26975_2#8	26975_2#8_1	E04082	2	2006	Hospitalised patient	HA	no	no	no	yes	no	no	no	no	yes	yes	no	no	no	yes	no	no	no	no	no	yes	no	no	no	no	no	no	yes	no	no	no	no	no	yes	no	no	no	no	no	no	no	no	no	yes
26975_2#80	26975_2#80_1	E07755	38	2005	Wild bird	no	no	no	no	no	no	no	no	no	no	no	no	no	no	no	no	no	no	no	no	no	no	no	no	no	no	no	yes	no	no	no	no	no	no	no	no	no	no	no	no	no	no	no	yes
26975_2#81	26975_2#81_1	E07756	88	2005	Wild bird	no	no	no	no	no	no	no	no	no	no	no	no	no	no	no	no	no	no	no	no	yes	no	no	no	no	no	no	yes	no	no	no	no	yes	yes	yes	no	no	no	no	no	no	no	no	no
26975_2#82	26975_2#82_1	E07757	3	2005	Wild bird	no	no	no	no	no	no	no	no	no	no	no	no	no	no	no	no	no	no	no	no	no	no	no	no	no	no	no	yes	no	no	no	no	no	yes	no	no	no	no	no	no	no	no	no	yes
26975_2#83	26975_2#83_1	E07758	22	2005	Wild bird	no	no	no	no	no	no	no	no	no	no	no	no	no	no	no	no	no	no	no	no	yes	no	no	no	no	no	no	yes	no	no	no	no	no	no	no	yes	no	no	no	no	no	no	no	yes
26975_2#84	26975_2#84_1	E07759	54	2005	Wild bird	no	no	no	no	no	no	no	no	no	no	no	no	no	no	no	no	no	no	no	no	no	no	no	no	no	no	no	yes	no	no	no	no	no	no	no	yes	no	no	no	no	no	no	no	no
26975_2#85	26975_2#85_1	E07760	38	2005	Wild bird	no	no	no	no	no	no	no	no	no	no	no	no	no	no	no	no	no	no	no	no	no	no	no	no	no	no	no	yes	no	no	no	no	no	no	no	no	no	no	no	no	no	no	no	yes
26975_2#86	26975_2#86_1	E07761	27	2005	Wild bird	no	no	no	no	no	no	no	no	no	no	no	no	no	no	no	no	no	no	no	no	no	no	no	no	no	no	no	yes	no	no	no	no	no	no	no	yes	no	no	no	no	no	no	no	yes
26975_2#87	26975_2#87_1	E07762	3	2005	Wild bird	no	no	no	no	yes	no	no	no	no	yes	yes	no	no	no	no	no	no	no	no	no	yes	no	no	no	no	yes	no	yes	yes	no	no	no	no	yes	no	no	no	no	no	no	no	no	no	yes
26975_2#88	26975_2#88_1	E07763	142	2005	Wild bird	no	no	no	no	no	no	no	no	no	no	no	no	no	no	no	no	no	no	no	no	no	no	no	no	no	no	no	yes	no	no	no	no	no	yes	no	no	no	no	no	no	no	no	no	yes
26975_2#89	26975_2#89_1	E07764	12	2005	Wild bird	no	no	no	no	no	no	no	no	no	no	no	no	no	no	no	no	no	no	no	no	no	no	no	no	no	no	no	yes	no	no	no	no	no	yes	no	no	no	no	no	no	no	no	no	yes
26975_2#9	26975_2#9_1	E04268	6	2007	Hospitalised patient	HA	no	no	no	yes	no	no	no	no	yes	yes	no	no	no	no	no	yes	no	no	no	yes	no	no	no	no	no	no	yes	no	no	no	no	no	yes	no	no	no	no	no	no	no	no	no	yes
26975_2#90	26975_2#90_1	E07765	25	2005	Wild bird	no	no	no	no	no	no	no	no	no	no	no	no	no	no	no	no	no	no	no	no	no	no	no	no	no	no	no	yes	no	no	no	no	no	yes	no	no	no	no	no	no	no	no	no	yes
26975_2#91	26975_2#91_1	E07767	48	2005	Wild bird	no	no	no	no	no	no	no	no	no	no	no	no	no	no	no	no	no	no	no	no	yes	no	no	no	no	no	no	yes	no	no	no	no	no	yes	no	no	no	no	no	no	no	no	no	yes
26975_2#92	26975_2#92_1	E07768	3	2005	Wild bird	no	no	no	no	no	no	no	no	no	no	no	no	no	no	no	no	no	no	no	no	no	no	no	no	no	no	no	yes	no	no	no	no	no	yes	no	no	no	no	no	no	no	no	no	yes
26975_2#93	26975_2#93_1	E07769	1	2005	Wild bird	no	no	no	no	no	no	no	no	no	no	no	no	no	no	no	no	no	no	no	no	no	no	no	no	no	no	no	yes	no	no	no	no	no	yes	no	no	yes	no	no	no	no	no	no	yes
26975_2#94	26975_2#94_1	E07770	22	2005	Wild bird	no	no	no	no	no	no	no	no	no	no	no	no	no	no	no	no	no	no	no	no	yes	no	no	no	no	no	no	yes	no	no	no	no	no	no	no	yes	no	no	no	no	no	no	no	yes
26975_2#95	26975_2#95_1	E07771	25	2005	Wild bird	no	no	no	no	no	no	no	no	no	no	no	no	no	no	no	no	no	no	no	no	no	no	no	no	no	no	no	yes	no	no	no	no	no	yes	no	no	no	no	no	no	no	no	no	yes
26975_2#96	26975_2#96_1	E07772	62	2005	Wild bird	no	no	no	no	no	no	no	no	no	no	no	no	no	no	no	no	no	no	no	no	no	no	no	no	no	no	no	yes	no	no	no	no	no	yes	no	no	no	no	no	no	no	no	no	yes
26975_2#97	26975_2#97_1	E07773	11	2005	Wild bird	no	no	no	no	no	no	no	no	no	no	no	no	no	no	no	no	no	no	no	no	no	no	no	no	no	no	no	yes	no	no	no	no	no	no	no	no	no	no	no	no	no	no	no	yes
26975_2#98	26975_2#98_1	E07775	1	2005	Wild bird	no	no	no	no	no	no	no	no	no	no	no	no	no	no	yes	no	no	no	no	no	no	no	no	no	no	no	no	yes	no	no	no	no	no	yes	no	no	yes	no	no	no	no	no	no	yes
26975_2#99	26975_2#99_1	E07776	12	2005	Wild bird	no	no	no	no	no	no	no	no	no	no	no	no	no	no	no	no	no	no	no	no	no	no	no	no	no	no	no	yes	no	no	no	no	yes	yes	yes	no	no	no	no	no	no	no	no	yes
27688_1#100	27688_1#100_1	C2288	7	2005	Hospitalised patient	HA	no	no	no	yes	no	no	no	no	no	yes	no	no	no	no	no	no	no	no	no	yes	no	no	no	no	no	no	yes	no	no	no	no	no	no	yes	no	no	no	no	no	no	no	no	yes
27688_1#101	27688_1#101_1	M299	4	2009	Hospitalised patient	no	no	no	no	no	no	no	no	no	no	no	no	no	no	no	no	no	no	no	no	no	no	no	no	no	no	no	yes	no	no	no	no	no	yes	no	no	no	no	no	no	no	no	no	yes
27688_1#102	27688_1#102_1	M444	15	1997	Hospitalised patient	no	no	no	no	no	no	no	no	no	yes	no	no	no	no	no	no	no	no	no	no	yes	no	no	no	no	no	no	yes	no	no	no	no	no	yes	no	no	no	no	no	yes	no	no	no	yes
27688_1#103	27688_1#103_1	C7714	40	2008	Others	no	no	no	no	no	no	no	no	no	no	no	no	no	no	no	no	no	no	no	no	no	no	no	no	no	no	no	yes	no	no	no	no	no	no	no	no	no	no	no	no	no	no	no	yes
27688_1#104	27688_1#104_1	Z31	10	1997	Farm animal	no	no	no	no	no	no	no	no	no	no	no	no	no	no	no	no	no	no	no	no	yes	no	no	no	no	no	no	yes	no	no	no	no	no	yes	no	no	no	no	no	no	no	no	no	yes
27688_1#105	27688_1#105_1	M369	4	2009	Non-hospitalised person	no	no	no	no	no	no	no	no	no	no	no	no	no	no	no	no	no	no	no	no	no	no	no	no	no	no	no	yes	no	no	no	no	no	no	no	no	no	no	no	no	no	no	no	yes
27688_1#106	27688_1#106_1	M507	18	2014	Hospitalised patient	HA	no	no	no	yes	no	no	no	no	yes	no	no	no	no	no	no	no	no	no	no	no	no	no	no	no	no	no	yes	no	no	no	no	no	yes	no	no	no	no	no	no	no	no	no	yes
27688_1#107	27688_1#107_1	135S-6s-CZ68R	34	2014	Others	no	no	no	no	no	no	no	no	no	no	no	no	no	no	no	no	no	no	no	no	no	no	no	no	no	no	no	yes	no	no	no	no	no	no	no	no	no	no	no	no	no	no	no	yes
27688_1#108	27688_1#108_1	Z64	10	1997	Farm animal	no	no	no	no	yes	no	no	no	no	no	yes	no	no	no	no	no	no	no	no	no	yes	no	no	no	no	no	no	yes	no	no	no	no	no	yes	no	no	no	no	no	no	no	no	no	yes
27688_1#109	27688_1#109_1	M309	1	2009	Non-hospitalised person	no	no	no	no	no	no	no	no	no	no	no	no	no	no	no	no	no	no	no	no	no	no	no	no	no	no	no	yes	no	no	no	no	no	yes	no	no	no	no	no	no	no	no	no	yes
27688_1#11	27688_1#11_1	C10.030	24	2016	Environment	no	no	no	no	yes	no	yes	no	no	no	yes	no	no	no	yes	no	no	no	no	no	yes	no	no	no	no	yes	no	yes	yes	no	no	no	no	yes	no	no	no	no	no	no	no	no	no	yes
27688_1#110	27688_1#110_1	M519	16	2010	Hospitalised patient	no	no	no	no	no	no	no	no	no	no	no	no	no	no	no	no	no	no	no	no	no	no	no	no	no	no	no	yes	no	no	no	no	no	no	no	no	no	no	no	no	no	no	no	yes
27688_1#111	27688_1#111_1	C7404	1	2012	Wild bird	no	no	no	no	yes	no	no	no	no	no	yes	no	no	no	yes	no	no	no	no	no	yes	no	no	no	no	no	no	yes	no	no	no	no	no	yes	no	no	no	no	no	no	no	no	no	yes
27688_1#112	27688_1#112_1	C8627	143	2012	Wild bird	no	no	no	no	no	no	no	no	no	no	no	no	no	no	no	no	no	no	no	no	no	no	no	no	no	no	no	yes	no	no	no	no	no	no	no	no	no	no	no	no	no	no	no	no
27688_1#113	27688_1#113_1	M466	6	2004	Hospitalised patient	HA	no	no	no	yes	no	no	no	no	yes	yes	no	no	no	no	no	yes	no	no	no	yes	no	no	no	no	no	no	yes	no	no	no	no	no	yes	no	no	no	no	no	no	no	no	no	yes
27688_1#114	27688_1#114_1	M531	64	2013	Hospitalised patient	no	no	no	no	no	no	no	no	no	no	no	no	no	no	no	no	no	no	no	no	no	no	no	no	no	no	no	yes	no	no	no	no	no	no	no	no	no	no	no	no	no	no	no	no
27688_1#115	27688_1#115_1	C7431	70	2012	Wild bird	no	no	no	no	no	no	no	no	no	no	no	no	no	no	no	no	no	no	no	no	no	no	no	no	no	no	no	yes	no	no	no	no	no	no	no	no	no	no	no	no	no	no	no	yes
27688_1#116	27688_1#116_1	C10.022	3	2016	Environment	no	no	no	no	yes	no	no	no	no	yes	yes	no	no	no	no	no	yes	no	no	no	yes	no	no	no	no	yes	no	yes	yes	no	no	no	no	yes	no	no	no	no	no	no	no	no	no	yes
27688_1#117	27688_1#117_1	M481	20	2004	Hospitalised patient	HA	no	no	no	no	no	no	no	no	no	no	no	no	no	no	no	no	no	no	no	no	no	no	no	no	no	no	yes	no	no	no	no	no	yes	no	no	no	no	no	no	no	no	no	yes
27688_1#118	27688_1#118_1	M359	9	2009	Non-hospitalised person	no	no	no	no	no	no	no	no	no	no	no	no	no	no	no	no	no	no	no	no	no	no	no	no	no	no	no	yes	no	no	no	no	no	yes	no	no	no	no	no	no	no	no	no	yes
27688_1#119	27688_1#119_1	C7520	63	2008	Others	no	no	no	no	no	no	no	no	no	no	no	no	no	no	no	no	no	no	no	no	no	no	no	no	no	no	no	yes	no	no	no	no	no	no	no	no	no	no	no	no	no	no	no	yes
27688_1#12	27688_1#12_1	M211	33	2016	Hospitalised patient	no	no	no	no	no	no	no	no	no	no	no	no	no	no	no	no	no	no	no	no	no	no	no	no	no	no	no	yes	no	no	no	no	no	yes	no	no	no	no	no	no	no	no	no	yes
27688_1#120	27688_1#120_1	C10.119	19	2016	Environment	no	no	no	no	yes	no	no	no	no	no	yes	no	no	no	no	no	yes	no	no	no	yes	no	no	no	no	yes	no	yes	yes	no	no	no	no	yes	yes	no	no	no	no	no	no	no	no	yes
27688_1#121	27688_1#121_1	M494	60	2004	Hospitalised patient	no	no	no	no	no	no	no	no	no	yes	no	no	no	no	no	no	yes	no	no	no	no	no	no	no	no	no	no	yes	no	no	no	no	no	no	no	no	no	yes	no	no	no	no	no	yes
27688_1#122	27688_1#122_1	M449	104	2002	Hospitalised patient	no	yes	yes	no	yes	no	no	no	no	yes	yes	no	no	no	yes	no	no	no	no	no	yes	no	no	no	no	no	no	yes	no	no	no	no	no	no	no	no	yes	no	no	no	no	no	no	yes
27688_1#123	27688_1#123_1	C7554	65	2008	Others	no	no	no	no	no	no	no	no	no	no	no	no	no	no	no	no	no	no	no	no	no	no	no	no	no	no	no	yes	no	no	no	no	no	no	no	no	no	no	no	no	no	no	no	yes
27688_1#124	27688_1#124_1	Z34	10	1997	Farm animal	no	no	no	no	no	no	no	no	no	no	no	no	no	no	no	no	no	no	no	no	yes	no	no	no	no	no	no	yes	no	no	no	no	no	yes	no	no	no	no	no	no	no	no	no	yes
27688_1#125	27688_1#125_1	M118	7	1997	Hospitalised patient	HA	no	no	no	yes	no	no	no	no	yes	yes	no	no	no	yes	no	yes	no	no	no	yes	no	no	no	no	no	no	yes	no	no	no	no	no	yes	no	no	no	no	no	no	no	no	no	yes
27688_1#126	27688_1#126_1	M437	7	NA	Hospitalised patient	HA	yes	yes	no	yes	no	no	no	no	yes	yes	no	no	no	no	no	yes	no	no	no	yes	no	no	no	no	no	no	yes	no	no	no	no	no	yes	no	no	no	no	no	no	no	no	no	yes
27688_1#127	27688_1#127_1	C7717	78	2008	Others	no	no	no	no	no	no	no	no	no	no	no	no	no	no	no	no	no	no	no	no	no	no	no	no	no	no	no	yes	no	no	no	no	no	no	no	no	no	no	no	no	no	no	no	yes
27688_1#128	27688_1#128_1	Z65	105	1997	Farm animal	no	no	no	no	yes	no	no	no	no	no	no	no	no	no	no	no	no	no	no	no	yes	no	no	no	no	no	yes	yes	no	no	no	no	yes	yes	yes	no	no	no	no	no	no	no	no	yes
27688_1#129	27688_1#129_1	M360	9	2009	Hospitalised patient	no	no	no	no	no	no	no	no	no	no	no	no	no	no	no	no	no	no	no	no	no	no	no	no	no	no	no	yes	no	no	no	no	no	yes	no	no	no	no	no	no	no	no	no	yes
27688_1#13	27688_1#13_1	M478	4	2003	Hospitalised patient	no	no	no	no	no	no	no	no	no	no	no	no	no	no	no	no	no	no	no	no	no	no	no	no	no	no	no	yes	no	no	no	no	no	yes	no	no	no	no	no	no	no	no	no	yes
27688_1#130	27688_1#130_1	M508	53	2013	Hospitalised patient	no	no	no	no	no	no	no	no	no	no	no	no	no	no	no	no	no	no	no	no	no	no	no	no	no	no	no	yes	no	no	no	no	no	no	no	no	no	no	no	no	no	no	no	yes
27688_1#131	27688_1#131_1	C7733	30	2008	Others	no	no	no	no	no	no	no	no	no	no	no	no	no	no	no	no	no	no	no	no	no	no	no	no	no	no	no	yes	no	no	no	no	no	no	no	no	no	no	no	no	no	no	no	yes
27688_1#132	27688_1#132_1	Z90	3	1997	Farm animal	no	no	no	no	yes	no	yes	no	no	no	yes	no	no	no	no	no	yes	no	no	no	yes	no	no	no	no	yes	no	yes	yes	no	no	no	no	yes	yes	no	no	no	no	no	no	no	no	yes
27688_1#133	27688_1#133_1	M301	4	2009	Non-hospitalised person	no	no	no	no	no	no	no	no	no	no	no	no	no	no	no	no	no	no	no	no	no	no	no	no	no	no	no	yes	no	no	no	no	no	no	no	no	no	no	no	no	no	no	no	yes
27688_1#134	27688_1#134_1	M520	21	2013	Hospitalised patient	no	no	no	no	no	no	no	no	no	no	no	no	no	no	no	no	no	no	no	no	no	no	no	no	no	no	no	yes	no	no	no	no	no	yes	no	no	no	no	no	no	no	no	no	no
27688_1#135	27688_1#135_1	37S-CZ19R	55	2014	Others	no	no	no	no	no	no	no	no	no	no	no	no	no	no	no	no	no	no	no	no	no	no	no	no	no	no	no	yes	no	no	no	no	no	no	no	no	no	no	no	no	no	no	no	no
27688_1#136	27688_1#136_1	Z225	106	1997	Others	no	no	no	no	no	no	no	no	no	no	no	no	no	no	no	no	no	no	no	no	no	no	no	no	no	no	no	yes	no	no	no	no	no	yes	no	no	no	no	no	no	no	no	no	yes
27688_1#137	27688_1#137_1	M374	1	2009	Hospitalised patient	no	no	no	no	yes	no	no	no	no	no	yes	no	no	no	no	no	no	no	no	no	no	no	no	no	no	no	no	yes	no	no	no	no	no	yes	no	no	yes	no	no	no	no	no	no	yes
27688_1#138	27688_1#138_1	M319	1	2009	Hospitalised patient	no	no	no	no	yes	no	no	no	no	no	yes	no	no	no	yes	no	no	no	no	no	yes	no	no	no	no	no	no	yes	no	no	no	no	no	yes	no	no	no	no	no	no	no	no	no	yes
27688_1#139	27688_1#139_1	C7557	144	2008	Others	no	no	no	no	no	no	no	no	no	no	no	no	no	no	no	no	no	no	no	no	no	no	no	no	no	no	no	yes	no	no	no	no	no	no	no	no	no	no	no	no	no	no	no	no
27688_1#140	27688_1#140_1	C8629	17	2012	Others	no	no	no	no	no	no	no	no	no	no	no	no	no	no	no	no	no	no	no	no	no	no	no	no	no	no	no	yes	no	no	no	no	no	no	no	no	no	no	no	no	no	no	no	yes
27688_1#141	27688_1#141_1	M310	1	2010	Hospitalised patient	no	no	no	no	no	no	no	no	no	no	no	no	no	no	no	no	no	no	no	no	no	no	no	no	no	no	no	yes	no	no	no	no	no	yes	no	no	no	no	no	no	no	no	no	yes
27688_1#142	27688_1#142_1	M377	32	2009	Hospitalised patient	no	no	no	no	yes	no	no	no	no	no	no	no	yes	no	no	no	yes	no	no	no	yes	no	no	no	no	no	yes	yes	no	no	no	no	yes	yes	yes	no	no	no	no	no	no	no	no	yes
27688_1#143	27688_1#143_1	C7718	48	2008	Others	no	no	no	no	no	no	no	no	no	no	no	no	no	no	no	no	no	no	no	no	no	no	no	no	no	no	no	yes	no	no	no	no	no	no	no	no	no	no	no	no	no	no	no	yes
27688_1#144	27688_1#144_1	C10.023	3	2016	Environment	no	no	no	no	no	no	yes	no	no	yes	yes	no	yes	no	no	no	no	no	no	no	yes	no	no	no	no	yes	no	yes	yes	no	no	no	yes	yes	no	no	no	no	no	no	no	no	no	yes
27688_1#145	27688_1#145_1	M467	6	2004	Hospitalised patient	HA	no	no	no	no	no	no	no	no	no	no	no	yes	no	no	no	no	no	no	no	no	no	no	no	no	no	no	yes	no	no	no	no	no	yes	no	no	no	no	no	no	no	no	no	yes
27688_1#146	27688_1#146_1	M346	4	2009	Hospitalised patient	no	no	no	no	no	no	no	no	no	no	no	no	no	no	no	no	no	no	no	no	no	no	no	no	no	no	no	yes	no	no	no	no	no	no	no	no	no	no	no	no	no	no	no	yes
27688_1#147	27688_1#147_1	C7735	40	2008	Others	no	no	no	no	no	no	no	no	no	no	no	no	no	no	no	no	no	no	no	no	no	no	no	no	no	no	no	yes	no	no	no	no	no	no	no	no	no	no	no	no	no	no	no	yes
27688_1#148	27688_1#148_1	Z35	10	1997	Farm animal	no	no	no	no	no	no	no	no	no	no	no	no	no	no	no	no	no	no	no	no	yes	no	no	no	no	no	no	yes	no	no	no	no	no	yes	no	no	no	no	no	no	no	no	no	yes
27688_1#149	27688_1#149_1	M483	8	2004	Hospitalised patient	no	no	no	no	yes	no	no	no	no	yes	yes	no	no	no	no	no	yes	no	no	no	no	no	no	no	no	no	no	yes	no	no	no	no	no	yes	no	no	no	no	no	no	no	no	no	yes
27688_1#15	27688_1#15_1	C2270	7	2004	Hospitalised patient	HA	no	no	no	yes	no	no	no	no	no	yes	no	no	no	no	no	no	no	no	no	yes	no	no	no	no	no	no	yes	no	no	no	no	no	no	yes	no	no	no	yes	no	no	no	no	yes
27688_1#150	27688_1#150_1	M509	9	2013	Hospitalised patient	no	no	no	no	no	no	no	no	no	yes	yes	no	no	no	no	no	no	no	no	no	yes	no	no	no	no	no	no	yes	no	no	no	no	no	yes	no	no	no	no	no	no	no	no	no	yes
27688_1#151	27688_1#151_1	129S-CZ65R	34	2014	Others	no	no	no	no	no	no	no	no	no	no	no	no	no	no	no	no	no	no	no	no	no	no	no	no	no	no	no	yes	no	no	no	no	no	no	no	no	no	no	no	no	no	no	no	yes
27688_1#152	27688_1#152_1	Z66	105	1997	Farm animal	no	no	no	no	yes	no	no	no	no	no	no	no	no	no	no	no	no	no	no	no	yes	no	no	no	no	no	yes	yes	no	no	no	no	yes	yes	yes	no	no	no	no	no	no	no	no	yes
27688_1#153	27688_1#153_1	M495	8	2004	Hospitalised patient	no	no	no	no	yes	no	no	no	no	yes	yes	no	no	no	yes	no	no	no	no	no	yes	no	no	no	no	no	no	yes	no	no	no	no	no	yes	no	no	no	no	no	no	no	no	no	yes
27688_1#154	27688_1#154_1	M533	8	2013	Hospitalised patient	no	no	no	no	no	no	no	no	no	no	no	no	no	no	no	no	no	no	no	no	no	no	no	no	no	no	no	yes	no	no	no	no	no	yes	no	no	no	no	no	no	no	no	no	yes
27688_1#155	27688_1#155_1	C7719	48	2008	Others	no	no	no	no	no	no	no	no	no	no	no	no	no	no	no	no	no	no	no	no	no	no	no	no	no	no	no	yes	no	no	no	no	no	no	no	no	no	no	no	no	no	no	no	yes
27688_1#156	27688_1#156_1	Z91	10	1997	Farm animal	no	no	no	no	no	no	no	no	no	no	no	no	no	no	no	no	no	no	no	no	yes	no	no	no	no	no	no	yes	no	no	no	no	no	yes	no	no	no	no	no	no	no	no	no	yes
27688_1#157	27688_1#157_1	M228	7	1997	Hospitalised patient	HA	no	no	no	yes	no	no	no	no	no	yes	no	yes	no	no	no	no	no	no	no	yes	no	no	no	no	no	no	yes	no	no	no	no	no	yes	no	no	no	no	no	no	no	no	no	yes
27688_1#158	27688_1#158_1	M448	18	2002	Hospitalised patient	HA	yes	yes	no	no	no	no	no	no	yes	no	no	no	no	no	no	no	no	no	no	yes	no	no	no	no	no	no	yes	no	no	no	no	no	yes	no	no	no	no	no	no	no	no	no	yes
27688_1#159	27688_1#159_1	C7737	40	2008	Others	no	no	no	no	no	no	no	no	no	no	no	no	no	no	no	no	no	no	no	no	no	no	no	no	no	no	no	yes	no	no	no	no	no	no	no	no	no	no	no	no	no	no	no	yes
27688_1#16	27688_1#16_1	M5	4	2008	Hospitalised patient	no	no	no	no	no	no	no	no	no	no	no	no	no	no	no	no	no	no	no	no	no	no	no	no	no	no	no	yes	no	no	no	no	no	no	no	no	no	no	no	no	no	no	no	yes
27688_1#160	27688_1#160_1	Z226	106	1997	Others	no	no	no	no	no	no	no	no	no	no	no	no	no	no	no	no	no	no	no	no	no	no	no	no	no	no	no	yes	no	no	no	no	no	yes	no	no	no	no	no	no	no	no	no	yes
27688_1#161	27688_1#161_1	M285	2	2009	Hospitalised patient	HA	no	no	no	yes	no	no	no	no	yes	yes	no	no	no	yes	no	no	no	no	no	yes	no	no	no	no	no	no	yes	no	no	no	no	no	yes	no	no	no	no	no	no	no	no	no	yes
27688_1#162	27688_1#162_1	M510	9	2010	Hospitalised patient	no	no	no	no	no	no	no	no	no	yes	yes	no	no	no	no	no	no	no	no	no	yes	no	no	no	no	no	no	yes	no	no	no	no	no	yes	no	no	no	no	no	no	no	no	no	yes
27688_1#163	27688_1#163_1	79S-CZ74R	36	2014	Others	no	no	no	no	no	no	no	no	no	no	no	no	no	no	no	no	no	no	no	no	no	no	no	no	no	no	no	yes	no	no	no	no	no	no	no	no	no	no	no	no	no	no	no	yes
27688_1#164	27688_1#164_1	C8632	11	2012	Others	no	no	no	no	no	no	no	no	no	no	no	no	no	no	no	no	no	no	no	no	no	no	no	no	no	no	no	yes	no	no	no	no	no	no	no	no	no	no	no	no	no	no	no	yes
27688_1#165	27688_1#165_1	M303	13	2009	Hospitalised patient	no	no	no	no	no	no	no	no	no	no	no	no	no	no	no	no	no	no	no	no	no	no	no	no	no	no	no	yes	no	no	no	no	no	no	no	no	no	no	no	no	no	no	no	yes
27688_1#166	27688_1#166_1	M534	13	2010	Hospitalised patient	no	no	no	no	yes	no	no	no	no	yes	yes	no	no	no	no	no	no	no	no	no	yes	no	no	no	no	no	no	yes	no	no	no	no	no	yes	no	no	no	no	no	no	no	no	no	yes
27688_1#167	27688_1#167_1	C7437	12	2012	Wild bird	no	no	no	no	no	no	no	no	no	no	no	no	no	no	no	no	no	no	no	no	no	no	no	no	no	no	no	yes	no	no	no	no	no	no	no	no	no	no	no	no	no	no	no	yes
27688_1#169	27688_1#169_1	M375	51	2009	Non-hospitalised person	no	no	no	no	no	no	no	no	no	no	no	no	no	no	no	no	no	no	no	no	no	no	no	no	no	no	no	yes	no	no	no	no	no	no	no	no	no	no	no	no	no	no	no	yes
27688_1#17	27688_1#17_1	M491	6	2004	Hospitalised patient	HA	no	no	no	yes	no	no	no	no	yes	yes	no	no	no	no	no	no	no	no	no	yes	no	no	no	no	no	no	yes	no	no	no	no	no	yes	no	no	no	no	no	no	no	no	no	yes
27688_1#170	27688_1#170_1	M329	15	2009	Non-hospitalised person	no	no	no	no	no	no	no	no	no	no	no	no	no	no	no	no	no	no	no	no	no	no	no	no	no	no	no	yes	no	no	no	no	no	no	no	no	yes	no	no	no	no	no	no	yes
27688_1#171	27688_1#171_1	C7526	2	2008	Others	HA	no	no	no	no	no	no	no	no	yes	no	no	no	no	no	no	no	no	no	no	no	no	no	no	no	no	no	yes	no	no	no	no	no	yes	no	no	no	no	yes	no	no	no	no	yes
27688_1#172	27688_1#172_1	C10.121	6	2016	Environment	HA	no	no	no	no	no	yes	no	no	no	no	no	no	no	no	no	yes	no	no	no	yes	no	no	no	no	yes	no	yes	yes	no	no	no	no	yes	no	no	no	no	no	no	no	no	no	yes
27688_1#173	27688_1#173_1	M311	1	2009	Non-hospitalised person	no	no	no	no	no	no	no	no	no	no	no	no	no	no	no	no	no	no	no	no	no	no	no	no	no	no	no	yes	no	no	no	no	no	no	no	no	no	no	no	no	no	no	no	yes
27688_1#174	27688_1#174_1	M354	9	2009	Hospitalised patient	no	no	no	no	no	no	no	no	no	yes	yes	no	no	no	no	no	no	no	no	no	yes	no	no	no	no	no	no	yes	no	no	no	no	no	yes	no	no	no	no	no	no	no	no	no	yes
27688_1#175	27688_1#175_1	C7585	3	2012	Wild bird	no	no	no	no	no	no	no	no	no	yes	yes	no	no	no	no	no	yes	no	no	no	yes	no	no	no	no	yes	no	yes	yes	no	no	no	no	yes	no	no	no	no	no	no	no	no	no	yes
27688_1#176	27688_1#176_1	Z36	10	1997	Farm animal	no	no	no	no	no	no	no	no	no	no	no	no	no	no	no	no	no	no	no	no	yes	no	no	no	no	no	no	yes	no	no	no	no	no	yes	no	no	no	no	no	no	no	no	no	yes
27688_1#177	27688_1#177_1	M468	3	2004	Hospitalised patient	no	no	no	no	no	no	no	no	no	yes	yes	no	yes	no	no	no	no	no	no	no	yes	no	no	no	no	yes	no	yes	yes	no	no	no	yes	yes	no	no	no	no	no	no	no	no	no	yes
27688_1#178	27688_1#178_1	M446	8	2002	Hospitalised patient	no	no	no	no	no	no	no	no	no	no	no	no	no	no	no	no	no	no	no	no	no	no	no	no	no	no	no	yes	no	no	no	no	no	no	no	no	no	no	no	no	no	no	no	yes
27688_1#179	27688_1#179_1	C7738	65	2008	Others	no	no	no	no	no	no	no	no	no	no	no	no	no	no	no	no	no	no	no	no	no	no	no	no	no	no	no	yes	no	no	no	no	no	no	no	no	no	no	no	no	no	no	no	yes
27688_1#180	27688_1#180_1	Z67	10	1997	Farm animal	no	no	no	no	yes	no	no	no	no	no	yes	no	no	no	no	no	no	no	no	no	yes	no	no	no	no	no	no	yes	no	no	no	no	no	yes	no	no	no	no	no	no	no	no	no	yes
27688_1#181	27688_1#181_1	M484	6	2003	Hospitalised patient	HA	no	no	no	yes	no	no	no	no	yes	yes	no	no	no	no	no	yes	no	no	no	yes	no	no	no	no	no	no	yes	no	no	no	no	no	yes	no	no	no	no	no	no	no	no	no	yes
27688_1#182	27688_1#182_1	M511	23	2010	Hospitalised patient	no	no	no	no	yes	no	no	no	no	no	yes	no	no	no	no	no	no	no	no	no	yes	no	no	no	no	no	no	yes	no	no	no	no	no	no	no	no	no	no	no	no	no	no	no	no
27688_1#183	27688_1#183_1	137S-a-CZ69R	34	2014	Others	no	no	no	no	no	no	no	no	no	no	no	no	no	no	no	no	no	no	no	no	no	no	no	no	no	no	no	yes	no	no	no	no	no	no	no	no	no	no	no	no	no	no	no	yes
27688_1#184	27688_1#184_1	Z92	10	1997	Farm animal	no	no	no	no	no	no	no	no	no	no	no	no	no	no	no	no	no	no	no	no	yes	no	no	no	no	no	no	yes	no	no	no	no	no	yes	no	no	no	no	no	no	no	no	no	yes
27688_1#185	27688_1#185_1	Z363	4	1997	Non-hospitalised person	no	no	no	no	no	no	no	no	no	no	no	no	no	no	no	no	no	no	no	no	yes	no	no	no	no	no	no	yes	no	no	no	no	no	no	no	no	no	no	no	no	no	no	no	yes
27688_1#186	27688_1#186_1	M224	1	1997	Hospitalised patient	no	no	no	no	yes	no	no	no	no	no	yes	no	no	no	yes	no	no	no	no	no	yes	no	no	no	no	no	no	yes	no	no	no	no	no	no	yes	no	no	no	no	no	no	no	no	yes
27688_1#187	27688_1#187_1	M384	15	2009	Non-hospitalised person	no	no	no	no	yes	no	no	no	no	no	yes	no	no	no	no	no	no	no	no	no	yes	no	no	no	no	no	no	yes	no	no	no	no	no	yes	yes	no	no	no	no	no	no	no	no	yes
27688_1#188	27688_1#188_1	83S-CZ44R	36	2014	Others	no	no	no	no	no	no	no	no	no	no	no	no	no	no	no	no	no	no	no	no	no	no	no	no	no	no	no	yes	no	no	no	no	no	no	no	no	no	no	no	no	no	no	no	yes
27688_1#189	27688_1#189_1	M40	2	2008	Hospitalised patient	HA	no	no	no	yes	no	no	no	no	yes	yes	no	no	no	yes	no	no	no	no	no	yes	no	no	no	no	no	no	yes	no	no	no	no	no	yes	no	no	no	no	no	no	no	no	no	yes
27688_1#19	27688_1#19_1	Z24	10	1997	Farm animal	no	no	no	no	no	no	no	no	no	no	no	no	no	no	no	no	no	no	no	no	yes	no	no	no	no	no	no	yes	no	no	no	no	no	yes	no	no	no	no	no	no	no	no	no	yes
27688_1#190	27688_1#190_1	M398	6	2009	Hospitalised patient	HA	no	no	no	yes	no	no	no	no	yes	yes	no	no	no	no	no	yes	no	no	no	yes	no	no	no	no	no	no	yes	no	no	no	no	no	yes	no	no	no	no	no	no	no	no	no	yes
27688_1#191	27688_1#191_1	M364	64	2009	Hospitalised patient	no	no	no	no	no	no	no	no	no	no	no	no	no	no	no	no	no	no	no	no	no	no	no	no	no	no	no	yes	no	no	no	no	no	no	no	no	no	no	no	no	no	no	no	no
27688_1#192	27688_1#192_1	C7412	11	2012	Wild bird	no	no	no	no	no	no	no	no	no	no	no	no	no	no	no	no	no	no	no	no	no	no	no	no	no	no	no	yes	no	no	no	no	no	no	no	no	no	no	no	no	no	no	no	yes
27688_1#193	27688_1#193_1	M153	3	2011	Hospitalised patient	no	no	no	no	no	no	no	no	no	yes	yes	no	yes	no	no	no	yes	no	no	no	yes	no	no	no	no	yes	no	yes	yes	no	no	no	no	yes	no	no	no	no	no	no	no	no	no	yes
27688_1#194	27688_1#194_1	M393	14	2009	Non-hospitalised person	no	no	no	no	no	no	no	no	no	no	no	no	no	no	no	no	no	no	no	no	no	no	no	no	no	no	no	yes	no	no	no	no	no	no	no	no	no	no	no	no	no	no	no	yes
27688_1#195	27688_1#195_1	M433	23	2002	Hospitalised patient	no	yes	yes	no	no	no	no	no	no	yes	no	no	no	no	no	no	no	no	no	no	yes	no	no	no	no	no	no	yes	no	no	no	no	no	no	no	no	no	no	no	no	no	no	no	no
27688_1#196	27688_1#196_1	C7528	65	2008	Others	no	no	no	no	no	no	no	no	no	no	no	no	no	no	no	no	no	no	no	no	no	no	no	no	no	no	no	yes	no	no	no	no	no	no	no	no	no	no	no	no	no	no	no	yes
27688_1#197	27688_1#197_1	M112	2	2012	Hospitalised patient	HA	no	no	no	yes	no	no	no	no	yes	yes	no	no	no	no	no	no	no	no	no	yes	no	no	no	no	no	no	yes	no	no	no	no	no	yes	no	no	no	no	no	no	no	no	no	yes
27688_1#198	27688_1#198_1	M306	1	2009	Hospitalised patient	no	no	no	no	no	no	no	no	no	no	no	no	no	no	no	no	no	no	no	no	no	no	no	no	no	no	no	yes	no	no	no	no	no	no	no	no	no	no	no	no	no	no	no	yes
27688_1#199	27688_1#199_1	M435	8	2001	Hospitalised patient	no	yes	yes	no	no	no	no	no	no	no	no	no	no	no	no	no	yes	no	no	no	yes	no	no	no	no	no	no	yes	no	no	no	no	no	no	no	no	no	no	no	no	no	no	no	yes
27688_1#2	27688_1#2_1	Z76	10	1997	Farm animal	no	no	no	no	yes	no	no	no	no	no	yes	no	no	no	no	no	no	no	no	no	yes	no	no	no	no	no	no	yes	no	no	no	no	no	yes	no	no	no	no	no	no	no	no	no	yes
27688_1#20	27688_1#20_1	M28	8	2009	Hospitalised patient	no	no	no	no	no	no	no	no	no	no	no	no	no	no	no	no	no	no	no	no	no	no	no	no	no	no	no	yes	no	no	no	no	no	yes	no	no	no	no	no	no	no	no	no	yes
27688_1#200	27688_1#200_1	C7587	3	2012	Wild bird	no	no	no	no	no	no	no	no	no	yes	yes	no	no	no	no	no	yes	no	no	no	no	no	no	no	no	no	no	yes	no	no	no	no	no	yes	no	no	no	no	no	no	no	no	no	yes
27688_1#201	27688_1#201_1	M206	9	2014	Hospitalised patient	no	no	no	no	no	no	no	no	no	yes	yes	no	no	no	no	no	no	no	no	no	yes	no	no	no	no	no	no	yes	no	no	no	no	no	yes	no	no	no	no	no	no	no	no	no	yes
27688_1#202	27688_1#202_1	M387	19	2009	Hospitalised patient	no	no	no	no	no	no	no	no	no	no	no	no	no	no	no	no	no	no	no	no	yes	no	no	no	no	no	no	yes	no	no	no	no	no	yes	yes	no	no	no	no	no	no	no	no	yes
27688_1#203	27688_1#203_1	M512	23	2014	Hospitalised patient	no	no	no	no	yes	no	no	no	no	yes	yes	no	no	no	no	no	no	no	no	no	yes	no	no	no	no	no	no	yes	no	no	no	no	no	no	no	no	no	no	no	no	no	no	no	no
27688_1#204	27688_1#204_1	C7721	39	2008	Others	no	no	no	no	no	no	no	no	no	no	no	no	no	no	no	no	no	no	no	no	no	no	no	no	no	no	no	yes	no	no	no	no	no	no	no	no	no	no	no	no	no	no	no	yes
27688_1#205	27688_1#205_1	M213	2	2015	Hospitalised patient	HA	no	no	no	yes	no	no	no	no	yes	yes	no	no	no	no	no	no	no	no	no	yes	no	no	no	no	no	no	yes	no	no	no	no	no	yes	no	no	no	no	no	no	no	no	no	yes
27688_1#206	27688_1#206_1	M324	1	2010	Hospitalised patient	no	no	no	no	no	no	no	no	no	no	no	no	no	no	no	no	no	no	no	no	no	no	no	no	no	no	no	yes	no	no	no	no	no	yes	no	no	yes	no	no	no	no	no	no	yes
27688_1#207	27688_1#207_1	M469	56	2004	Hospitalised patient	no	no	no	no	no	no	no	no	no	no	no	no	no	no	no	no	no	no	no	no	no	no	no	no	no	no	no	yes	no	no	no	no	no	no	no	no	no	no	no	no	no	no	no	yes
27688_1#208	27688_1#208_1	141S-CZ71R	40	2014	Others	no	no	no	no	no	no	no	no	no	no	no	no	no	no	no	no	no	no	no	no	no	no	no	no	no	no	no	yes	no	no	no	no	no	no	no	no	no	no	no	no	no	no	no	yes
27688_1#209	27688_1#209_1	M164	2	2007	Hospitalised patient	HA	no	no	no	yes	no	no	no	no	yes	yes	no	no	no	no	no	no	no	no	no	yes	no	no	no	no	no	no	yes	no	no	no	no	no	yes	no	no	no	no	no	no	no	no	no	yes
27688_1#21	27688_1#21_1	M95	7	1997	Hospitalised patient	HA	no	no	no	yes	no	no	no	no	no	yes	no	no	no	no	no	no	no	no	no	yes	no	no	no	no	no	no	yes	no	no	no	no	no	no	yes	no	no	no	no	no	no	no	no	yes
27688_1#210	27688_1#210_1	M471	6	2003	Hospitalised patient	HA	no	no	no	yes	no	no	no	no	yes	yes	no	no	no	no	no	yes	no	no	no	yes	no	no	no	no	no	no	yes	no	no	no	no	no	yes	no	no	no	no	no	no	no	no	no	yes
27688_1#211	27688_1#211_1	M343	25	2009	Hospitalised patient	no	no	no	no	no	no	no	no	no	no	no	no	no	no	no	no	no	no	no	no	no	no	no	no	no	no	no	yes	no	no	no	no	no	yes	no	no	no	no	no	no	no	no	no	yes
27688_1#212	27688_1#212_1	133S-a-CZ67R	34	2014	Others	no	no	no	no	no	no	no	no	no	no	no	no	no	no	no	no	no	no	no	no	no	no	no	no	no	no	no	yes	no	no	no	no	no	no	no	no	no	no	no	no	no	no	no	yes
27688_1#213	27688_1#213_1	M137	1	2008	Hospitalised patient	no	no	no	no	yes	no	no	no	no	no	yes	no	no	no	yes	no	no	no	no	no	yes	no	no	no	no	no	no	yes	no	no	no	no	no	yes	no	no	no	no	no	no	no	no	no	yes
27688_1#214	27688_1#214_1	M485	60	2004	Hospitalised patient	no	no	no	no	no	no	no	no	no	yes	no	no	no	no	no	no	yes	no	no	no	no	no	no	no	no	no	no	yes	no	no	no	no	no	yes	no	no	no	no	no	no	no	no	no	yes
27688_1#215	27688_1#215_1	M389	30	2009	Non-hospitalised person	no	no	no	no	no	yes	no	yes	no	no	no	no	no	no	no	no	no	no	yes	no	yes	no	no	no	no	no	no	yes	no	no	no	no	no	yes	no	no	no	no	no	no	no	no	no	yes
27688_1#216	27688_1#216_1	C7416	90	2012	Wild bird	no	no	no	no	no	no	no	no	no	no	no	no	no	no	no	no	no	no	no	no	no	no	no	no	no	no	no	yes	no	no	no	no	no	no	no	no	no	no	no	no	no	no	no	yes
27688_1#217	27688_1#217_1	M75	2	2010	Hospitalised patient	HA	no	no	no	yes	no	no	no	no	no	yes	no	no	no	no	no	no	no	no	no	yes	no	no	no	no	no	no	yes	no	no	no	no	no	yes	no	no	no	no	no	no	no	no	no	yes
27688_1#218	27688_1#218_1	M97	7	1997	Hospitalised patient	HA	no	no	no	yes	no	no	no	no	yes	yes	no	yes	no	no	no	yes	no	no	no	no	no	no	no	no	no	no	yes	no	no	no	no	no	yes	no	no	no	no	no	no	no	no	no	yes
27688_1#219	27688_1#219_1	M365	64	2009	Hospitalised patient	no	no	no	no	no	no	no	no	no	no	no	no	no	no	no	no	no	no	no	no	no	no	no	no	no	no	no	yes	no	no	no	no	no	no	no	no	no	no	no	no	no	no	no	no
27688_1#220	27688_1#220_1	C7534	63	2008	Others	no	no	no	no	no	no	no	no	no	no	no	no	no	no	no	no	no	no	no	no	no	no	no	no	no	no	no	yes	no	no	no	no	no	no	no	no	no	no	no	no	no	no	no	yes
27688_1#221	27688_1#221_1	M23	5	2015	Hospitalised patient	no	no	no	no	no	no	no	no	no	no	no	no	no	no	no	no	no	no	no	no	no	no	no	no	no	no	no	yes	no	no	no	no	no	no	no	no	no	no	no	no	no	no	no	yes
27688_1#222	27688_1#222_1	M395	145	2009	Non-hospitalised person	no	no	no	no	no	no	no	no	no	no	no	no	no	no	no	no	no	no	no	no	no	no	no	no	no	no	no	yes	no	no	no	no	no	no	no	no	no	no	no	no	no	no	no	yes
27688_1#223	27688_1#223_1	M432	23	1994	Hospitalised patient	no	no	no	no	no	no	no	no	no	yes	no	no	no	no	no	no	no	no	no	no	no	no	no	no	no	no	no	yes	no	no	no	no	no	no	no	no	no	no	yes	no	no	no	no	no
27688_1#224	27688_1#224_1	C7595	19	2012	Wild bird	no	no	no	no	no	no	no	no	no	no	no	no	no	no	no	no	no	no	no	no	no	no	no	no	no	no	no	yes	no	no	no	no	no	no	no	no	no	no	no	no	no	no	no	yes
27688_1#225	27688_1#225_1	M96	37	2008	Hospitalised patient	no	no	no	no	no	no	no	no	no	no	no	no	no	no	no	no	no	no	no	no	no	no	no	no	no	no	no	yes	no	no	no	no	no	no	no	no	no	no	no	no	no	no	no	yes
27688_1#226	27688_1#226_1	M379	6	2009	Hospitalised patient	HA	no	no	no	yes	no	no	no	no	yes	yes	no	no	no	no	no	no	no	no	no	yes	no	no	no	no	no	no	yes	no	no	no	no	no	yes	no	no	no	no	no	no	no	no	no	yes
27688_1#227	27688_1#227_1	M513	36	2013	Hospitalised patient	no	no	no	no	no	no	no	no	no	no	no	no	no	no	no	no	no	no	no	no	no	no	no	no	no	no	no	yes	no	no	no	no	no	no	no	no	no	no	no	no	no	no	no	yes
27688_1#228	27688_1#228_1	C7722	107	2008	Others	no	no	no	no	no	no	no	no	no	no	no	no	no	no	no	no	no	no	no	no	no	no	no	no	no	no	no	yes	no	no	no	no	no	no	no	no	no	no	no	no	no	no	no	no
27688_1#229	27688_1#229_1	M106	3	2009	Hospitalised patient	no	no	no	no	no	no	no	no	no	no	no	no	no	no	no	no	no	no	no	no	no	no	no	no	no	no	no	yes	no	no	no	no	no	yes	no	no	no	no	no	no	no	no	no	yes
27688_1#23	27688_1#23_1	Z57	10	1997	Farm animal	no	no	no	no	yes	no	no	no	no	no	yes	no	no	no	no	no	no	no	no	no	yes	no	no	no	no	no	no	yes	no	no	no	no	no	yes	no	no	no	no	no	no	no	no	no	yes
27688_1#230	27688_1#230_1	M331	4	2009	Non-hospitalised person	no	no	no	no	no	no	no	no	no	no	no	no	no	no	no	no	no	no	no	no	no	no	no	no	no	no	no	yes	no	no	no	no	no	yes	no	no	no	no	no	no	no	no	no	yes
27688_1#231	27688_1#231_1	M525	108	2013	Hospitalised patient	no	no	no	no	yes	no	no	no	no	no	yes	no	no	no	no	no	no	no	no	no	yes	no	no	no	no	no	no	yes	no	no	no	no	no	no	no	no	no	no	no	no	no	no	no	yes
27688_1#232	27688_1#232_1	C8067	43	2012	Wild bird	no	no	no	no	no	no	no	no	no	no	no	no	no	no	no	no	no	no	no	no	yes	no	no	no	no	no	no	yes	no	no	no	no	no	yes	yes	no	no	no	no	no	no	no	no	no
27688_1#233	27688_1#233_1	M91	8	2013	Hospitalised patient	no	no	no	no	no	no	no	no	no	no	no	no	no	no	no	no	no	no	no	no	yes	no	no	no	no	no	no	yes	no	no	no	no	no	yes	no	no	no	no	no	no	no	no	no	yes
27688_1#234	27688_1#234_1	M274	2	2010	Hospitalised patient	HA	no	no	no	no	no	no	no	no	yes	no	no	no	no	no	no	no	no	no	no	no	no	no	no	no	no	no	yes	no	no	no	no	no	yes	no	no	no	no	no	no	no	no	no	yes
27688_1#235	27688_1#235_1	M348	19	2009	Non-hospitalised person	no	no	no	no	no	no	no	no	no	no	no	no	no	no	no	no	no	no	no	no	no	no	no	no	no	no	no	yes	no	no	no	no	no	yes	yes	no	no	no	no	no	no	no	no	yes
27688_1#236	27688_1#236_1	139S-CZ70R	1	2014	Others	no	no	no	no	no	no	no	no	no	no	no	no	no	no	no	no	no	no	no	no	no	no	no	no	no	no	no	yes	no	no	no	no	no	yes	no	no	no	no	no	no	no	no	no	yes
27688_1#237	27688_1#237_1	M24	2	2014	Hospitalised patient	HA	no	no	no	yes	no	no	no	no	yes	yes	no	no	no	no	no	no	no	no	no	yes	no	no	no	no	no	no	yes	no	no	no	no	no	yes	no	no	no	no	no	no	no	no	no	yes
27688_1#238	27688_1#238_1	M328	15	2009	Hospitalised patient	no	no	no	no	yes	no	no	no	no	no	yes	no	no	no	no	no	no	no	no	no	yes	no	no	no	no	no	no	yes	no	no	no	no	no	no	no	no	yes	no	no	no	no	no	no	yes
27688_1#239	27688_1#239_1	M367	1	2009	Non-hospitalised person	no	no	no	no	no	no	no	no	no	no	no	no	no	no	no	no	no	no	no	no	no	no	no	no	no	no	no	yes	no	no	no	no	no	yes	no	no	no	no	no	no	no	no	no	yes
27688_1#24	27688_1#24_1	M8	146	2012	Hospitalised patient	no	no	no	no	no	no	no	no	no	no	no	no	no	no	no	no	no	no	no	no	yes	no	no	no	no	no	no	yes	no	no	no	no	no	no	no	yes	no	no	no	no	no	no	no	no
27688_1#240	27688_1#240_1	C6756	90	2012	Wild bird	no	no	no	no	no	no	no	no	no	no	no	no	no	no	no	no	no	no	no	no	no	no	no	no	no	no	no	yes	no	no	no	no	no	no	no	no	no	no	no	no	no	no	no	yes
27688_1#241	27688_1#241_1	M62	15	2015	Hospitalised patient	no	no	no	no	no	no	no	no	no	no	no	no	no	no	no	no	no	no	no	no	no	no	no	no	no	no	no	yes	no	no	no	no	no	no	no	no	yes	no	no	no	no	no	no	yes
27688_1#242	27688_1#242_1	M472	6	2004	Hospitalised patient	HA	no	no	no	no	no	no	no	no	no	no	no	yes	no	no	no	no	no	no	no	no	no	no	no	no	no	no	yes	no	no	no	no	no	yes	no	no	no	no	no	no	no	no	no	yes
27688_1#243	27688_1#243_1	M450	104	2002	Hospitalised patient	no	yes	yes	no	yes	no	no	no	no	yes	yes	no	no	no	yes	no	no	no	no	no	yes	no	no	no	no	no	no	yes	no	no	no	no	no	no	no	no	yes	no	no	no	no	no	no	yes
27688_1#244	27688_1#244_1	C7419	5	2012	Wild bird	no	no	no	no	no	no	no	no	no	no	no	no	no	no	no	no	no	no	no	no	no	no	no	no	no	no	no	yes	no	no	no	no	no	yes	no	no	no	no	no	no	no	no	no	yes
27688_1#245	27688_1#245_1	M162	2	2007	Hospitalised patient	HA	no	no	no	yes	no	no	no	no	yes	yes	no	no	no	no	no	no	no	no	no	yes	no	no	no	no	no	no	yes	no	no	no	no	no	yes	no	no	no	no	no	no	no	no	no	yes
27688_1#246	27688_1#246_1	M486	3	2004	Hospitalised patient	no	no	no	no	no	no	no	no	no	no	no	no	yes	no	no	no	no	no	no	no	yes	no	no	no	no	no	no	yes	no	no	no	no	yes	yes	no	no	no	no	no	no	no	no	no	yes
27688_1#247	27688_1#247_1	M514	28	2010	Hospitalised patient	no	no	no	no	no	no	no	no	no	no	no	no	no	no	no	no	no	no	no	no	no	no	no	no	no	no	no	yes	no	no	no	no	no	no	no	no	no	no	no	no	no	no	no	yes
27688_1#248	27688_1#248_1	C7446	19	2012	Wild bird	no	no	no	no	no	no	no	no	no	no	no	no	no	no	no	no	no	no	no	no	no	no	no	no	no	no	no	yes	no	no	no	no	no	yes	yes	no	no	no	no	no	no	no	no	yes
27688_1#249	27688_1#249_1	M179	13	2008	Hospitalised patient	no	no	no	no	no	no	no	no	no	no	no	no	no	no	no	no	no	no	no	no	no	no	no	no	no	no	no	yes	no	no	no	no	no	yes	no	no	no	no	no	no	no	no	no	yes
27688_1#25	27688_1#25_1	M376	32	2009	Non-hospitalised person	no	no	no	no	yes	no	no	no	no	no	no	no	no	no	no	no	no	no	no	no	yes	no	no	no	no	no	yes	yes	no	no	no	no	no	no	no	no	no	no	no	no	no	no	no	yes
27688_1#250	27688_1#250_1	M228_2	7	1997	Hospitalised patient	HA	no	no	no	yes	no	no	no	no	yes	yes	no	yes	no	no	no	yes	no	no	no	yes	no	no	no	no	no	no	yes	no	no	no	no	no	yes	no	no	no	no	no	no	no	no	no	yes
27688_1#251	27688_1#251_1	M351	9	2009	Non-hospitalised person	no	no	no	no	no	no	no	no	no	no	no	no	no	no	no	no	no	no	no	no	no	no	no	no	no	no	no	yes	no	no	no	no	no	yes	no	no	no	no	no	no	no	no	no	yes
27688_1#252	27688_1#252_1	C7536	65	2008	Others	no	no	no	no	no	no	no	no	no	no	no	no	no	no	no	no	no	no	no	no	no	no	no	no	no	no	no	yes	no	no	no	no	no	no	no	no	no	no	no	no	no	no	no	yes
27688_1#253	27688_1#253_1	M254	1	2009	Hospitalised patient	no	no	no	no	yes	no	no	no	no	no	yes	no	no	no	no	no	no	no	no	no	no	no	no	no	no	no	no	yes	no	no	no	no	no	yes	no	no	yes	no	no	no	no	no	no	yes
27688_1#254	27688_1#254_1	M378	147	2009	Non-hospitalised person	no	no	no	no	no	no	no	no	no	no	no	no	no	no	no	no	no	no	no	no	no	no	no	no	no	no	no	yes	no	no	no	no	no	no	no	no	no	no	no	no	no	no	no	yes
27688_1#255	27688_1#255_1	M399	148	2009	Non-hospitalised person	no	no	no	no	no	no	no	no	no	no	no	no	no	no	no	no	no	no	no	no	no	no	no	no	no	no	no	no	no	no	no	no	no	no	no	no	no	no	no	no	no	no	no	yes
27688_1#256	27688_1#256_1	C7599	38	2012	Wild bird	no	no	no	no	yes	no	no	no	no	no	yes	no	no	no	no	no	no	no	no	no	yes	no	no	no	no	no	no	yes	no	no	no	no	no	yes	yes	no	no	no	no	no	no	no	no	yes
27688_1#257	27688_1#257_1	M198	13	2010	Hospitalised patient	no	no	no	no	no	no	no	no	no	no	no	no	no	no	no	no	no	no	no	no	no	no	no	no	no	no	no	yes	no	no	no	no	no	no	no	no	no	no	no	no	no	no	no	yes
27688_1#258	27688_1#258_1	M275	9	2010	Hospitalised patient	no	no	no	no	no	no	no	no	no	no	no	no	no	no	no	no	no	no	no	no	no	no	no	no	no	no	no	yes	no	no	no	no	no	yes	no	no	no	no	no	no	no	no	no	yes
27688_1#259	27688_1#259_1	M385	11	2009	Non-hospitalised person	no	no	no	no	no	no	no	no	no	no	no	no	no	no	no	no	no	no	no	no	no	no	no	no	no	no	no	yes	no	no	no	no	no	yes	yes	no	no	no	no	no	no	no	no	yes
27688_1#260	27688_1#260_1	C7723	107	2008	Others	no	no	no	no	no	no	no	no	no	no	no	no	no	no	no	no	no	no	no	no	no	no	no	no	no	no	no	yes	no	no	no	no	no	no	no	no	no	no	no	no	no	no	no	no
27688_1#261	27688_1#261_1	M199	33	2011	Hospitalised patient	no	no	no	no	no	no	no	no	no	no	no	no	no	no	no	no	no	no	no	no	no	no	no	no	no	no	no	yes	no	no	no	no	no	yes	no	no	no	no	no	no	no	no	no	yes
27688_1#262	27688_1#262_1	M332	8	2009	Non-hospitalised person	no	no	no	no	no	no	no	no	no	no	no	no	no	no	no	no	no	no	no	no	yes	no	no	no	no	no	no	yes	no	no	no	no	no	yes	no	no	no	no	no	no	no	no	no	yes
27688_1#263	27688_1#263_1	M527	30	2013	Hospitalised patient	no	no	no	no	no	no	no	no	no	no	no	no	no	no	no	no	no	no	no	no	no	no	no	no	no	no	no	yes	no	no	no	no	no	no	no	no	no	no	no	no	no	no	no	yes
27688_1#264	27688_1#264_1	C8068	12	2012	Wild bird	no	no	no	no	no	no	no	no	no	no	no	no	no	no	no	no	no	no	no	no	no	no	no	no	no	no	no	yes	no	no	no	no	no	no	no	no	no	no	no	no	no	no	no	yes
27688_1#265	27688_1#265_1	M244	73	2013	Hospitalised patient	no	no	no	no	no	no	no	no	no	no	no	no	no	no	no	no	no	no	no	no	no	no	no	no	no	no	no	no	no	no	no	no	no	yes	no	no	no	no	no	no	no	no	no	yes
27688_1#266	27688_1#266_1	M277	2	2009	Non-hospitalised person	HA	no	no	no	yes	no	no	no	no	yes	yes	no	no	no	no	no	no	no	no	no	yes	no	no	no	no	no	no	yes	no	no	no	no	no	yes	no	no	no	no	no	no	no	no	no	yes
27688_1#267	27688_1#267_1	M283	2	2009	Hospitalised patient	HA	no	no	no	yes	no	no	no	no	yes	yes	no	no	no	no	no	no	no	no	no	yes	no	no	no	no	no	no	yes	no	no	no	no	no	yes	no	no	no	no	no	no	no	no	no	yes
27688_1#268	27688_1#268_1	C8633	3	2012	Wild bird	no	no	no	no	no	no	no	no	no	yes	yes	no	yes	no	no	no	yes	no	no	no	yes	no	no	no	no	no	no	yes	no	no	no	no	yes	yes	no	no	no	no	no	no	no	no	no	yes
27688_1#269	27688_1#269_1	M173	5	2015	Hospitalised patient	no	no	no	no	no	no	no	no	no	no	no	no	no	no	no	no	no	no	no	no	no	no	no	no	no	no	no	yes	no	no	no	no	no	yes	no	no	no	no	no	no	no	no	no	yes
27688_1#27	27688_1#27_1	Z78	10	1997	Farm animal	no	no	no	no	no	no	no	no	no	no	no	no	no	no	no	no	no	no	no	no	no	no	no	no	no	no	no	yes	no	no	no	no	no	yes	no	no	no	no	no	no	no	no	no	yes
27688_1#270	27688_1#270_1	M335	17	2009	Non-hospitalised person	no	no	no	no	no	no	no	no	no	no	no	no	no	no	no	no	no	no	no	no	no	no	no	no	no	no	no	yes	no	no	no	no	no	no	no	no	no	no	no	no	no	no	no	yes
27688_1#271	27688_1#271_1	M400	149	2009	Non-hospitalised person	no	no	no	no	no	no	no	no	no	no	no	no	no	no	no	no	no	no	no	no	no	no	no	no	no	no	no	yes	no	no	no	no	no	no	no	no	no	no	no	no	no	no	no	yes
27688_1#272	27688_1#272_1	C10.025	19	2016	Environment	no	no	no	no	yes	no	no	no	no	no	yes	no	no	no	no	no	yes	no	no	no	yes	no	no	no	no	yes	no	yes	yes	no	no	no	no	yes	yes	no	no	no	no	no	no	no	no	yes
27688_1#273	27688_1#273_1	C1729	150	1997	Others	no	yes	yes	no	no	no	no	no	no	no	no	no	no	no	no	no	no	no	no	no	no	no	no	no	no	no	no	yes	no	no	no	no	no	yes	no	no	no	no	no	no	no	no	no	yes
27688_1#274	27688_1#274_1	M168	4	2007	Hospitalised patient	no	no	no	no	no	no	no	no	no	no	no	no	no	no	no	no	no	no	no	no	no	no	no	no	no	no	no	yes	no	no	no	no	no	yes	no	no	no	no	no	no	no	no	no	yes
27688_1#275	27688_1#275_1	M473	35	2004	Hospitalised patient	no	no	no	no	no	no	no	no	no	no	no	no	no	no	no	no	no	no	no	no	no	no	no	no	no	no	no	yes	no	no	no	no	no	no	no	no	no	no	no	no	no	no	no	yes
27688_1#276	27688_1#276_1	M390	13	2010	Non-hospitalised person	no	no	no	no	no	no	no	no	no	no	no	no	no	no	no	no	no	no	no	no	no	no	no	no	no	no	no	yes	no	no	no	no	no	no	no	no	no	no	no	no	no	no	no	yes
27688_1#277	27688_1#277_1	Z42	10	1997	Farm animal	no	no	no	no	no	no	no	no	no	no	no	no	no	no	no	no	no	no	no	no	yes	no	no	no	no	no	no	yes	no	no	no	no	no	yes	no	no	no	no	no	no	no	no	no	yes
27688_1#278	27688_1#278_1	M21	2	2008	Hospitalised patient	HA	no	no	no	yes	no	no	no	no	yes	yes	no	no	no	yes	no	no	no	no	no	yes	no	no	no	no	no	no	yes	no	no	no	no	no	yes	no	no	no	no	no	no	no	no	no	yes
27688_1#279	27688_1#279_1	M487	20	2004	Hospitalised patient	HA	no	no	no	no	no	no	no	no	no	no	no	no	no	no	no	no	no	no	no	no	no	no	no	no	no	no	yes	no	no	no	no	no	yes	no	no	no	no	no	no	no	no	no	yes
27688_1#28	27688_1#28_1	M219	2	2016	Hospitalised patient	HA	no	no	no	yes	no	no	no	no	yes	yes	no	no	no	no	no	no	no	no	no	yes	no	no	no	no	no	no	yes	no	no	no	no	no	yes	no	no	no	no	no	no	no	no	no	yes
27688_1#280	27688_1#280_1	M516	9	2010	Hospitalised patient	no	no	no	no	no	no	no	no	no	yes	yes	no	no	no	no	no	no	no	no	no	yes	no	no	no	no	no	no	yes	no	no	no	no	no	yes	no	no	no	no	no	no	no	no	no	yes
27688_1#281	27688_1#281_1	Z68	10	1997	Farm animal	no	no	no	no	yes	no	no	no	no	no	yes	no	no	no	no	no	no	no	no	no	yes	no	no	no	no	no	no	yes	no	no	no	no	no	yes	no	no	no	no	no	no	no	no	no	yes
27688_1#282	27688_1#282_1	M253	2	2009	Hospitalised patient	HA	no	no	no	no	no	no	no	no	yes	no	no	no	no	no	no	no	no	no	no	no	no	no	no	no	no	no	yes	no	no	no	no	no	yes	no	no	no	no	no	no	no	no	no	yes
27688_1#283	27688_1#283_1	M233	31	1997	Hospitalised patient	no	no	no	no	no	no	no	no	no	no	no	no	no	no	no	no	no	no	no	no	no	no	no	no	no	no	no	yes	no	no	no	no	no	no	no	no	no	no	no	no	no	no	no	yes
27688_1#284	27688_1#284_1	M528	12	2013	Hospitalised patient	no	no	no	no	no	no	no	no	no	no	no	no	no	no	no	no	no	no	no	no	no	no	no	no	no	no	no	yes	no	no	no	no	no	no	no	no	no	no	no	no	no	no	no	yes
27688_1#285	27688_1#285_1	Z103	1	1997	Farm animal	no	no	no	no	yes	no	no	no	no	no	yes	no	no	no	yes	no	no	no	no	no	yes	no	no	no	no	no	no	yes	no	no	no	no	no	yes	no	no	no	no	no	no	no	no	no	yes
27688_1#286	27688_1#286_1	M126	4	2010	Hospitalised patient	no	no	no	no	no	no	no	no	no	no	no	no	no	no	no	no	no	no	no	no	no	no	no	no	no	no	no	yes	no	no	no	no	no	no	no	no	no	no	no	no	no	no	no	yes
27688_1#287	27688_1#287_1	M385_2	7	2009	Non-hospitalised person	HA	no	no	no	yes	no	no	no	no	no	yes	no	no	no	no	no	no	no	no	no	yes	no	no	no	no	no	no	yes	no	no	no	no	no	no	yes	no	no	no	no	no	no	no	no	yes
27688_1#288	27688_1#288_1	M353	9	2009	Non-hospitalised person	no	no	no	no	no	no	no	no	no	yes	yes	no	no	no	no	no	no	no	no	no	yes	no	no	no	no	no	no	yes	no	no	no	no	no	yes	no	no	no	no	no	no	no	no	no	yes
27688_1#289	27688_1#289_1	C8072	11	2012	Wild bird	no	no	no	no	no	no	no	no	no	no	no	no	no	no	no	no	no	no	no	no	no	no	no	no	no	no	no	yes	no	no	no	no	no	no	no	no	no	no	no	no	no	no	no	yes
27688_1#29	27688_1#29_1	M273	2	2009	Hospitalised patient	HA	no	no	no	yes	no	no	no	no	yes	yes	no	no	no	no	no	no	no	no	no	yes	no	no	no	no	no	no	yes	no	no	no	no	no	yes	no	no	no	no	no	no	no	no	no	yes
27688_1#290	27688_1#290_1	M180	9	2013	Hospitalised patient	no	no	no	no	no	no	no	no	no	yes	yes	no	no	no	no	no	no	no	no	no	yes	no	no	no	no	no	no	yes	no	no	no	no	no	yes	no	no	no	no	no	no	no	no	no	yes
27688_1#291	27688_1#291_1	M295	21	2009	Non-hospitalised person	no	no	no	no	no	no	no	no	no	no	no	no	no	no	no	no	no	no	no	no	no	no	no	no	no	no	no	yes	no	no	no	no	no	yes	no	no	no	no	no	no	no	no	no	no
27688_1#292	27688_1#292_1	M312	1	2009	Non-hospitalised person	no	no	no	no	no	no	no	no	no	no	no	no	no	no	no	no	no	no	no	no	no	no	no	no	no	no	no	yes	no	no	no	no	no	no	no	no	no	no	no	no	no	no	no	yes
27688_1#293	27688_1#293_1	C8635	5	2012	Wild bird	no	no	no	no	yes	no	no	no	no	no	yes	no	no	no	yes	no	no	no	no	no	yes	no	no	no	no	no	no	yes	no	no	no	no	no	yes	no	no	no	no	no	no	no	no	no	yes
27688_1#295	27688_1#295_1	M334	8	2009	Hospitalised patient	no	no	no	no	no	no	no	no	no	no	no	no	no	no	no	no	no	no	no	no	no	no	no	no	no	no	no	yes	no	no	no	no	no	yes	no	no	no	no	no	no	no	no	no	yes
27688_1#296	27688_1#296_1	M392	8	2009	Non-hospitalised person	no	no	no	no	no	no	no	no	no	no	no	no	no	no	no	no	no	no	no	no	no	no	no	no	no	no	no	yes	no	no	no	no	no	no	no	no	no	no	no	no	no	no	no	yes
27688_1#297	27688_1#297_1	C10.026	24	2016	Environment	no	no	no	no	yes	no	no	no	no	no	yes	no	no	no	yes	no	no	no	no	no	yes	no	no	no	no	yes	no	yes	yes	no	no	no	no	yes	no	no	no	no	no	no	no	no	no	yes
27688_1#298	27688_1#298_1	M174	1	2008	Hospitalised patient	no	no	no	no	yes	no	no	no	no	no	yes	no	no	no	no	no	no	no	no	no	no	no	no	no	no	no	no	yes	no	no	no	no	no	yes	no	no	no	no	no	no	no	no	no	yes
27688_1#299	27688_1#299_1	M279	2	2009	Hospitalised patient	HA	yes	yes	no	yes	no	no	no	no	yes	yes	no	yes	no	no	no	no	no	no	no	yes	no	no	no	no	no	no	yes	no	no	no	no	no	yes	no	no	no	no	no	no	no	no	no	yes
27688_1#3	27688_1#3_1	M193	6	2012	Hospitalised patient	HA	no	no	no	yes	no	no	no	no	yes	yes	no	no	no	no	no	no	no	no	no	yes	no	no	no	no	no	no	yes	no	no	no	no	no	yes	no	no	no	no	no	no	no	no	no	yes
27688_1#300	27688_1#300_1	M453	3	NA	Hospitalised patient	no	yes	yes	no	yes	no	no	no	no	no	yes	no	no	no	no	no	yes	no	no	no	yes	no	no	no	no	yes	no	yes	yes	no	no	no	no	yes	no	no	no	no	no	no	no	no	no	yes
27688_1#301	27688_1#301_1	M529	4	2010	Hospitalised patient	no	no	no	no	no	no	no	no	no	no	no	no	no	no	no	no	no	no	no	no	no	no	no	no	no	no	no	yes	no	no	no	no	no	no	no	no	no	no	no	no	no	no	no	yes
27688_1#302	27688_1#302_1	Z3	10	1997	Farm animal	no	no	no	no	yes	no	no	no	no	no	yes	no	no	no	no	no	no	no	no	no	yes	no	no	no	no	no	no	yes	no	no	no	no	no	yes	no	no	no	no	no	no	no	no	no	yes
27688_1#303	27688_1#303_1	M59	52	2009	Hospitalised patient	no	no	no	no	no	no	no	no	no	no	no	no	no	no	no	no	no	no	no	no	no	no	no	no	no	no	no	yes	no	no	no	no	no	no	no	no	no	no	no	no	no	no	no	no
27688_1#304	27688_1#304_1	M340	71	2009	Non-hospitalised person	no	no	no	no	no	no	no	no	no	no	no	no	no	no	no	no	no	no	no	no	no	no	no	no	no	no	no	yes	no	no	no	no	no	yes	no	no	no	no	no	no	no	no	no	yes
27688_1#305	27688_1#305_1	M308	1	2009	Non-hospitalised person	no	no	no	no	no	no	no	no	no	no	no	no	no	no	no	no	no	no	no	no	yes	no	no	no	no	no	no	yes	no	no	no	no	no	yes	no	no	no	no	no	no	no	no	no	yes
27688_1#306	27688_1#306_1	Z43	10	1997	Farm animal	no	no	no	no	no	no	no	no	no	no	no	no	no	no	no	no	no	no	no	no	yes	no	no	no	no	no	no	yes	no	no	no	no	no	yes	no	no	no	no	no	no	no	no	no	yes
27688_1#307	27688_1#307_1	M194	5	2010	Hospitalised patient	no	no	no	no	no	no	no	no	no	no	no	no	no	no	no	no	no	no	no	no	no	no	no	no	no	no	no	yes	no	no	no	no	no	yes	no	no	no	no	no	no	no	no	no	yes
27688_1#308	27688_1#308_1	M474	35	2004	Hospitalised patient	no	no	no	no	no	no	no	no	no	no	no	no	no	no	no	no	no	no	no	no	no	no	no	no	no	no	no	yes	no	no	no	no	no	no	no	no	no	no	no	no	no	no	no	yes
27688_1#309	27688_1#309_1	M355	9	2009	Non-hospitalised person	no	no	no	no	no	no	no	no	no	yes	yes	no	no	no	no	no	no	no	no	no	no	no	no	no	no	no	no	yes	no	no	no	no	no	yes	no	no	no	no	no	no	no	no	no	yes
27688_1#31	27688_1#31_1	C8083	43	2012	Wild bird	no	no	no	no	yes	no	no	no	no	no	yes	no	no	no	no	no	no	no	no	no	yes	no	no	no	no	no	no	yes	no	no	no	no	no	yes	yes	no	no	no	no	no	no	no	no	no
27688_1#310	27688_1#310_1	Z72	10	1997	Farm animal	no	no	no	no	yes	no	no	no	no	no	yes	no	no	no	no	no	no	no	no	no	yes	no	no	no	no	no	no	yes	no	no	no	no	no	yes	no	no	no	no	no	no	no	no	no	yes
27688_1#311	27688_1#311_1	M210	1	2011	Hospitalised patient	no	no	no	no	no	no	no	no	no	no	no	no	no	no	no	no	yes	no	no	no	no	no	no	no	no	no	no	yes	no	no	no	no	no	yes	no	no	no	no	no	no	no	no	no	yes
27688_1#312	27688_1#312_1	M488	6	2004	Hospitalised patient	HA	no	no	no	yes	no	no	no	no	yes	yes	no	no	no	no	no	yes	no	no	no	yes	no	no	no	no	no	no	yes	no	no	no	no	no	yes	no	no	no	no	no	no	no	no	no	yes
27688_1#313	27688_1#313_1	M314	1	2009	Non-hospitalised person	no	no	no	no	no	no	no	no	no	no	no	no	no	no	no	no	no	no	no	no	no	no	no	no	no	no	no	yes	no	no	no	no	no	no	no	no	no	no	no	no	no	no	no	yes
27688_1#314	27688_1#314_1	Z104	1	1997	Farm animal	no	no	no	no	yes	no	no	no	no	no	yes	no	no	no	yes	no	no	no	no	no	yes	no	no	no	no	no	no	yes	no	no	no	no	no	yes	no	no	no	no	no	no	no	no	no	yes
27688_1#315	27688_1#315_1	M114	2	2013	Hospitalised patient	HA	no	no	no	yes	no	no	no	no	yes	yes	no	no	no	no	no	no	no	no	no	yes	no	no	no	no	no	no	yes	no	no	no	no	no	yes	no	no	no	no	no	no	no	no	no	yes
27688_1#316	27688_1#316_1	M234	2	1997	Hospitalised patient	HA	no	no	no	yes	no	no	no	no	yes	yes	no	no	no	yes	no	no	no	no	no	yes	no	no	no	no	no	no	yes	no	no	no	no	no	yes	no	no	no	no	no	no	no	no	no	yes
27688_1#317	27688_1#317_1	M292	3	2011	Hospitalised patient	no	no	no	no	no	no	no	no	no	yes	yes	no	no	no	no	no	yes	no	no	no	yes	no	no	no	no	yes	no	yes	yes	no	no	no	no	yes	yes	no	no	no	no	no	no	no	no	yes
27688_1#318	27688_1#318_1	C8636	11	2012	Wild bird	no	no	no	no	no	no	no	no	no	no	no	no	no	no	no	no	no	no	no	no	no	no	no	no	no	no	no	yes	no	no	no	no	no	no	no	no	no	no	no	no	no	no	no	yes
27688_1#319	27688_1#319_1	M192	80	2014	Hospitalised patient	no	no	no	no	no	no	no	no	no	no	no	no	no	no	no	no	no	no	no	no	no	no	no	no	no	no	no	yes	no	no	no	no	no	no	no	no	no	no	no	no	no	no	no	yes
27688_1#32	27688_1#32_1	M140	22	2008	Hospitalised patient	no	no	no	no	no	no	no	no	no	no	yes	no	no	no	no	no	no	no	no	no	yes	no	no	no	no	no	no	yes	no	no	no	no	no	yes	no	no	no	no	no	no	no	no	no	yes
27688_1#320	27688_1#320_1	M373	4	2009	Hospitalised patient	no	no	no	no	no	no	no	no	no	no	no	no	no	no	no	no	no	no	no	no	no	no	no	no	no	no	no	yes	no	no	no	no	no	yes	no	no	no	no	no	no	no	no	no	yes
27688_1#321	27688_1#321_1	43S-CZ22R	40	2014	Others	no	no	no	no	no	no	no	no	no	no	no	no	no	no	no	no	no	no	no	no	no	no	no	no	no	no	no	yes	no	no	no	no	no	no	no	no	no	no	no	no	no	no	no	yes
27688_1#322	27688_1#322_1	Z18	10	1997	Farm animal	no	no	no	no	no	no	no	no	no	no	no	no	no	no	no	no	no	no	no	no	yes	no	no	no	no	no	no	yes	no	no	no	no	no	yes	no	no	no	no	no	no	no	no	no	yes
27688_1#323	27688_1#323_1	M71	3	2008	Hospitalised patient	no	no	no	no	no	no	no	no	no	yes	yes	no	yes	no	no	no	no	no	no	no	yes	no	no	no	no	no	no	yes	no	no	no	no	no	yes	no	no	no	no	no	no	no	no	no	yes
27688_1#324	27688_1#324_1	M270	2	2009	Hospitalised patient	HA	no	no	no	yes	no	no	no	no	yes	yes	no	no	no	no	no	no	no	no	no	yes	no	no	no	no	no	no	yes	no	no	no	no	no	yes	no	no	no	no	no	no	no	no	no	yes
27688_1#325	27688_1#325_1	73S-CZ37R	36	2014	Others	no	no	no	no	no	no	no	no	no	no	no	no	no	no	no	no	no	no	no	no	no	no	no	no	no	no	no	yes	no	no	no	no	no	no	no	no	no	no	no	no	no	no	no	yes
27688_1#326	27688_1#326_1	Z50	10	1997	Farm animal	no	no	no	no	yes	no	no	no	no	no	yes	no	no	no	no	no	no	no	no	no	yes	no	no	no	no	no	no	yes	no	no	no	no	no	yes	no	no	no	no	no	no	no	no	no	yes
27688_1#327	27688_1#327_1	M7	20	2009	Hospitalised patient	HA	no	no	no	no	no	no	no	no	no	no	no	no	no	no	yes	no	no	no	no	no	no	no	no	no	no	no	yes	no	no	no	no	no	yes	no	no	no	no	no	no	no	no	no	yes
27688_1#328	27688_1#328_1	M338	17	2009	Non-hospitalised person	no	no	no	no	no	no	no	no	no	no	no	no	no	no	no	no	no	no	no	no	no	no	no	no	no	no	no	yes	no	no	no	no	no	no	no	no	no	no	no	no	no	no	no	yes
27688_1#329	27688_1#329_1	C6757	90	2012	Wild bird	no	no	no	no	no	no	no	no	no	no	no	no	no	no	no	no	no	no	no	no	no	no	no	no	no	no	no	yes	no	no	no	no	no	no	no	no	no	no	no	no	no	no	no	yes
27688_1#33	27688_1#33_1	M349	42	2009	Non-hospitalised person	no	no	no	no	no	no	no	no	no	no	no	no	no	no	no	no	no	no	no	no	no	no	no	no	no	no	no	yes	no	no	no	no	no	yes	no	no	no	no	no	no	no	no	no	yes
27688_1#330	27688_1#330_1	Z112	29	1997	Farm animal	no	no	no	no	no	no	no	no	no	yes	yes	no	yes	no	no	no	no	no	no	no	yes	no	no	no	no	yes	no	yes	yes	no	no	no	no	yes	yes	no	no	no	no	no	no	no	no	yes
27688_1#331	27688_1#331_1	M89	15	2010	Hospitalised patient	no	no	no	no	yes	no	no	no	no	no	yes	no	no	no	no	no	no	no	no	no	yes	no	no	no	no	no	no	yes	no	no	no	no	no	yes	no	no	no	no	no	no	no	no	no	yes
27688_1#332	27688_1#332_1	M280	2	2009	Hospitalised patient	HA	yes	yes	no	yes	no	no	no	no	yes	yes	no	yes	no	no	no	no	no	no	no	yes	no	no	no	no	no	no	yes	no	no	no	no	no	yes	no	no	no	no	no	no	no	no	no	yes
27688_1#333	27688_1#333_1	C7421	11	2012	Wild bird	no	no	no	no	no	no	no	no	no	no	no	no	no	no	no	no	no	no	no	no	no	no	no	no	no	no	no	yes	no	no	no	no	no	no	no	no	no	no	no	no	no	no	no	yes
27688_1#334	27688_1#334_1	C8078	43	2012	Wild bird	no	no	no	no	no	no	no	no	no	no	no	no	no	no	no	no	no	no	no	no	yes	no	no	no	no	no	no	yes	no	no	no	no	no	yes	yes	no	no	no	no	no	no	no	no	no
27688_1#335	27688_1#335_1	M156	41	2012	Hospitalised patient	no	no	no	no	no	no	no	no	no	no	no	no	no	no	no	no	no	no	no	no	no	no	no	no	no	no	no	yes	no	no	no	no	no	no	no	yes	no	no	no	no	no	no	no	yes
27688_1#336	27688_1#336_1	M362	33	2009	Non-hospitalised person	no	no	no	no	no	no	no	no	no	no	no	no	no	no	no	no	no	no	no	no	no	no	no	no	no	no	no	yes	no	no	no	no	no	yes	no	no	no	no	no	no	no	no	no	yes
27688_1#337	27688_1#337_1	C7507	76	2008	Others	no	no	no	no	no	no	no	no	no	no	no	no	no	no	no	no	no	no	no	no	no	no	no	no	no	no	no	yes	no	no	no	no	no	no	no	no	no	no	no	no	no	no	no	no
27688_1#339	27688_1#339_1	M105	9	2013	Hospitalised patient	no	no	no	no	no	no	no	no	no	yes	yes	no	no	no	no	no	no	no	no	no	no	no	no	no	no	no	no	yes	no	no	no	no	no	yes	no	no	no	no	no	no	no	no	no	yes
27688_1#341	27688_1#341_1	C7537	151	2008	Others	no	no	no	no	no	no	no	no	no	no	no	no	no	no	no	no	no	no	no	no	no	no	no	no	no	no	no	yes	no	no	no	no	no	no	no	no	no	no	no	no	no	no	no	yes
27688_1#342	27688_1#342_1	C10.028	24	2016	Environment	no	no	no	no	no	no	no	no	no	no	yes	no	no	no	yes	no	no	no	no	no	yes	no	no	no	no	yes	no	yes	yes	no	no	no	no	yes	no	no	no	no	no	no	no	no	no	yes
27688_1#344	27688_1#344_1	M489	20	2004	Hospitalised patient	HA	no	no	no	no	no	no	no	no	no	no	no	no	no	no	no	no	no	no	no	no	no	no	no	no	no	no	yes	no	no	no	no	no	yes	no	no	no	no	no	no	no	no	no	yes
27688_1#345	27688_1#345_1	C7601	26	2012	Wild bird	no	no	no	no	no	no	no	no	no	no	no	no	no	no	no	no	no	no	no	no	no	no	no	no	no	no	no	yes	no	no	no	no	no	no	no	no	no	no	no	no	no	no	no	yes
27688_1#347	27688_1#347_1	M125	2	2008	Hospitalised patient	HA	no	no	no	yes	no	no	no	no	yes	yes	no	no	no	yes	no	no	no	no	no	yes	no	no	no	no	no	no	yes	no	no	no	no	no	yes	no	no	no	no	no	no	no	no	no	yes
27688_1#348	27688_1#348_1	M30	17	1997	Hospitalised patient	no	no	no	no	no	no	no	no	no	no	no	no	no	no	no	no	no	no	no	no	no	no	no	no	no	no	no	yes	no	no	no	no	no	no	no	no	no	no	no	no	no	no	no	yes
27688_1#349	27688_1#349_1	33S-CZ17R	40	2014	Others	no	no	no	no	no	no	no	no	no	no	no	no	no	no	no	no	no	no	no	no	no	no	no	no	no	no	no	yes	no	no	no	no	no	no	no	no	no	no	no	no	no	no	no	yes
27688_1#35	27688_1#35_1	C10.019	6	2016	Environment	HA	no	no	no	no	no	yes	no	no	no	no	no	no	no	no	no	yes	no	no	no	yes	no	no	no	no	yes	no	yes	yes	no	no	no	no	yes	no	no	no	no	no	no	no	no	no	yes
27688_1#350	27688_1#350_1	Z19	10	1997	Farm animal	no	no	no	no	no	no	no	no	no	no	no	no	no	no	no	no	no	no	no	no	yes	no	no	no	no	no	no	yes	no	no	no	no	no	yes	no	no	no	no	no	no	no	no	no	yes
27688_1#351	27688_1#351_1	M216	81	2009	Hospitalised patient	no	no	no	no	no	no	no	no	no	no	no	no	no	no	no	no	no	no	no	no	no	no	no	no	no	no	no	yes	no	no	no	no	no	no	no	no	no	no	no	no	no	no	no	yes
27688_1#352	27688_1#352_1	M370	13	2009	Hospitalised patient	no	no	no	no	no	no	no	no	no	no	no	no	no	no	no	no	no	no	no	no	no	no	no	no	no	no	no	yes	no	no	no	no	no	no	no	no	no	no	no	no	no	no	no	yes
27688_1#353	27688_1#353_1	81S-CZ41R	109	2014	Others	no	no	no	no	no	no	no	no	no	no	no	no	no	no	no	no	no	no	no	no	no	no	no	no	no	no	no	yes	no	no	no	no	no	no	no	no	no	no	no	no	no	no	no	yes
27688_1#354	27688_1#354_1	Z51	10	1997	Farm animal	no	no	no	no	yes	no	no	no	no	no	yes	no	no	no	no	no	no	no	no	no	yes	no	no	no	no	no	no	yes	no	no	no	no	no	yes	no	no	no	no	no	no	no	no	no	yes
27688_1#355	27688_1#355_1	M207	17	2012	Hospitalised patient	no	no	no	no	no	no	no	no	no	no	no	no	no	no	no	no	no	no	no	no	no	no	no	no	no	no	no	yes	no	no	no	no	no	no	no	no	no	no	no	no	no	no	no	yes
27688_1#356	27688_1#356_1	M271	2	2009	Hospitalised patient	HA	no	no	no	yes	no	no	no	no	yes	yes	no	no	no	no	no	no	no	no	no	yes	no	no	no	no	no	no	yes	no	no	no	no	no	yes	no	no	no	no	no	no	no	no	no	yes
27688_1#357	27688_1#357_1	C6758	12	2012	Wild bird	no	no	no	no	no	no	no	no	no	no	no	no	no	no	no	no	no	no	no	no	no	no	no	no	no	no	no	yes	no	no	no	no	no	no	no	no	no	no	no	no	no	no	no	yes
27688_1#358	27688_1#358_1	Z75	15	1997	Farm animal	no	no	no	no	no	no	no	no	no	no	no	no	no	no	no	no	no	no	no	no	no	no	no	no	no	no	no	yes	no	no	no	no	no	yes	no	no	no	no	no	no	no	no	no	yes
27688_1#359	27688_1#359_1	M147	9	2013	Hospitalised patient	no	no	no	no	no	no	no	no	no	yes	yes	no	no	no	no	no	no	no	no	no	yes	no	no	no	no	no	no	yes	no	no	no	no	no	yes	no	no	no	no	no	no	no	no	no	yes
27688_1#36	27688_1#36_1	M45	9	2009	Hospitalised patient	no	no	no	no	no	no	no	no	no	yes	yes	no	no	no	no	no	no	no	no	no	yes	no	no	no	no	no	no	yes	no	no	no	no	no	yes	no	no	no	no	no	no	no	no	no	yes
27688_1#360	27688_1#360_1	M344	56	2009	Hospitalised patient	no	no	no	no	no	no	no	no	no	no	no	no	no	no	yes	no	no	no	no	no	yes	no	no	no	no	no	no	yes	no	no	no	no	no	yes	no	no	no	no	no	no	no	no	no	yes
27688_1#361	27688_1#361_1	C7422	75	2012	Others	no	no	no	no	no	no	no	no	no	no	no	no	no	no	no	no	no	no	no	no	no	no	no	no	no	no	no	yes	no	no	no	no	no	no	no	no	no	no	no	no	no	no	no	yes
27688_1#362	27688_1#362_1	Z113	3	1997	Farm animal	no	no	no	no	no	no	no	no	no	yes	yes	no	yes	no	no	no	no	no	no	no	yes	no	no	no	no	yes	no	yes	yes	no	no	no	yes	yes	no	no	no	no	no	no	no	no	no	yes
27688_1#363	27688_1#363_1	M181	9	2014	Hospitalised patient	no	no	no	no	no	no	no	no	no	yes	yes	no	no	no	no	no	no	no	no	no	yes	no	no	no	no	no	no	yes	no	no	no	no	no	yes	no	no	no	no	no	no	no	no	no	yes
27688_1#364	27688_1#364_1	M281	2	2009	Non-hospitalised person	HA	yes	yes	no	yes	no	no	no	no	yes	yes	no	yes	no	no	no	no	no	no	no	yes	no	no	no	no	no	no	yes	no	no	no	no	no	yes	no	no	no	no	no	no	no	no	no	yes
27688_1#365	27688_1#365_1	C7509	39	2008	Others	no	no	no	no	no	no	no	no	no	no	no	no	no	no	no	no	no	no	no	no	no	no	no	no	no	no	no	yes	no	no	no	no	no	no	no	no	no	no	no	no	no	no	no	yes
27688_1#366	27688_1#366_1	C10.017	40	2016	Environment	no	no	no	no	no	no	no	no	no	no	no	no	no	no	no	no	no	no	no	no	yes	no	no	no	no	no	no	yes	no	no	no	no	no	no	no	no	yes	no	no	no	no	no	no	yes
27688_1#367	27688_1#367_1	M183	1	2016	Hospitalised patient	no	no	no	no	no	no	no	no	no	no	no	no	no	no	no	no	no	no	no	no	no	no	no	no	no	no	no	yes	no	no	no	no	no	yes	no	no	no	no	no	no	no	no	no	yes
27688_1#368	27688_1#368_1	M381	4	2009	Non-hospitalised person	no	no	no	no	no	no	no	no	no	no	no	no	no	no	no	no	no	no	no	no	no	no	no	no	no	no	no	yes	no	no	no	no	no	yes	no	no	no	no	no	no	no	no	no	yes
27688_1#369	27688_1#369_1	71S-CZ36R	36	2014	Others	no	no	no	no	no	no	no	no	no	no	no	no	no	no	no	no	no	no	no	no	no	no	no	no	no	no	no	yes	no	no	no	no	no	no	no	no	no	no	no	no	no	no	no	yes
27688_1#37	27688_1#37_1	M289	3	2009	Non-hospitalised person	no	no	no	no	no	no	yes	no	no	yes	yes	no	yes	no	no	no	yes	no	no	no	yes	no	no	no	no	yes	no	yes	yes	no	no	no	yes	yes	no	no	no	no	no	no	no	no	no	yes
27688_1#370	27688_1#370_1	C10.029	5	2016	Environment	no	no	no	no	yes	no	no	no	no	no	yes	no	no	no	no	no	no	no	no	no	yes	no	no	no	no	no	no	yes	no	no	no	no	no	yes	no	no	no	no	no	no	no	no	no	yes
27688_1#371	27688_1#371_1	M172	13	2007	Hospitalised patient	no	no	no	no	no	no	no	no	no	no	no	no	no	no	no	no	no	no	no	no	no	no	no	no	no	no	no	yes	no	no	no	no	no	no	no	no	no	no	no	no	no	no	no	yes
27688_1#372	27688_1#372_1	M477	8	2004	Hospitalised patient	no	no	no	no	yes	no	no	no	no	no	yes	no	no	no	yes	no	yes	no	no	no	yes	no	no	no	no	no	no	yes	no	no	no	no	no	yes	no	no	no	no	no	no	no	no	no	yes
27688_1#373	27688_1#373_1	85S-CZ43R	36	2014	Others	no	no	no	no	no	no	no	no	no	no	no	no	no	no	no	no	no	no	no	no	no	no	no	no	no	no	no	yes	no	no	no	no	no	no	no	no	no	no	no	no	no	no	no	yes
27688_1#374	27688_1#374_1	C2280	2	2004	Hospitalised patient	HA	no	no	no	yes	no	no	no	no	no	yes	no	yes	no	no	no	no	no	no	no	yes	no	no	no	no	no	no	yes	no	no	no	no	no	no	no	no	no	no	yes	no	no	no	no	yes
27688_1#375	27688_1#375_1	M176	69	2008	Hospitalised patient	no	no	no	no	no	no	no	no	no	no	no	no	no	no	no	no	no	no	no	no	yes	no	no	no	no	no	no	yes	no	no	no	no	no	yes	yes	no	no	no	no	no	no	no	no	yes
27688_1#376	27688_1#376_1	M490	6	2004	Hospitalised patient	HA	no	no	no	yes	no	no	no	no	yes	yes	no	no	no	no	no	yes	no	no	no	yes	no	no	no	no	no	no	yes	no	no	no	no	no	yes	no	no	no	no	no	no	no	no	no	yes
27688_1#377	27688_1#377_1	C6759	11	2012	Wild bird	no	no	no	no	no	no	no	no	no	no	no	no	yes	no	no	no	no	no	no	no	no	no	no	no	no	no	no	yes	no	no	no	no	no	yes	yes	no	no	no	no	no	no	no	no	yes
27688_1#378	27688_1#378_1	Z20	10	1997	Farm animal	no	no	no	no	no	no	no	no	no	no	no	no	no	no	no	no	no	no	no	no	yes	no	no	no	no	no	no	yes	no	no	no	no	no	yes	no	no	no	no	no	no	no	no	no	yes
27688_1#379	27688_1#379_1	M128	2	2009	Hospitalised patient	HA	no	no	no	yes	no	no	no	no	yes	yes	no	no	no	yes	no	no	no	no	no	yes	no	no	no	no	no	no	yes	no	no	no	no	no	yes	no	no	no	no	no	no	no	no	no	yes
27688_1#380	27688_1#380_1	M235	1	1997	Hospitalised patient	no	no	no	no	no	no	no	no	no	no	no	no	no	no	no	no	no	no	no	no	no	no	no	no	no	no	no	yes	no	no	no	no	no	no	no	no	no	no	no	no	no	no	no	yes
27688_1#381	27688_1#381_1	C7427	57	2012	Others	no	no	no	no	no	no	no	no	no	yes	yes	no	yes	no	no	no	yes	no	no	no	yes	no	no	no	no	yes	no	yes	yes	no	no	no	no	yes	yes	no	no	no	no	no	no	no	no	yes
27688_1#382	27688_1#382_1	Z56	10	1997	Farm animal	no	no	no	no	yes	no	no	no	no	no	yes	no	no	no	no	no	no	no	no	no	yes	no	no	no	no	no	no	yes	no	no	no	no	no	yes	no	no	no	no	no	no	no	no	no	yes
27688_1#383	27688_1#383_1	M124	152	2010	Hospitalised patient	no	no	no	no	no	no	no	no	no	no	no	no	no	no	no	no	no	no	no	no	no	no	no	no	no	no	no	yes	no	no	no	no	no	no	no	no	no	no	no	no	no	no	no	yes
27688_1#384	27688_1#384_1	M350	17	2009	Non-hospitalised person	no	no	no	no	no	no	no	no	no	no	no	no	no	no	no	no	no	no	no	no	no	no	no	no	no	no	no	yes	no	no	no	no	no	no	no	no	no	no	no	no	no	no	no	yes
27688_1#39	27688_1#39_1	C10.116	19	2016	Environment	no	no	no	no	yes	no	no	no	no	no	yes	no	no	no	no	no	yes	no	no	no	yes	no	no	no	no	yes	no	yes	yes	no	no	no	no	yes	yes	no	no	no	no	no	no	no	no	yes
27688_1#4	27688_1#4_1	M345	56	2009	Hospitalised patient	no	no	no	no	no	no	no	no	no	yes	no	no	no	no	no	no	yes	no	no	no	yes	no	no	no	no	no	no	yes	no	no	no	no	no	yes	no	yes	no	no	no	no	no	no	no	yes
27688_1#40	27688_1#40_1	M60	2	2011	Hospitalised patient	HA	no	no	no	yes	no	no	no	no	yes	yes	no	no	no	no	no	no	no	no	no	yes	no	no	no	no	no	no	yes	no	no	no	no	no	yes	no	no	no	no	no	no	no	no	no	yes
27688_1#41	27688_1#41_1	M479	6	2003	Hospitalised patient	HA	no	no	no	yes	no	no	no	no	yes	yes	no	yes	no	no	no	no	no	no	no	yes	no	no	no	no	no	no	yes	no	no	no	no	no	yes	no	no	no	no	no	no	no	no	no	yes
27688_1#43	27688_1#43_1	C2278	7	2004	Hospitalised patient	HA	no	no	no	no	no	no	no	no	yes	no	no	no	no	no	no	no	no	no	no	no	yes	no	no	no	no	no	yes	no	no	no	no	no	yes	no	no	no	no	no	no	no	no	no	yes
27688_1#44	27688_1#44_1	M251	2	2012	Hospitalised patient	HA	no	no	no	yes	no	no	no	no	yes	yes	no	no	no	no	no	no	no	no	no	yes	no	no	no	no	no	no	yes	no	no	no	no	no	yes	no	no	no	no	no	no	no	no	no	yes
27688_1#45	27688_1#45_1	M492	60	2004	Hospitalised patient	no	no	no	no	no	no	no	no	no	yes	no	no	no	no	no	no	yes	no	no	no	no	no	no	no	no	no	no	yes	no	no	no	no	no	yes	no	no	no	no	no	no	no	no	no	yes
27688_1#46	27688_1#46_1	C7725	66	2008	Others	no	no	no	no	no	no	no	no	no	no	no	no	no	no	no	no	no	no	no	no	no	no	no	no	no	no	no	yes	no	no	no	no	no	no	no	no	no	no	no	no	no	no	no	no
27688_1#47	27688_1#47_1	Z28	10	1997	Farm animal	no	no	no	no	no	no	no	no	no	no	no	no	no	no	no	no	no	no	no	no	yes	no	no	no	no	no	no	yes	no	no	no	no	no	yes	no	no	no	no	no	no	no	no	no	yes
27688_1#48	27688_1#48_1	M141	2	2014	Hospitalised patient	HA	no	no	no	yes	no	no	no	no	yes	yes	no	no	no	yes	no	no	no	no	no	yes	no	no	no	no	no	no	yes	no	no	no	no	no	yes	no	no	no	no	no	no	no	no	no	yes
27688_1#49	27688_1#49_1	M237	7	1997	Hospitalised patient	HA	no	no	no	yes	no	no	no	no	no	yes	no	no	no	no	no	no	no	no	no	yes	no	no	no	no	no	no	yes	no	no	no	no	no	no	yes	no	no	no	no	no	no	no	no	yes
27688_1#5	27688_1#5_1	M288	8	2009	Hospitalised patient	no	no	no	no	no	no	no	no	no	no	no	no	no	no	no	no	no	no	no	no	no	no	no	no	no	no	no	yes	no	no	no	no	no	yes	no	no	no	no	no	no	no	no	no	yes
27688_1#50	27688_1#50_1	C7540	63	2008	Others	no	no	no	no	no	no	no	no	no	no	no	no	no	no	no	no	no	no	no	no	no	no	no	no	no	no	no	yes	no	no	no	no	no	no	no	no	no	no	no	no	no	no	no	yes
27688_1#51	27688_1#51_1	Z58	10	1997	Farm animal	no	no	no	no	yes	no	no	no	no	no	yes	no	no	no	no	no	no	no	no	no	yes	no	no	no	no	no	no	yes	no	no	no	no	no	yes	no	no	no	no	no	no	no	no	no	yes
27688_1#52	27688_1#52_1	M215	9	2014	Hospitalised patient	no	no	no	no	no	no	no	no	no	no	no	no	no	no	no	no	no	no	no	no	yes	no	no	no	no	no	no	yes	no	no	no	no	no	yes	no	no	no	no	no	no	no	no	no	yes
27688_1#53	27688_1#53_1	M372	10	2009	Non-hospitalised person	no	no	no	no	no	no	no	no	no	no	no	no	no	no	no	no	no	no	no	no	no	no	no	no	no	no	no	yes	no	no	no	no	no	no	yes	no	no	no	no	no	no	no	no	yes
27688_1#54	27688_1#54_1	C7603	45	2012	Wild bird	no	no	no	no	no	no	yes	no	no	yes	yes	no	yes	no	no	no	yes	no	no	no	yes	no	no	no	no	yes	no	yes	yes	no	no	no	no	yes	yes	no	no	no	no	no	no	no	no	yes
27688_1#55	27688_1#55_1	Z79	10	1997	Farm animal	no	no	no	no	yes	no	no	no	no	no	yes	no	no	no	no	no	no	no	no	no	yes	no	no	no	no	no	no	yes	no	no	no	no	no	yes	no	no	no	no	no	no	no	no	no	yes
27688_1#56	27688_1#56_1	M54	2	2016	Hospitalised patient	HA	no	no	no	yes	no	no	no	no	yes	yes	no	no	no	no	no	no	no	no	no	yes	no	no	no	no	no	no	yes	no	no	no	no	no	yes	no	no	no	no	no	no	no	no	no	yes
27688_1#57	27688_1#57_1	M294	3	2009	Hospitalised patient	no	no	no	no	no	no	no	no	no	yes	yes	no	no	no	no	no	yes	no	no	no	yes	no	no	no	no	yes	no	yes	yes	no	no	no	no	yes	no	no	no	no	no	no	no	no	no	yes
27688_1#58	27688_1#58_1	C7726	64	2008	Others	no	no	no	no	no	no	no	no	no	no	no	no	no	no	no	no	no	no	no	no	no	no	no	no	no	no	no	yes	no	no	no	no	no	no	no	no	no	no	no	no	no	no	no	no
27688_1#59	27688_1#59_1	Z191	14	1997	Farm animal	no	no	no	no	no	no	no	no	no	no	no	no	no	no	no	no	no	no	no	no	yes	no	no	no	no	no	no	yes	no	no	no	no	no	yes	yes	no	no	no	no	no	no	no	no	yes
27688_1#60	27688_1#60_1	M68	68	2008	Hospitalised patient	no	no	no	no	no	no	no	no	no	yes	yes	no	yes	no	no	no	yes	no	no	no	yes	no	no	no	no	yes	no	yes	yes	no	no	no	no	yes	yes	no	no	no	no	no	no	no	no	yes
27688_1#61	27688_1#61_1	M366	35	2009	Hospitalised patient	no	no	no	no	no	no	no	no	no	no	no	no	no	no	no	no	no	no	no	no	no	no	no	no	no	no	no	yes	no	no	no	no	no	no	no	no	no	no	no	no	no	no	no	yes
27688_1#62	27688_1#62_1	C7510	153	2008	Others	no	no	no	no	no	no	no	no	no	no	no	no	no	no	no	no	no	no	no	no	no	no	no	no	no	no	no	yes	no	no	no	no	no	no	no	no	no	no	no	no	no	no	no	yes
27688_1#63	27688_1#63_1	C10.020	154	2016	Environment	no	no	no	no	yes	no	yes	no	yes	no	yes	no	yes	no	no	no	yes	no	no	no	yes	no	no	yes	no	no	yes	yes	no	no	no	yes	no	yes	no	no	no	no	no	no	no	no	no	yes
27688_1#64	27688_1#64_1	M191	2	2009	Hospitalised patient	HA	no	no	no	yes	no	no	no	no	yes	yes	no	no	no	yes	no	no	no	no	no	yes	no	no	no	no	no	no	yes	no	no	no	no	no	yes	no	no	no	no	no	no	no	no	no	yes
27688_1#65	27688_1#65_1	M300	4	2009	Non-hospitalised person	no	no	no	no	no	no	no	no	no	no	no	no	no	no	no	no	no	no	no	no	no	no	no	no	no	no	no	yes	no	no	no	no	no	no	no	no	no	no	no	no	no	no	no	yes
27688_1#66	27688_1#66_1	C7542	65	2008	Others	no	no	no	no	no	no	no	no	no	no	no	no	no	no	no	no	no	no	no	no	no	no	no	no	no	no	no	yes	no	no	no	no	no	no	no	no	no	no	no	no	no	no	no	yes
27688_1#67	27688_1#67_1	C10.117	19	2016	Environment	no	no	no	no	yes	no	no	no	no	no	yes	no	no	no	no	no	yes	no	no	no	yes	no	no	no	no	yes	no	yes	yes	no	no	no	no	yes	yes	no	no	no	no	no	no	no	no	yes
27688_1#68	27688_1#68_1	M94	4	2011	Hospitalised patient	no	no	no	no	no	no	no	no	no	no	no	no	no	no	no	no	no	no	no	no	no	no	no	no	no	no	no	yes	no	no	no	no	yes	yes	no	no	no	no	no	no	no	no	no	yes
27688_1#69	27688_1#69_1	M290	3	2009	Non-hospitalised person	no	no	no	no	no	no	no	no	no	yes	yes	no	no	no	no	no	yes	no	no	no	yes	no	no	no	no	yes	no	yes	yes	no	no	no	no	yes	no	no	no	no	no	no	no	no	no	yes
27688_1#7	27688_1#7_1	C10.018	155	2016	Environment	no	no	no	no	yes	no	no	no	no	no	yes	no	yes	no	no	no	yes	no	no	no	yes	no	no	yes	no	no	no	yes	no	no	no	yes	no	yes	yes	no	no	no	no	no	no	no	no	no
27688_1#71	27688_1#71_1	C2305	7	2004	Hospitalised patient	HA	no	no	no	no	no	no	no	no	yes	no	no	no	no	no	no	no	no	no	no	no	yes	no	no	no	no	no	yes	no	no	no	no	no	yes	no	no	no	no	no	no	no	no	no	yes
27688_1#72	27688_1#72_1	M49	2	2012	Hospitalised patient	HA	no	no	no	yes	no	no	no	no	yes	yes	no	no	no	no	no	no	no	no	no	yes	no	no	no	no	no	no	yes	no	no	no	no	no	yes	no	no	no	no	no	no	no	no	no	yes
27688_1#73	27688_1#73_1	M434	23	2003	Hospitalised patient	no	yes	yes	no	yes	no	no	no	no	yes	yes	no	no	no	no	no	no	no	no	no	no	no	no	no	no	no	no	yes	no	no	no	no	no	no	no	no	no	no	no	no	no	no	no	no
27688_1#74	27688_1#74_1	C7728	110	2008	Others	no	no	no	no	no	no	no	no	no	no	no	no	no	no	no	no	no	no	no	no	no	no	no	no	no	no	no	yes	no	no	no	no	no	no	no	no	no	no	no	no	no	no	no	yes
27688_1#75	27688_1#75_1	Z29	10	1997	Farm animal	no	no	no	no	no	no	no	no	no	no	no	no	no	no	no	no	no	no	no	no	yes	no	no	no	no	no	no	yes	no	no	no	no	no	yes	no	no	no	no	no	no	no	no	no	yes
27688_1#76	27688_1#76_1	M184	68	2014	Hospitalised patient	no	no	no	no	no	no	no	no	no	no	no	no	no	no	no	no	no	no	no	no	no	no	no	no	no	no	no	yes	no	no	no	no	no	yes	no	no	no	no	no	no	no	no	no	yes
27688_1#77	27688_1#77_1	M438	7	NA	Hospitalised patient	HA	yes	yes	no	no	no	no	no	no	yes	no	no	no	no	yes	no	yes	no	no	no	yes	no	no	no	no	no	no	yes	no	no	no	no	no	yes	no	no	no	no	no	no	no	no	no	yes
27688_1#78	27688_1#78_1	C6760	43	2012	Wild bird	no	no	no	no	no	no	no	no	no	no	no	no	no	no	no	no	no	no	no	no	yes	no	no	no	no	no	no	yes	no	no	no	no	yes	yes	yes	no	no	no	no	no	no	no	no	no
27688_1#79	27688_1#79_1	Z63	10	1997	Farm animal	no	no	no	no	yes	no	no	no	no	no	yes	no	no	no	no	no	no	no	no	no	yes	no	no	no	no	no	no	yes	no	no	no	no	no	yes	no	no	no	no	no	no	no	no	no	yes
27688_1#8	27688_1#8_1	M44	2	2013	Hospitalised patient	HA	no	no	no	yes	no	no	no	no	yes	yes	no	no	no	no	no	no	no	no	no	yes	no	no	no	no	no	no	yes	no	no	no	no	no	yes	no	no	no	no	no	no	no	no	no	yes
27688_1#80	27688_1#80_1	M138	111	2014	Hospitalised patient	no	no	no	no	no	no	no	no	no	no	no	no	no	no	no	no	no	no	no	no	no	no	no	no	no	no	no	yes	no	no	no	no	no	no	no	no	no	no	no	no	no	no	no	yes
27688_1#81	27688_1#81_1	M506	23	2013	Hospitalised patient	no	no	no	no	yes	no	no	no	no	no	yes	no	no	no	no	no	no	no	no	no	yes	no	no	no	no	no	no	yes	no	no	no	no	no	no	no	no	no	no	no	no	no	no	no	no
27688_1#82	27688_1#82_1	C7545	30	2008	Others	no	no	no	no	no	no	no	no	no	no	no	no	no	no	no	no	no	no	no	no	no	no	no	no	no	no	no	yes	no	no	no	no	no	no	no	no	no	no	no	no	no	no	no	yes
27688_1#83	27688_1#83_1	Z82	27	1997	Farm animal	no	no	no	no	no	no	no	no	no	yes	yes	no	yes	no	no	no	no	no	no	no	yes	no	no	no	no	yes	no	yes	yes	no	no	no	no	yes	yes	no	no	no	no	no	no	no	no	yes
27688_1#84	27688_1#84_1	M465	20	2003	Hospitalised patient	HA	no	no	no	no	no	no	no	no	no	no	no	no	no	no	no	no	no	no	no	no	no	no	no	no	no	no	yes	no	no	no	no	no	yes	no	no	no	no	no	no	no	no	no	yes
27688_1#85	27688_1#85_1	M530	112	2013	Hospitalised patient	no	no	no	no	no	no	no	no	no	no	no	no	no	no	no	no	no	no	no	no	no	no	no	no	no	no	no	yes	no	no	no	no	no	no	no	no	no	no	no	no	no	no	no	yes
27688_1#86	27688_1#86_1	C7607	3	2012	Wild bird	no	no	no	no	no	no	no	no	no	yes	yes	no	no	no	no	no	yes	no	no	no	yes	no	no	no	no	yes	no	yes	yes	no	no	no	no	yes	yes	no	no	no	no	no	no	no	no	yes
27688_1#87	27688_1#87_1	Z149	13	1997	Others	no	no	no	no	no	no	no	no	no	no	no	no	no	no	no	no	no	no	no	no	no	no	no	no	no	no	no	yes	no	no	no	no	no	yes	no	no	no	no	no	no	no	no	no	yes
27688_1#88	27688_1#88_1	M480	35	2004	Hospitalised patient	no	no	no	no	no	no	no	no	no	no	no	no	no	no	no	no	no	no	no	no	no	no	no	no	no	no	no	yes	no	no	no	no	no	no	no	no	no	no	no	no	no	no	no	yes
27688_1#89	27688_1#89_1	M316	1	2009	Non-hospitalised person	no	no	no	no	no	no	no	no	no	no	no	no	no	no	no	no	no	no	no	no	no	no	no	no	no	no	no	yes	no	no	no	no	no	yes	no	no	no	no	no	no	no	no	no	yes
27688_1#9	27688_1#9_1	M382	1	2009	Non-hospitalised person	no	no	no	no	no	no	no	no	no	no	no	no	no	no	no	no	no	no	no	no	yes	no	no	no	no	no	no	yes	no	no	no	no	no	yes	no	no	no	no	no	no	no	no	no	yes
27688_1#90	27688_1#90_1	C7729	110	2008	Others	no	no	no	no	no	no	no	no	no	no	no	no	no	no	no	no	no	no	no	no	no	no	no	no	no	no	no	yes	no	no	no	no	no	no	no	no	no	no	no	no	no	no	no	yes
27688_1#91	27688_1#91_1	C10.021	30	2016	Environment	no	no	no	no	no	no	no	no	no	no	no	no	no	no	no	no	no	no	no	no	no	no	no	no	no	no	no	yes	no	no	no	no	no	no	no	no	no	no	no	no	no	no	no	yes
27688_1#92	27688_1#92_1	M493	6	2004	Hospitalised patient	HA	no	no	no	yes	no	no	no	no	yes	yes	no	no	no	no	no	no	no	no	no	yes	no	no	no	no	no	no	yes	no	no	no	no	no	yes	no	no	no	no	no	no	no	no	no	yes
27688_1#93	27688_1#93_1	M318	9	2009	Non-hospitalised person	no	no	no	no	no	no	no	no	no	yes	yes	no	no	no	no	no	no	no	no	no	yes	no	no	no	no	no	no	yes	no	no	no	no	no	yes	no	no	no	no	no	no	no	no	no	yes
27688_1#94	27688_1#94_1	95S-CZ48R	36	2014	Others	no	no	no	no	no	no	no	no	no	no	no	no	no	no	no	no	no	no	no	no	no	no	no	no	no	no	no	yes	no	no	no	no	no	no	no	no	no	no	no	no	no	no	no	yes
27688_1#95	27688_1#95_1	C10.118	24	2016	Environment	no	no	no	no	yes	no	no	no	no	no	yes	no	no	no	yes	no	no	no	no	no	yes	no	no	no	no	yes	no	yes	yes	no	no	no	no	yes	no	no	no	no	no	no	no	no	no	yes
27688_1#96	27688_1#96_1	M236	2	1997	Hospitalised patient	HA	no	no	no	yes	no	no	no	no	yes	yes	no	no	no	yes	no	no	no	no	no	no	no	no	no	no	no	no	yes	no	no	no	no	no	yes	no	no	no	no	no	no	no	no	no	yes
27688_1#97	27688_1#97_1	M284	2	2009	Hospitalised patient	HA	no	no	no	yes	no	no	no	no	yes	yes	no	no	no	no	no	no	no	no	no	yes	no	no	no	no	no	no	yes	no	no	no	no	no	yes	no	no	no	no	no	no	no	no	no	yes
27688_1#98	27688_1#98_1	M431	2	2002	Hospitalised patient	HA	no	no	no	yes	no	no	no	no	yes	yes	no	no	no	no	no	yes	no	no	no	yes	no	no	no	no	no	no	yes	no	no	no	no	no	no	no	no	no	no	yes	no	no	no	no	yes
27688_1#99	27688_1#99_1	C7548	63	2008	Others	no	no	no	no	no	no	no	no	no	no	no	no	no	no	no	no	no	no	no	no	no	no	no	no	no	no	no	yes	no	no	no	no	no	no	no	no	no	no	no	no	no	no	no	yes
27725_1#100	27725_1#100_1	C7439	43	2012	Wild bird	no	no	no	no	yes	no	no	no	no	no	yes	no	no	no	no	no	no	no	no	no	yes	no	no	no	no	no	no	yes	no	no	no	no	no	yes	yes	no	no	no	no	no	no	no	no	no
27725_1#104	27725_1#104_1	C8069	11	2012	Wild bird	no	no	no	no	no	no	no	no	no	no	no	no	no	no	no	no	no	no	no	no	no	no	no	no	no	no	no	yes	no	no	no	no	no	no	no	no	no	no	no	no	no	no	no	yes
27725_1#108	27725_1#108_1	C2794	3	1998	Farm animal	no	no	no	no	no	no	no	no	no	yes	yes	no	yes	no	no	no	no	no	no	no	yes	no	no	no	no	yes	no	yes	yes	no	no	no	yes	yes	no	no	no	no	no	no	no	no	no	yes
27725_1#11	27725_1#11_1	C7428	57	2012	Wild bird	no	no	no	no	no	no	no	no	no	yes	yes	no	yes	no	no	no	yes	no	no	no	yes	no	no	no	no	yes	no	yes	yes	no	no	no	no	yes	yes	no	no	no	no	no	no	no	no	yes
27725_1#112	27725_1#112_1	C4079	4	2007	Non-hospitalised person	no	no	no	no	no	no	no	no	no	no	no	no	no	no	no	no	no	no	no	no	no	no	no	no	no	no	no	yes	no	no	no	no	no	no	no	no	no	no	no	no	no	no	no	yes
27725_1#116	27725_1#116_1	C8073	11	2012	Wild bird	no	no	no	no	no	no	no	no	no	no	no	no	no	no	no	no	no	no	no	no	no	no	no	no	no	no	no	yes	no	no	no	no	no	no	no	no	no	no	no	no	no	no	no	yes
27725_1#12	27725_1#12_1	M429	2	1999	Hospitalised patient	HA	yes	yes	no	no	no	no	no	no	yes	yes	no	no	no	yes	no	no	no	no	no	yes	no	no	no	no	no	no	yes	no	no	no	no	no	yes	no	no	no	no	no	no	no	no	no	yes
27725_1#120	27725_1#120_1	C10.027	24	2016	Environment	no	no	no	no	yes	no	yes	no	no	no	yes	no	no	no	yes	no	no	no	no	no	yes	no	no	no	no	yes	no	yes	yes	no	no	no	no	yes	no	no	no	no	no	no	no	no	no	yes
27725_1#124	27725_1#124_1	C4083	4	2007	Non-hospitalised person	no	no	no	no	no	no	no	no	no	no	no	no	no	no	no	no	no	no	no	no	no	no	no	no	no	no	no	yes	no	no	no	no	no	yes	no	no	no	no	no	no	no	no	no	yes
27725_1#128	27725_1#128_1	Z73	10	1997	Farm animal	no	no	no	no	yes	no	no	no	no	no	yes	no	no	no	no	no	no	no	no	no	yes	no	no	no	no	no	no	yes	no	no	no	no	no	yes	no	no	no	no	no	no	no	no	no	yes
27725_1#132	27725_1#132_1	C8080	12	2012	Wild bird	no	no	no	no	no	no	no	no	no	no	no	no	no	no	no	no	no	no	no	no	no	no	no	no	no	no	no	yes	no	no	no	no	no	no	no	no	no	no	no	no	no	no	no	yes
27725_1#136	27725_1#136_1	Z114	3	1997	Farm animal	no	no	no	no	yes	no	no	no	no	yes	yes	no	yes	no	no	no	no	no	no	no	yes	no	no	no	no	yes	no	yes	yes	no	no	no	yes	yes	no	no	no	no	no	no	no	no	no	yes
27725_1#140	27725_1#140_1	C8082	11	2012	Wild bird	no	no	no	no	no	no	no	no	no	no	no	no	no	no	no	no	no	no	no	no	no	no	no	no	no	no	no	yes	no	no	no	no	no	no	no	no	no	no	no	no	no	no	no	yes
27725_1#144	27725_1#144_1	Z115	3	1997	Farm animal	no	no	no	no	no	no	yes	no	no	yes	yes	no	yes	no	no	no	no	no	no	no	yes	no	no	no	no	yes	no	yes	yes	no	no	no	yes	yes	no	no	no	no	no	no	no	no	no	yes
27725_1#148	27725_1#148_1	C8084	12	2012	Wild bird	no	no	no	no	no	no	no	no	no	no	no	no	no	no	no	no	no	no	no	no	no	no	no	no	no	no	no	yes	no	no	no	no	no	no	no	no	no	no	no	no	no	no	no	yes
27725_1#149	27725_1#149_1	C8626	38	2012	Wild bird	no	no	no	no	no	no	no	no	no	no	no	no	no	no	no	no	no	no	no	no	no	no	no	no	no	no	no	yes	no	no	no	no	no	no	no	no	no	no	no	no	no	no	no	yes
27725_1#15	27725_1#15_1	C7515	76	2008	Others	no	no	no	no	no	no	no	no	no	no	no	no	no	no	no	no	no	no	no	no	no	no	no	no	no	no	no	yes	no	no	no	no	no	no	no	no	no	no	no	no	no	no	no	no
27725_1#153	27725_1#153_1	Z86	3	1997	Farm animal	no	no	no	no	no	no	no	no	no	yes	yes	no	yes	no	no	no	no	no	no	no	yes	no	no	no	no	yes	no	yes	yes	no	no	no	yes	yes	no	no	no	no	no	no	no	no	no	yes
27725_1#157	27725_1#157_1	Z196	3	1997	Others	no	no	no	no	no	no	no	no	no	yes	yes	no	yes	no	no	no	no	no	no	no	yes	no	no	no	no	yes	no	yes	yes	no	no	no	yes	yes	no	no	no	no	no	no	no	no	no	yes
27725_1#16	27725_1#16_1	M503	7	2014	Hospitalised patient	HA	no	no	no	no	no	no	no	no	yes	no	yes	no	no	no	no	no	no	no	no	no	no	no	no	no	no	no	yes	no	no	no	no	no	no	no	no	no	no	no	no	no	no	no	yes
27725_1#161	27725_1#161_1	C2297	2	2007	Hospitalised patient	HA	no	no	no	yes	no	no	no	no	yes	yes	no	no	no	no	no	no	no	no	no	yes	no	no	no	no	no	no	yes	no	no	no	no	no	yes	no	no	no	no	no	no	no	no	no	yes
27725_1#165	27725_1#165_1	C10.120	24	2016	Environment	no	no	no	no	yes	no	yes	no	no	no	yes	no	no	no	yes	no	no	no	no	no	yes	no	no	no	no	yes	no	yes	yes	no	no	no	no	yes	no	no	no	no	no	no	no	no	no	yes
27725_1#169	27725_1#169_1	C2620	2	2009	Hospitalised patient	HA	no	no	no	yes	no	no	no	no	yes	yes	no	no	no	no	no	no	no	no	no	yes	no	no	no	no	no	no	yes	no	no	no	no	no	yes	no	no	no	no	yes	no	no	no	no	yes
27725_1#173	27725_1#173_1	C4030	2	2010	Hospitalised patient	HA	no	no	no	yes	no	no	no	no	yes	yes	no	no	no	no	no	no	no	no	no	yes	no	no	no	no	no	no	yes	no	no	no	no	no	yes	no	no	no	no	yes	no	no	no	no	yes
27725_1#178	27725_1#178_1	M113	2	2007	Hospitalised patient	HA	no	no	no	yes	no	no	no	no	yes	yes	no	no	no	yes	no	no	no	no	no	yes	no	no	no	no	no	no	yes	no	no	no	no	no	yes	no	no	no	no	no	no	no	no	no	yes
27725_1#182	27725_1#182_1	M163	4	2008	Hospitalised patient	no	no	no	no	no	no	no	no	no	no	no	no	no	no	no	no	no	no	no	no	no	no	no	no	no	no	no	yes	no	no	no	no	no	yes	no	no	no	no	no	no	no	no	no	yes
27725_1#186	27725_1#186_1	M170	3	2010	Hospitalised patient	no	no	no	no	yes	no	yes	no	no	yes	yes	no	yes	no	no	no	yes	no	no	no	yes	no	no	no	no	yes	no	yes	yes	no	no	no	no	yes	no	no	no	no	no	no	no	no	no	yes
27725_1#19	27725_1#19_1	89S-CZ45R	55	2014	Others	no	no	no	no	no	no	no	no	no	no	no	no	no	no	no	no	no	no	no	no	no	no	no	no	no	no	no	yes	no	no	no	no	no	no	no	no	no	no	no	no	no	no	no	no
27725_1#190	27725_1#190_1	M223	2	2009	Hospitalised patient	HA	no	no	no	yes	no	no	no	no	yes	yes	no	no	no	no	no	no	no	no	no	yes	no	no	no	no	no	no	yes	no	no	no	no	no	yes	no	no	no	no	no	no	no	no	no	yes
27725_1#194	27725_1#194_1	M53	2	2011	Hospitalised patient	HA	no	no	no	yes	no	no	no	no	yes	yes	no	no	no	no	no	no	no	no	no	yes	no	no	no	no	no	no	yes	no	no	no	no	no	yes	no	no	no	no	no	no	no	no	no	yes
27725_1#198	27725_1#198_1	M52	91	2012	Hospitalised patient	no	no	no	no	no	no	no	no	no	no	no	no	no	no	no	no	no	no	no	no	no	no	no	no	no	no	no	yes	no	no	no	no	no	no	no	no	no	no	no	no	no	no	no	no
27725_1#20	27725_1#20_1	M515	4	2013	Hospitalised patient	no	no	no	no	no	no	no	no	no	no	no	no	no	no	no	no	no	no	no	no	no	no	no	no	no	no	no	yes	no	no	no	no	no	yes	no	no	no	no	no	no	no	no	no	yes
27725_1#202	27725_1#202_1	M175	5	2014	Hospitalised patient	no	no	no	no	yes	no	no	no	no	no	yes	no	no	no	yes	no	yes	no	no	no	yes	no	no	no	no	no	no	yes	no	no	no	no	no	yes	no	no	no	no	no	no	no	no	no	yes
27725_1#206	27725_1#206_1	M166	27	2007	Hospitalised patient	no	no	no	no	yes	no	no	no	no	no	yes	no	no	no	no	no	no	no	no	no	yes	no	no	no	no	no	no	yes	no	no	no	no	no	yes	no	no	no	no	no	no	no	no	no	yes
27725_1#210	27725_1#210_1	M195	15	2010	Hospitalised patient	no	no	no	no	no	no	no	no	no	no	no	no	no	no	no	no	no	no	no	no	no	no	no	no	no	no	no	yes	no	no	no	no	no	no	no	no	yes	no	no	no	no	no	no	yes
27725_1#214	27725_1#214_1	M115	9	2011	Hospitalised patient	no	no	no	no	no	no	no	no	no	yes	yes	no	no	no	no	no	no	no	no	no	yes	no	no	no	no	no	no	yes	no	no	no	no	no	yes	no	no	no	no	no	no	no	no	no	yes
27725_1#218	27725_1#218_1	M208	17	2014	Hospitalised patient	no	no	no	no	no	no	no	no	no	no	no	no	no	no	no	no	no	no	no	no	yes	no	no	no	no	no	no	yes	no	no	no	no	no	no	yes	no	yes	no	no	no	no	no	no	yes
27725_1#222	27725_1#222_1	M47	12	2011	Hospitalised patient	no	no	no	no	no	no	no	no	no	no	no	no	no	no	no	no	no	no	no	no	no	no	no	no	no	no	no	yes	no	no	no	no	no	no	no	no	no	no	no	no	no	no	no	yes
27725_1#226	27725_1#226_1	M205	113	2014	Hospitalised patient	no	no	no	no	no	no	no	no	no	no	no	no	no	no	no	no	no	no	no	no	no	no	no	no	no	no	no	yes	no	no	no	no	no	yes	no	no	no	no	no	no	no	no	no	yes
27725_1#23	27725_1#23_1	C7403	35	2012	Wild bird	no	no	no	no	no	no	no	no	no	no	no	no	no	no	no	no	no	no	no	no	no	no	no	no	no	no	no	yes	no	no	no	no	no	yes	yes	no	no	no	no	no	no	no	no	yes
27725_1#230	27725_1#230_1	M177	2	2015	Hospitalised patient	HA	no	no	no	yes	no	no	no	no	yes	yes	no	no	no	no	no	no	no	no	no	yes	no	no	no	no	no	no	yes	no	no	no	no	no	yes	no	no	no	no	no	no	no	no	no	yes
27725_1#234	27725_1#234_1	M15	1	2015	Hospitalised patient	no	no	no	no	no	no	no	no	no	no	no	no	no	no	no	no	no	no	no	no	no	no	no	no	no	no	no	yes	no	no	no	no	no	yes	no	no	no	no	no	no	no	no	no	yes
27725_1#238	27725_1#238_1	M70	2	2007	Hospitalised patient	HA	no	no	no	yes	no	no	no	no	yes	yes	no	no	no	yes	no	no	no	no	no	yes	no	no	no	no	no	no	yes	no	no	no	no	no	yes	no	no	no	no	no	no	no	no	no	yes
27725_1#24	27725_1#24_1	M352	44	2009	Non-hospitalised person	no	no	no	no	no	no	no	no	no	no	no	no	no	no	no	no	no	no	no	no	no	no	no	no	no	no	no	yes	no	no	no	no	no	yes	no	no	no	no	no	no	no	no	no	yes
27725_1#242	27725_1#242_1	M135	6	2014	Hospitalised patient	HA	no	no	no	no	no	yes	no	no	no	no	no	no	no	no	no	yes	no	no	no	yes	no	no	no	no	yes	no	yes	yes	no	no	no	no	yes	no	no	no	no	no	no	no	no	no	yes
27725_1#246	27725_1#246_1	M116	2	2015	Hospitalised patient	HA	no	no	no	no	no	no	no	no	yes	no	no	no	no	no	no	no	no	no	no	no	no	no	no	no	no	no	yes	no	no	no	no	no	yes	no	no	no	no	no	no	no	no	no	yes
27725_1#250	27725_1#250_1	M202	2	2010	Hospitalised patient	HA	no	no	no	yes	no	no	no	no	yes	yes	no	no	no	no	no	no	no	no	no	yes	no	no	no	no	no	no	yes	no	no	no	no	no	yes	no	no	no	no	no	no	no	no	no	yes
27725_1#254	27725_1#254_1	M74	2	2014	Hospitalised patient	HA	no	no	no	yes	no	no	no	no	yes	yes	no	no	no	no	no	no	no	no	no	yes	no	no	no	no	no	no	yes	no	no	no	no	no	yes	no	no	no	no	no	no	no	no	no	yes
27725_1#258	27725_1#258_1	M249	5	2007	Hospitalised patient	no	no	no	no	no	no	no	no	no	no	no	no	no	no	no	no	no	no	no	no	no	no	no	no	no	no	no	yes	no	no	no	no	no	yes	no	no	no	no	no	no	no	no	no	yes
27725_1#262	27725_1#262_1	M188	2	2011	Hospitalised patient	HA	no	no	no	yes	no	no	no	no	yes	yes	no	no	no	no	no	no	no	no	no	yes	no	no	no	no	no	no	yes	no	no	no	no	no	yes	no	no	no	no	no	no	no	no	no	yes
27725_1#267	27725_1#267_1	M158	2	2013	Hospitalised patient	HA	no	no	no	yes	no	no	no	no	yes	yes	no	no	no	no	no	no	no	no	no	yes	no	no	no	no	no	no	yes	no	no	no	no	no	yes	no	no	no	no	no	no	no	no	no	yes
27725_1#27	27725_1#27_1	C7430	57	2012	Wild bird	no	no	no	no	no	no	no	no	no	no	no	no	yes	no	no	no	no	no	no	no	yes	no	no	no	no	no	no	yes	no	no	no	no	no	yes	yes	no	no	no	no	no	no	no	no	yes
27725_1#271	27725_1#271_1	M139	3	2014	Hospitalised patient	no	no	no	no	no	no	no	no	no	yes	yes	no	no	no	no	no	yes	no	no	no	no	no	no	no	no	no	no	yes	no	no	no	no	no	yes	no	no	no	no	no	no	no	no	no	yes
27725_1#275	27725_1#275_1	M182	2	2008	Hospitalised patient	HA	no	no	no	yes	no	no	no	no	no	yes	no	no	no	yes	no	no	no	no	no	yes	no	no	no	no	no	no	yes	no	no	no	no	no	yes	no	no	no	no	no	no	no	no	no	yes
27725_1#279	27725_1#279_1	M107	3	2008	Hospitalised patient	no	no	no	no	no	no	no	no	no	yes	yes	no	yes	no	no	no	yes	no	no	no	yes	no	no	no	no	no	no	yes	no	no	no	no	yes	yes	no	no	no	no	no	no	no	no	no	yes
27725_1#28	27725_1#28_1	M452	48	NA	Hospitalised patient	no	yes	yes	no	no	no	no	no	no	yes	no	no	no	no	no	no	no	no	no	no	yes	no	no	no	no	no	no	yes	no	no	no	no	no	yes	yes	no	no	no	no	no	no	no	no	yes
27725_1#283	27725_1#283_1	M200	1	2016	Hospitalised patient	no	no	no	no	yes	no	no	no	no	no	yes	no	no	no	yes	no	no	no	no	no	yes	no	no	no	no	no	no	yes	no	no	no	no	no	yes	yes	no	yes	no	no	no	no	no	no	yes
27725_1#287	27725_1#287_1	M272	2	2009	Hospitalised patient	HA	no	no	no	yes	no	no	no	no	yes	yes	no	no	no	no	no	no	no	no	no	yes	no	no	no	no	no	no	yes	no	no	no	no	no	yes	no	no	no	no	no	no	no	no	no	yes
27725_1#291	27725_1#291_1	M388	13	2009	Non-hospitalised person	no	no	no	no	no	no	no	no	no	no	no	no	no	no	no	no	no	no	no	no	no	no	no	no	no	no	no	yes	no	no	no	no	no	yes	no	no	no	no	no	no	no	no	no	yes
27725_1#295	27725_1#295_1	M518	58	2014	Hospitalised patient	no	no	no	no	no	no	no	no	no	no	no	no	no	no	no	no	no	no	no	no	no	no	no	no	no	no	no	yes	no	no	no	no	no	no	no	no	no	no	no	no	no	no	no	yes
27725_1#299	27725_1#299_1	M325	1	2009	Non-hospitalised person	no	no	no	no	yes	no	no	no	no	no	yes	no	no	no	no	no	no	no	no	no	yes	no	no	no	no	no	no	yes	no	no	no	no	no	yes	yes	no	yes	no	no	no	no	no	no	yes
27725_1#3	27725_1#3_1	81C-CZ41R	109	2014	Others	no	no	no	no	no	no	no	no	no	no	no	no	no	no	no	no	no	no	no	no	no	no	no	no	no	no	no	yes	no	no	no	no	no	no	no	no	no	no	no	no	no	no	no	yes
27725_1#303	27725_1#303_1	M318_2	1	2009	Non-hospitalised person	no	no	no	no	no	no	no	no	no	no	no	no	no	no	no	no	no	no	no	no	yes	no	no	no	no	no	no	yes	no	no	no	no	no	yes	no	no	no	no	no	no	no	no	no	yes
27725_1#307	27725_1#307_1	M326	1	2009	Non-hospitalised person	no	no	no	no	yes	no	no	no	no	no	no	no	no	no	no	no	no	no	no	no	no	no	no	no	no	no	no	yes	no	no	no	no	no	yes	no	no	yes	no	no	no	no	no	no	yes
27725_1#31	27725_1#31_1	C7518	2	2008	Others	HA	no	no	no	yes	no	no	no	no	yes	yes	no	no	no	no	no	no	no	no	no	yes	no	no	no	no	no	no	yes	no	no	no	no	no	yes	no	no	no	no	yes	no	no	no	no	yes
27725_1#311	27725_1#311_1	M532	41	2010	Hospitalised patient	no	no	no	no	no	no	no	no	no	no	no	no	no	no	no	no	no	no	no	no	no	no	no	no	no	no	no	yes	no	no	no	no	no	no	no	yes	no	no	no	no	no	no	no	yes
27725_1#315	27725_1#315_1	M447	18	2002	Hospitalised patient	HA	yes	yes	no	yes	no	no	no	no	yes	yes	no	no	no	no	no	yes	no	no	no	yes	no	no	no	no	no	no	yes	no	no	no	no	no	yes	no	no	no	no	no	no	no	no	no	yes
27725_1#319	27725_1#319_1	M428	2	1993	Hospitalised patient	HA	yes	no	no	no	no	no	no	no	no	no	no	no	no	yes	no	no	no	no	no	yes	no	no	no	no	no	no	yes	no	no	no	no	no	yes	no	no	no	no	no	no	no	no	no	yes
27725_1#32	27725_1#32_1	M504	7	2014	Hospitalised patient	HA	no	no	no	no	no	no	no	no	yes	no	yes	no	no	no	no	no	no	no	no	no	no	no	no	no	no	no	yes	no	no	no	no	no	no	no	no	no	no	no	no	no	no	no	yes
27725_1#323	27725_1#323_1	M521	23	2010	Hospitalised patient	no	no	no	no	yes	no	no	no	no	no	yes	no	no	no	no	no	no	no	no	no	yes	no	no	no	no	no	no	yes	no	no	no	no	no	no	no	no	no	no	no	no	no	no	no	no
27725_1#327	27725_1#327_1	M320	1	2009	Non-hospitalised person	no	no	no	no	no	no	no	no	no	no	no	no	no	no	no	no	no	no	no	no	no	no	no	no	no	no	no	yes	no	no	no	no	no	yes	no	no	no	no	no	no	no	no	no	yes
27725_1#331	27725_1#331_1	M380	1	2009	Non-hospitalised person	no	no	no	no	yes	no	no	no	no	no	yes	no	no	no	yes	no	no	no	no	no	no	no	no	no	no	no	no	yes	no	no	no	no	no	yes	no	no	yes	no	no	no	no	no	no	yes
27725_1#335	27725_1#335_1	M347	19	2009	Non-hospitalised person	no	no	no	no	no	no	no	no	no	no	no	no	no	no	yes	no	no	no	no	no	yes	no	no	no	no	no	no	yes	no	no	no	no	yes	yes	yes	no	no	no	no	no	no	no	no	yes
27725_1#339	27725_1#339_1	M430	2	2000	Hospitalised patient	HA	yes	no	yes	yes	no	no	no	no	yes	no	no	no	no	yes	no	no	no	no	no	yes	no	no	no	no	no	no	yes	no	no	no	no	no	yes	yes	no	no	no	no	no	no	no	no	yes
27725_1#343	27725_1#343_1	M522	23	2013	Hospitalised patient	no	no	no	no	yes	no	no	no	no	yes	yes	no	no	no	no	no	no	no	no	no	yes	no	no	no	no	no	no	yes	no	no	no	no	no	no	no	no	no	no	no	no	no	no	no	no
27725_1#347	27725_1#347_1	M383	1	2009	Non-hospitalised person	no	no	no	no	yes	no	no	no	no	no	yes	no	no	no	yes	no	no	no	no	no	yes	no	no	no	no	no	no	yes	no	no	no	no	no	yes	yes	no	yes	no	no	no	no	no	no	yes
27725_1#35	27725_1#35_1	C7730	55	2008	Others	no	no	no	no	no	no	no	no	no	no	no	no	no	no	no	no	no	no	no	no	no	no	no	no	no	no	no	yes	no	no	no	no	no	no	no	no	no	no	no	no	no	no	no	no
27725_1#351	27725_1#351_1	M436	7	2003	Hospitalised patient	HA	yes	yes	no	no	no	no	no	no	no	yes	no	no	no	yes	no	no	no	no	no	yes	no	no	no	no	no	no	yes	no	no	no	no	no	no	yes	no	no	no	no	no	no	no	no	yes
27725_1#356	27725_1#356_1	M523	23	2013	Hospitalised patient	no	no	no	no	yes	no	no	no	no	yes	yes	no	no	no	no	no	no	no	no	no	yes	no	no	no	no	no	no	yes	no	no	no	no	no	no	no	no	no	no	no	no	no	no	no	no
27725_1#36	27725_1#36_1	M293	3	2009	Non-hospitalised person	no	no	no	no	no	no	no	no	no	no	no	no	yes	no	no	no	yes	no	no	no	yes	no	no	no	no	no	no	yes	no	no	no	no	yes	yes	no	no	no	no	no	no	no	no	no	yes
27725_1#360	27725_1#360_1	M470	3	2004	Hospitalised patient	no	no	no	no	no	no	no	no	no	no	no	no	no	no	no	no	no	no	no	no	no	no	no	no	no	no	no	yes	no	no	no	no	no	no	no	no	no	no	no	no	no	no	no	yes
27725_1#364	27725_1#364_1	M337	25	2009	Hospitalised patient	no	no	no	no	no	no	no	no	no	no	no	no	no	no	no	no	no	no	no	no	no	no	no	no	no	no	no	yes	no	no	no	no	no	yes	no	no	no	no	no	no	no	no	no	yes
27725_1#368	27725_1#368_1	M524	85	2010	Hospitalised patient	no	no	no	no	no	no	no	no	no	no	no	no	no	no	no	no	no	no	no	no	no	no	no	no	no	no	no	yes	no	no	no	no	no	no	no	no	no	no	no	no	no	no	no	yes
27725_1#372	27725_1#372_1	M440	6	2002	Hospitalised patient	HA	no	no	no	yes	no	no	no	no	yes	yes	no	no	no	no	no	no	no	no	no	yes	no	no	no	no	no	no	yes	no	no	no	no	no	yes	no	no	no	no	no	no	no	no	no	yes
27725_1#376	27725_1#376_1	M276	2	2009	Hospitalised patient	HA	no	no	no	yes	no	no	no	no	yes	yes	no	no	no	yes	no	no	no	no	no	yes	no	no	no	no	no	no	yes	no	no	no	no	no	yes	no	no	no	no	no	no	no	no	no	yes
27725_1#380	27725_1#380_1	M394	14	2009	Non-hospitalised person	no	no	no	no	no	no	no	no	no	no	no	no	no	no	yes	no	no	no	no	no	no	no	no	no	no	no	no	yes	no	no	no	no	no	no	no	no	no	no	no	no	no	no	no	yes
27725_1#384	27725_1#384_1	M502	58	2014	Hospitalised patient	no	no	no	no	no	no	no	no	no	no	no	no	no	no	no	no	no	no	no	no	no	no	no	no	no	no	no	yes	no	no	no	no	no	no	no	no	no	no	no	no	no	no	no	yes
27725_1#39	27725_1#39_1	93S-CZ47R	36	2014	Others	no	no	no	no	no	no	no	no	no	no	no	no	no	no	no	no	no	no	no	no	no	no	no	no	no	no	no	yes	no	no	no	no	no	no	no	no	no	no	no	no	no	no	no	yes
27725_1#4	27725_1#4_1	M526	2	2013	Hospitalised patient	HA	no	no	no	no	no	no	no	no	yes	no	no	yes	no	no	no	no	no	no	no	yes	no	no	no	no	no	no	yes	no	no	no	no	no	yes	no	no	no	no	no	no	no	no	no	yes
27725_1#40	27725_1#40_1	M505	23	2010	Hospitalised patient	no	no	no	no	yes	no	no	no	no	yes	yes	no	no	no	no	no	no	no	no	no	yes	no	no	no	no	no	no	yes	no	no	no	no	no	no	no	no	no	no	no	no	no	no	no	no
27725_1#43	27725_1#43_1	123C-CZ62R	36	2014	Others	no	no	no	no	no	no	no	no	no	no	no	no	no	no	no	no	no	no	no	no	no	no	no	no	no	no	no	yes	no	no	no	no	no	no	no	no	no	no	no	no	no	no	no	yes
27725_1#44	27725_1#44_1	M517	58	2014	Hospitalised patient	no	no	no	no	no	no	no	no	no	no	no	no	no	no	no	no	no	no	no	no	no	no	no	no	no	no	no	yes	no	no	no	no	no	no	no	no	no	no	no	no	no	no	no	yes
27725_1#47	27725_1#47_1	C7406	25	2012	Wild bird	no	no	no	no	no	no	no	no	no	no	no	no	no	no	no	no	no	no	no	no	no	no	no	no	no	no	no	yes	no	no	no	no	no	yes	no	no	no	no	no	no	no	no	no	yes
27725_1#51	27725_1#51_1	C7433	43	2012	Wild bird	no	no	no	no	no	no	no	no	no	no	no	no	no	no	no	no	no	no	no	no	no	no	no	no	no	no	no	yes	no	no	no	no	no	no	no	no	no	no	no	no	no	no	no	no
27725_1#55	27725_1#55_1	C7521	156	2008	Others	no	no	no	no	no	no	no	no	no	no	no	no	no	no	no	no	no	no	no	no	no	no	no	no	no	no	no	yes	no	no	no	no	no	no	no	no	no	no	no	no	no	no	no	no
27725_1#59	27725_1#59_1	49-50S-CZ25R	34	2014	Others	no	no	no	no	no	no	no	no	no	no	no	no	no	no	no	no	no	no	no	no	no	no	no	no	no	no	no	yes	no	no	no	no	no	no	no	no	no	no	no	no	no	no	no	yes
27725_1#64	27725_1#64_1	C7408	5	2012	Wild bird	no	no	no	no	no	no	no	no	no	no	no	no	no	no	no	no	no	no	no	no	yes	no	no	no	no	no	no	yes	no	no	no	no	yes	yes	yes	no	no	no	no	no	no	no	no	yes
27725_1#68	27725_1#68_1	C7434	82	2012	Others	no	no	no	no	no	no	no	no	no	no	no	no	no	no	no	no	no	no	no	no	no	no	no	no	no	no	no	yes	no	no	no	no	no	no	no	no	no	no	no	no	no	no	no	no
27725_1#7	27725_1#7_1	87S-CZ44R	36	2014	Others	no	no	no	no	no	no	no	no	no	no	no	no	no	no	no	no	no	no	no	no	no	no	no	no	no	no	no	yes	no	no	no	no	no	no	no	no	no	no	no	no	no	no	no	yes
27725_1#72	27725_1#72_1	C7523	96	2008	Others	no	no	no	no	no	no	no	no	no	no	no	no	no	no	no	no	no	no	no	no	no	no	no	no	no	no	no	no	no	no	no	no	no	no	no	no	no	no	no	no	no	no	no	yes
27725_1#76	27725_1#76_1	C7563	66	2008	Others	no	no	no	no	no	no	no	no	no	no	no	no	no	no	no	no	no	no	no	no	no	no	no	no	no	no	no	yes	no	no	no	no	no	no	no	no	no	no	no	no	no	no	no	no
27725_1#8	27725_1#8_1	M282	2	2009	Hospitalised patient	HA	no	no	no	yes	no	no	no	no	yes	yes	no	no	no	no	no	no	no	no	no	yes	no	no	no	no	no	no	yes	no	no	no	no	no	yes	no	no	no	no	no	no	no	no	no	yes
27725_1#80	27725_1#80_1	131S-CZ66R	34	2014	Others	no	no	no	no	no	no	no	no	no	no	no	no	no	no	no	no	no	no	no	no	no	no	no	no	no	no	no	yes	no	no	no	no	no	no	no	no	no	no	no	no	no	no	no	yes
27725_1#84	27725_1#84_1	C7411	157	2012	Wild bird	no	no	no	no	no	no	no	no	no	no	no	no	no	no	no	no	no	no	no	no	no	no	no	no	no	no	no	yes	no	no	no	no	no	no	no	no	no	no	no	no	no	no	no	yes
27725_1#88	27725_1#88_1	C7720	78	2008	Others	no	no	no	no	no	no	no	no	no	no	no	no	no	no	no	no	no	no	no	no	no	no	no	no	no	no	no	yes	no	no	no	no	no	no	no	no	no	no	no	no	no	no	no	yes
27725_1#92	27725_1#92_1	C7438	91	2012	Wild bird	no	no	no	no	no	no	no	no	no	no	no	no	no	no	no	no	no	no	no	no	no	no	no	no	no	no	no	yes	no	no	no	no	no	no	no	no	no	no	no	no	no	no	no	no
27725_1#96	27725_1#96_1	C8065	11	2012	Wild bird	no	no	no	no	no	no	no	no	no	no	no	no	no	no	no	no	no	no	no	no	no	no	no	no	no	no	no	yes	no	no	no	no	no	no	no	no	no	no	no	no	no	no	no	yes
28099_2#1	28099_2#1_1	H134	2	2001	Hospitalised patient	HA	yes	yes	no	no	no	no	no	no	yes	no	no	no	no	no	no	no	no	no	no	yes	no	no	no	no	no	no	yes	no	no	no	no	no	yes	no	no	no	no	no	no	no	no	no	yes
28099_2#10	28099_2#10_1	H203	14	2002	Hospitalised patient	no	no	no	no	no	no	no	no	no	no	no	no	no	no	no	no	no	no	no	no	yes	no	no	no	no	no	no	yes	no	no	no	no	no	no	yes	no	no	no	no	no	no	no	no	yes
28099_2#100	28099_2#100_1	F878	14	2001	Others	no	no	no	no	yes	no	no	no	no	no	yes	no	no	no	no	no	no	no	no	no	yes	no	no	no	no	no	no	yes	no	no	no	no	yes	yes	yes	no	no	no	no	no	no	no	no	yes
28099_2#102	28099_2#102_1	H63	24	2001	Hospitalised patient	no	no	no	no	no	no	no	no	no	no	no	no	no	no	no	no	no	no	no	no	yes	no	no	no	no	no	no	yes	no	no	no	no	no	yes	no	no	no	no	no	no	no	no	no	yes
28099_2#103	28099_2#103_1	H167	8	2002	Hospitalised patient	no	no	no	no	no	no	no	no	no	yes	no	no	no	no	no	no	yes	no	no	no	no	no	no	no	no	no	no	yes	no	no	no	no	no	no	no	no	no	no	no	no	no	no	no	yes
28099_2#104	28099_2#104_1	F802	14	2001	Others	no	no	no	no	yes	no	no	no	no	no	yes	no	no	no	no	no	no	no	no	no	yes	no	no	no	no	no	no	yes	no	no	no	no	no	yes	yes	no	no	no	no	no	no	no	no	yes
28099_2#106	28099_2#106_1	H89a	2	2001	Hospitalised patient	HA	no	no	no	no	no	no	no	no	yes	no	no	no	no	no	no	no	no	no	no	no	no	no	no	no	no	no	yes	no	no	no	no	no	yes	no	no	no	no	no	no	no	no	no	yes
28099_2#107	28099_2#107_1	H44	3	2001	Hospitalised patient	no	no	no	no	no	no	no	no	no	yes	yes	no	yes	no	no	no	yes	no	no	no	yes	no	no	no	no	yes	no	yes	yes	no	no	no	yes	yes	no	no	no	no	no	no	no	no	no	yes
28099_2#108	28099_2#108_1	F932	14	2001	Others	no	no	no	no	no	no	no	no	no	no	no	no	no	no	no	no	no	no	no	no	yes	no	no	no	no	no	no	yes	no	no	no	no	no	yes	yes	no	no	no	no	no	no	yes	no	yes
28099_2#11	28099_2#11_1	E121	3	2001	Environment	no	no	no	no	no	no	no	no	no	yes	yes	no	no	no	no	no	no	no	no	no	yes	no	no	no	no	yes	no	yes	yes	no	no	no	no	yes	no	no	no	no	no	no	no	no	no	yes
28099_2#110	28099_2#110_1	H89B	2	2001	Hospitalised patient	HA	no	no	no	no	no	no	no	no	yes	no	no	no	no	no	no	no	no	no	no	no	no	no	no	no	no	no	yes	no	no	no	no	no	yes	no	no	no	no	no	no	no	no	no	yes
28099_2#111	28099_2#111_1	H165	7	2002	Hospitalised patient	HA	no	no	no	no	no	no	no	no	no	no	no	no	no	no	no	no	no	no	no	yes	no	no	no	no	no	no	yes	no	no	no	no	no	no	no	no	no	no	no	no	no	no	no	yes
28099_2#112	28099_2#112_1	SN270	3	2007	Farm animal	no	no	no	no	no	no	no	no	no	yes	yes	no	no	no	no	no	yes	no	no	no	yes	no	no	no	no	yes	no	yes	yes	no	no	no	no	yes	no	no	no	no	no	no	no	no	no	yes
28099_2#114	28099_2#114_1	H91	41	2001	Hospitalised patient	no	no	no	no	no	no	no	no	no	no	no	no	no	no	no	no	no	no	no	no	no	no	no	no	no	no	no	yes	no	no	no	no	no	yes	yes	no	no	no	no	no	no	no	no	yes
28099_2#115	28099_2#115_1	R6	67	2003	Environment	no	no	no	no	no	no	no	no	no	no	no	no	no	no	no	no	no	no	no	no	no	no	no	no	no	no	no	yes	no	no	no	no	no	no	no	no	no	no	no	no	no	no	no	yes
28099_2#116	28099_2#116_1	SN283	59	2006	Environment	no	no	no	no	yes	no	yes	no	no	no	yes	no	yes	no	no	no	yes	no	no	no	yes	no	no	no	no	no	no	yes	no	no	no	no	yes	yes	yes	no	no	no	no	no	no	no	no	yes
28099_2#118	28099_2#118_1	H92	47	2001	Hospitalised patient	no	no	no	no	no	no	no	no	no	no	no	no	no	no	no	no	no	no	no	no	no	no	no	no	no	no	no	yes	no	no	no	no	no	yes	no	no	no	no	no	no	no	no	no	yes
28099_2#119	28099_2#119_1	E243	2	2002	Environment	HA	yes	yes	no	yes	no	no	no	no	yes	yes	no	yes	no	no	no	no	no	no	no	yes	no	no	no	no	no	no	yes	no	no	no	no	no	yes	no	no	no	no	no	no	no	no	no	yes
28099_2#122	28099_2#122_1	H95	7	2001	Hospitalised patient	HA	no	no	no	yes	no	no	no	no	no	yes	no	yes	no	no	no	no	no	no	no	yes	no	no	no	no	no	no	yes	no	no	no	no	no	no	no	no	no	no	no	no	no	no	no	yes
28099_2#123	28099_2#123_1	E249	3	2002	Environment	no	no	no	no	no	no	no	no	no	yes	yes	no	yes	no	no	no	no	no	no	no	yes	no	no	no	no	yes	no	yes	yes	no	no	no	yes	yes	no	no	no	no	no	no	no	no	no	yes
28099_2#124	28099_2#124_1	CCT120	103	2015	Hospitalised patient	no	no	no	no	no	no	no	no	no	no	no	no	no	no	no	no	no	no	no	no	no	no	no	no	no	no	no	yes	no	no	no	no	no	no	no	no	no	no	no	no	no	no	no	yes
28099_2#125	28099_2#125_1	SN705	3	2007	Farm animal	no	no	no	no	no	no	no	no	no	yes	yes	no	no	no	no	no	yes	no	no	no	yes	no	no	no	no	yes	no	yes	yes	no	no	no	no	yes	no	no	no	no	no	no	no	no	no	yes
28099_2#127	28099_2#127_1	H96	2	2001	Hospitalised patient	HA	no	no	no	yes	no	no	no	no	yes	yes	no	no	no	no	no	no	no	no	no	yes	no	no	no	no	no	no	yes	no	no	no	no	no	yes	no	no	no	no	no	no	no	no	no	yes
28099_2#128	28099_2#128_1	108T	5	NA	Farm animal	no	no	no	no	no	no	no	no	no	no	no	no	no	no	yes	no	no	no	no	no	yes	no	no	no	no	no	no	yes	no	no	no	no	yes	yes	yes	no	no	no	no	no	no	no	no	yes
28099_2#129	28099_2#129_1	c16Ua_133_AE	22	2017	Others	no	no	no	no	no	no	no	no	no	no	no	no	no	no	no	no	no	no	no	no	no	no	no	no	no	no	no	yes	no	no	no	no	no	yes	no	no	no	no	no	no	no	no	no	yes
28099_2#13	28099_2#13_1	c1Ua_13_AE	3	2016	Non-hospitalised person	no	no	no	no	no	no	no	no	no	yes	yes	no	yes	no	no	no	no	no	no	no	yes	no	no	no	no	no	no	yes	no	no	no	no	no	yes	no	no	no	no	no	no	no	no	no	yes
28099_2#131	28099_2#131_1	H170	2	2002	Hospitalised patient	HA	no	no	no	no	no	no	no	no	yes	no	no	yes	no	no	no	no	no	no	no	yes	no	no	no	no	no	no	yes	no	no	no	no	no	yes	no	no	no	no	no	no	no	no	no	yes
28099_2#132	28099_2#132_1	104T	15	NA	Farm animal	no	no	no	no	no	no	no	no	no	no	no	no	no	no	no	no	no	no	no	no	no	no	no	no	no	no	no	yes	no	no	no	no	no	yes	no	no	no	no	no	no	no	no	no	yes
28099_2#133	28099_2#133_1	C21ua_42_M	15	2017	Others	no	no	no	no	no	no	no	no	no	no	no	no	no	no	no	no	no	no	no	no	no	no	no	no	no	no	no	yes	no	no	no	no	no	no	no	no	yes	no	no	no	no	no	no	yes
28099_2#135	28099_2#135_1	H98	2	2001	Hospitalised patient	HA	no	no	no	no	no	no	no	no	yes	no	no	no	no	no	no	no	no	no	no	no	no	no	no	no	no	no	yes	no	no	no	no	no	yes	no	no	no	no	no	no	no	no	no	yes
28099_2#136	28099_2#136_1	492T	16	NA	Farm animal	no	no	no	no	no	no	no	no	no	no	no	no	no	no	no	no	no	no	no	no	no	no	no	no	no	no	no	yes	no	no	no	no	no	no	no	no	no	no	no	no	no	no	no	yes
28099_2#137	28099_2#137_1	c16Ua_107_AE	9	2017	Others	no	no	no	no	no	no	no	no	no	no	no	no	no	no	no	no	no	no	no	no	yes	no	no	no	no	no	no	yes	no	no	no	no	no	yes	no	no	no	no	no	no	no	no	no	yes
28099_2#139	28099_2#139_1	H102	31	2001	Hospitalised patient	no	no	no	no	no	no	no	no	no	no	no	no	no	no	no	no	no	no	no	no	no	no	no	no	no	no	no	yes	no	no	no	no	no	no	no	no	no	no	no	no	no	no	no	yes
28099_2#14	28099_2#14_1	H143	15	2001	Hospitalised patient	no	yes	yes	no	no	no	no	no	no	no	no	no	no	no	no	no	yes	no	no	no	yes	no	no	no	no	no	no	yes	no	no	no	no	no	yes	no	no	no	no	no	no	no	no	no	yes
28099_2#140	28099_2#140_1	102T	5	NA	Farm animal	no	no	no	no	no	no	no	no	no	no	no	no	no	no	no	no	no	no	no	no	no	no	no	no	no	no	no	yes	no	no	no	no	no	yes	no	no	no	no	no	no	no	no	no	yes
28099_2#141	28099_2#141_1	c3Ub_209_AE	3	2017	Non-hospitalised person	no	no	no	no	no	no	yes	no	no	no	no	no	no	no	no	no	yes	no	no	no	yes	no	no	no	no	yes	no	yes	no	no	no	no	no	yes	no	no	no	no	no	no	no	no	no	yes
28099_2#143	28099_2#143_1	H105	20	2001	Hospitalised patient	HA	no	no	no	no	no	no	no	no	no	no	no	no	no	no	no	no	no	no	no	no	no	no	no	no	no	no	yes	no	no	no	no	no	yes	no	no	no	no	no	no	no	no	no	yes
28099_2#144	28099_2#144_1	103T	1	NA	Farm animal	no	no	no	no	no	no	no	no	no	no	no	no	no	no	no	no	no	no	no	no	no	no	no	no	no	no	no	yes	no	no	no	no	no	yes	no	no	no	no	no	no	no	no	no	yes
28099_2#145	28099_2#145_1	S39_30E	39	2010	Others	no	no	no	no	no	no	no	no	no	no	no	no	no	no	no	no	no	no	no	no	no	no	no	no	no	no	no	yes	no	no	no	no	no	no	no	no	no	no	no	no	no	no	no	yes
28099_2#147	28099_2#147_1	H106	19	2001	Hospitalised patient	no	no	no	no	no	no	no	no	no	no	no	no	no	no	no	no	no	no	no	no	no	no	no	no	no	no	no	yes	no	no	no	no	no	yes	no	no	no	no	no	no	no	no	no	yes
28099_2#148	28099_2#148_1	99T	37	NA	Farm animal	no	no	no	no	no	no	no	no	no	no	no	no	no	no	no	no	no	no	no	no	no	no	no	no	no	no	no	yes	no	no	no	no	no	no	no	no	no	no	no	no	no	no	no	yes
28099_2#149	28099_2#149_1	TR 9_12	32	2010	Environment	no	no	no	no	yes	no	no	no	no	no	yes	no	yes	no	no	no	yes	no	no	no	yes	no	no	no	no	no	yes	yes	no	no	no	no	yes	yes	yes	no	no	no	no	no	no	no	no	yes
28099_2#15	28099_2#15_1	CCM19	2	2016	Hospitalised patient	HA	no	no	no	yes	no	no	no	no	no	yes	no	no	no	no	no	no	no	no	no	yes	no	no	no	no	no	no	yes	no	no	no	no	no	yes	no	no	no	no	no	no	no	no	no	yes
28099_2#151	28099_2#151_1	H108	52	2001	Hospitalised patient	no	no	no	no	no	no	no	no	no	no	no	no	no	no	no	no	no	no	no	no	no	no	no	no	no	no	no	yes	no	no	no	no	no	no	no	no	no	no	no	no	no	no	no	no
28099_2#152	28099_2#152_1	473T	5	NA	Farm animal	no	no	no	no	no	no	no	no	no	no	no	no	no	no	no	no	no	no	no	no	no	no	no	no	no	no	no	yes	no	no	no	no	no	yes	no	no	no	no	no	no	no	no	no	yes
28099_2#153	28099_2#153_1	TR 55_3	111	2012	Others	no	no	no	no	no	no	no	no	no	no	no	no	no	no	no	no	no	no	no	no	no	no	no	no	no	no	no	yes	no	no	no	no	no	no	no	no	no	no	no	no	no	no	no	yes
28099_2#155	28099_2#155_1	H109	5	2001	Hospitalised patient	no	no	no	no	no	no	no	no	no	no	no	no	no	no	no	no	no	no	no	no	no	no	no	no	no	no	no	yes	no	no	no	no	no	yes	no	no	no	no	no	no	no	no	no	yes
28099_2#156	28099_2#156_1	171T	1	NA	NA	no	no	no	no	no	no	no	no	no	no	no	no	no	no	no	no	no	no	no	no	no	no	no	no	no	no	no	yes	no	no	no	no	no	yes	no	no	yes	no	no	no	no	no	no	yes
28099_2#157	28099_2#157_1	TR 21_60	1	2011	Environment	no	no	no	no	no	no	no	no	no	no	no	no	no	no	no	no	no	no	no	no	no	no	no	no	no	no	no	yes	no	no	no	no	no	yes	no	no	no	no	no	no	no	no	no	yes
28099_2#159	28099_2#159_1	H115	22	2001	Hospitalised patient	no	no	no	no	no	no	no	no	no	no	no	no	no	no	no	no	no	no	no	no	no	no	no	no	no	no	no	yes	no	no	no	no	no	yes	no	no	no	no	no	no	no	no	no	yes
28099_2#160	28099_2#160_1	146T	4	NA	Farm animal	no	no	no	no	no	no	no	no	no	no	no	no	no	no	no	no	no	no	no	no	no	no	no	no	no	no	no	yes	no	no	no	no	no	yes	no	no	no	no	no	no	no	no	no	yes
28099_2#161	28099_2#161_1	TR 10_26	80	2010	Environment	no	no	no	no	no	no	no	no	no	no	no	no	no	no	no	no	no	no	no	no	no	no	no	no	no	no	no	yes	no	no	no	no	no	yes	no	no	no	no	no	no	no	no	no	yes
28099_2#163	28099_2#163_1	H117	12	2001	Hospitalised patient	no	no	no	no	no	no	no	no	no	no	no	no	no	no	no	no	no	no	no	no	no	no	no	no	no	no	no	yes	no	no	no	no	no	yes	no	no	no	no	no	no	no	no	no	yes
28099_2#164	28099_2#164_1	98T	16	NA	Farm animal	no	no	no	no	no	no	no	no	no	no	no	no	no	no	no	no	no	no	no	no	no	no	no	no	no	no	no	yes	no	no	no	no	no	no	no	no	no	no	no	no	no	no	no	yes
28099_2#165	28099_2#165_1	TR 19_62	3	2011	Environment	no	no	no	no	no	no	no	no	no	no	no	no	no	no	no	no	no	no	no	no	yes	no	no	no	no	no	no	yes	no	no	no	no	no	yes	no	no	no	no	no	no	no	no	no	yes
28099_2#167	28099_2#167_1	H120	7	2001	Hospitalised patient	HA	no	no	no	yes	no	no	no	no	no	yes	no	no	no	no	no	no	no	no	no	yes	no	no	no	no	no	no	yes	no	no	no	no	no	no	no	no	no	no	no	no	no	no	no	yes
28099_2#168	28099_2#168_1	512T	50	NA	Farm animal	no	no	no	no	no	no	no	no	no	no	no	no	no	no	no	no	no	no	no	no	no	no	no	no	no	no	no	yes	no	no	no	no	no	no	no	no	no	no	no	no	no	no	no	no
28099_2#169	28099_2#169_1	TR 33_33	42	2011	Environment	no	no	no	no	no	no	no	no	no	no	no	no	no	no	no	no	no	no	no	no	no	no	no	no	no	no	no	yes	no	no	no	no	no	yes	no	no	no	no	no	no	no	no	no	yes
28099_2#17	28099_2#17_1	c20Ua_66_AE	24	2017	Others	no	no	no	no	no	no	no	no	no	no	no	no	no	no	no	no	no	no	no	no	yes	no	no	no	no	no	no	yes	no	no	no	no	no	yes	no	no	no	no	no	no	no	no	no	yes
28099_2#171	28099_2#171_1	H130	3	2001	Hospitalised patient	no	no	no	no	no	no	no	no	no	yes	yes	no	yes	no	no	no	no	no	no	no	yes	no	no	no	no	yes	no	yes	yes	no	no	no	yes	yes	no	no	no	no	no	no	no	no	no	yes
28099_2#172	28099_2#172_1	C72	1	2001	Non-hospitalised person	no	no	no	no	yes	no	no	no	no	no	yes	no	no	no	yes	no	no	no	no	no	yes	no	no	no	no	no	no	yes	no	no	no	no	no	yes	yes	no	no	no	no	no	no	no	no	yes
28099_2#173	28099_2#173_1	TR 17_48	1	2011	Environment	no	no	no	no	no	no	no	no	no	no	no	no	no	no	no	no	no	no	no	no	no	no	no	no	no	no	no	yes	no	no	no	no	no	yes	no	no	no	no	no	no	no	no	no	yes
28099_2#175	28099_2#175_1	H131	16	2001	Hospitalised patient	no	no	no	no	no	no	no	no	no	no	no	no	no	no	no	no	no	no	no	no	no	no	no	no	no	no	no	yes	no	no	no	no	no	no	no	no	no	no	no	no	no	no	no	yes
28099_2#176	28099_2#176_1	C325	1	2001	Non-hospitalised person	no	no	no	no	yes	no	no	no	no	no	yes	no	no	no	no	no	no	no	no	no	yes	no	no	no	no	no	no	yes	no	no	no	no	no	yes	no	no	no	no	no	no	no	no	no	yes
28099_2#177	28099_2#177_1	TR 49_34	158	2012	Environment	no	no	no	no	no	no	no	no	no	no	no	no	no	no	no	no	no	no	no	no	no	no	no	no	no	no	no	no	no	no	no	no	no	no	no	no	no	no	no	no	no	no	no	yes
28099_2#179	28099_2#179_1	H147	30	2001	Hospitalised patient	no	no	no	no	no	yes	no	no	no	no	no	no	no	no	no	no	no	no	no	no	yes	no	no	no	no	no	no	yes	no	no	no	no	no	yes	no	no	no	no	no	no	no	no	no	yes
28099_2#18	28099_2#18_1	H204	22	2002	Hospitalised patient	no	no	no	no	no	no	no	no	no	no	no	no	no	no	no	no	no	no	no	no	yes	no	no	no	no	no	no	yes	no	no	no	no	no	no	no	yes	no	no	no	no	no	no	no	yes
28099_2#180	28099_2#180_1	C433	87	2001	Non-hospitalised person	no	no	no	no	yes	no	no	no	no	no	yes	no	no	no	no	no	no	no	no	no	yes	no	no	no	no	no	no	yes	no	no	no	no	no	yes	no	no	no	no	no	no	no	no	no	yes
28099_2#181	28099_2#181_1	TR 35_31	35	2011	Environment	no	no	no	no	no	no	no	no	no	no	no	no	no	no	no	no	yes	no	no	no	yes	no	no	no	no	no	no	yes	no	no	no	no	no	yes	yes	no	no	no	no	no	no	no	no	yes
28099_2#183	28099_2#183_1	H144	2	2001	Hospitalised patient	HA	yes	no	no	yes	no	no	no	no	yes	yes	no	yes	no	no	no	no	no	no	no	yes	no	no	no	no	no	no	yes	no	no	no	no	no	yes	no	no	no	no	no	no	no	no	no	yes
28099_2#184	28099_2#184_1	SN369	114	2006	Environment	no	no	no	no	yes	no	no	no	no	no	no	no	yes	no	no	no	yes	no	no	no	yes	no	no	no	no	no	yes	yes	no	no	no	no	no	yes	yes	no	yes	no	no	no	no	no	no	yes
28099_2#185	28099_2#185_1	TR 52_41	42	2012	Environment	no	no	no	no	no	no	no	no	no	no	no	no	no	no	no	no	no	no	no	no	no	no	no	no	no	no	no	yes	no	no	no	no	no	no	no	no	no	no	no	no	no	no	no	yes
28099_2#187	28099_2#187_1	H121	19	2001	Hospitalised patient	no	no	no	no	no	no	no	no	no	no	no	no	no	no	no	no	no	no	no	no	no	no	no	no	no	no	no	yes	no	no	no	no	no	no	no	no	no	no	no	no	no	no	no	yes
28099_2#188	28099_2#188_1	SN254	29	2007	Environment	no	no	no	no	no	no	no	no	no	yes	no	no	yes	no	no	no	yes	no	no	no	yes	no	no	no	no	yes	no	yes	yes	no	no	no	no	yes	yes	no	no	no	no	no	no	no	no	yes
28099_2#189	28099_2#189_1	TR 39_18	82	2011	Environment	no	no	no	no	no	no	no	no	no	no	no	no	no	no	no	no	no	no	no	no	no	no	no	no	no	no	no	yes	no	no	no	no	no	no	no	no	no	no	no	no	no	no	no	no
28099_2#19	28099_2#19_1	CCM27	1	2016	Hospitalised patient	no	no	no	no	no	no	no	no	no	no	no	no	no	no	no	no	no	no	no	no	no	no	no	no	no	no	no	yes	no	no	no	no	no	no	no	no	no	no	no	no	no	no	no	yes
28099_2#191	28099_2#191_1	H126	37	2001	Hospitalised patient	no	no	no	no	no	no	no	no	no	no	no	no	no	no	no	no	no	no	no	no	no	no	no	no	no	no	no	yes	no	no	no	no	no	yes	no	no	no	no	no	no	no	no	no	yes
28099_2#192	28099_2#192_1	SN676	3	2007	Environment	no	no	no	no	no	no	no	no	no	yes	yes	no	yes	no	no	no	no	no	no	no	yes	no	no	no	no	no	no	yes	no	no	no	no	yes	yes	no	no	no	no	no	no	no	no	no	yes
28099_2#193	28099_2#193_1	TR 47_46	45	2012	Environment	no	no	no	no	no	no	no	no	no	no	no	no	no	no	no	no	no	no	no	no	no	no	no	no	no	no	no	yes	no	no	no	no	no	no	no	no	no	no	no	no	no	no	no	yes
28099_2#195	28099_2#195_1	H128	7	2001	Hospitalised patient	HA	no	no	no	yes	no	no	no	no	no	yes	no	no	no	no	no	no	no	no	no	yes	no	no	no	no	no	no	yes	no	no	no	no	no	no	no	no	no	no	no	no	no	no	no	yes
28099_2#196	28099_2#196_1	SN251	29	2006	Environment	no	no	no	no	no	no	yes	no	no	yes	no	no	yes	no	no	no	yes	no	no	no	yes	no	no	no	no	yes	no	yes	yes	no	no	no	no	yes	yes	no	no	no	no	no	no	no	no	yes
28099_2#197	28099_2#197_1	TR 14_58	1	2011	Environment	no	no	no	no	no	no	no	no	no	no	no	no	no	no	no	no	no	no	no	no	no	no	no	no	no	no	no	yes	no	no	no	no	no	yes	no	no	no	no	no	no	no	no	no	yes
28099_2#199	28099_2#199_1	H149	2	2001	Hospitalised patient	HA	no	no	no	no	no	no	no	no	yes	no	no	no	no	no	no	no	no	no	no	yes	no	no	no	no	no	no	yes	no	no	no	no	no	yes	no	no	no	no	no	no	no	no	no	yes
28099_2#2	28099_2#2_1	E263	3	2002	Environment	no	no	no	no	no	no	yes	no	no	yes	yes	no	no	no	no	no	no	no	no	no	yes	no	no	no	no	yes	no	yes	yes	no	no	no	no	yes	no	no	no	no	no	no	no	no	no	yes
28099_2#200	28099_2#200_1	SN296	59	2006	Environment	no	no	no	no	yes	no	yes	no	no	no	yes	no	yes	no	no	no	yes	no	no	no	yes	no	no	no	no	no	no	yes	no	no	no	no	yes	yes	yes	no	no	no	no	no	no	no	no	yes
28099_2#201	28099_2#201_1	TR 12_25	27	2010	Environment	no	no	no	no	yes	no	no	no	no	yes	yes	no	no	no	no	no	yes	no	no	no	yes	no	no	no	no	no	no	yes	no	no	no	no	no	yes	yes	no	no	no	no	no	no	no	no	yes
28099_2#203	28099_2#203_1	H150A	2	2001	Hospitalised patient	HA	no	no	no	no	no	no	no	no	yes	no	no	no	no	no	no	yes	no	no	no	yes	no	no	no	no	no	no	yes	no	no	no	no	no	yes	no	no	no	no	no	no	no	no	no	yes
28099_2#204	28099_2#204_1	SN735	27	2007	Environment	no	no	no	no	no	no	no	no	no	no	no	no	yes	no	no	no	yes	no	no	no	no	no	no	no	no	no	no	yes	no	no	no	no	yes	yes	yes	no	no	no	no	no	no	no	no	yes
28099_2#205	28099_2#205_1	TR 49_32	19	2012	Environment	no	no	no	no	no	no	no	no	no	no	no	no	no	no	no	no	yes	no	no	no	no	no	no	no	no	no	no	yes	no	no	no	no	yes	yes	yes	no	no	no	no	no	no	no	no	yes
28099_2#207	28099_2#207_1	H152	2	2001	Hospitalised patient	HA	no	no	no	no	no	no	no	no	yes	no	no	no	no	no	no	no	no	no	no	yes	no	no	no	no	no	no	yes	no	no	no	no	no	yes	no	no	no	no	no	no	no	no	no	yes
28099_2#208	28099_2#208_1	SN657	3	2007	Environment	no	no	no	no	no	no	no	no	no	yes	yes	no	yes	no	no	no	no	no	no	no	yes	no	no	no	no	no	no	yes	no	no	no	no	yes	yes	no	no	no	no	no	no	no	no	no	yes
28099_2#209	28099_2#209_1	TR 37_45	12	2011	Environment	no	no	no	no	yes	no	yes	no	no	no	yes	no	no	no	no	no	no	no	no	no	yes	no	no	no	no	yes	no	yes	yes	no	no	no	no	yes	yes	no	no	no	no	no	no	no	no	yes
28099_2#21	28099_2#21_1	SN338	159	2006	Environment	no	no	no	no	no	no	no	no	no	no	yes	no	no	no	no	no	no	no	no	no	yes	no	no	no	no	no	no	yes	no	no	no	no	no	yes	yes	no	no	no	no	no	no	no	no	yes
28099_2#211	28099_2#211_1	H154	4	2001	Hospitalised patient	no	no	no	no	no	no	no	no	no	no	no	no	no	no	no	no	no	no	no	no	no	no	no	no	no	no	no	yes	no	no	no	no	no	no	no	no	no	no	no	no	no	no	no	yes
28099_2#212	28099_2#212_1	SN292	27	2006	Environment	no	no	no	no	no	no	no	no	no	yes	yes	no	yes	no	no	no	yes	no	no	no	yes	no	no	no	no	yes	no	yes	yes	no	no	no	yes	yes	yes	no	no	no	no	no	no	no	no	yes
28099_2#213	28099_2#213_1	SN608	3	2007	Environment	no	no	no	no	no	no	no	no	no	yes	yes	no	yes	no	no	no	no	no	no	no	yes	no	no	no	no	no	no	yes	no	no	no	no	yes	yes	no	no	no	no	no	no	no	no	no	yes
28099_2#214	28099_2#214_1	R8	12	2003	Environment	no	no	no	no	no	no	no	no	no	no	no	no	no	no	no	no	no	no	no	no	no	no	no	no	no	no	no	yes	no	no	no	no	no	no	no	no	no	no	no	no	no	no	no	yes
28099_2#216	28099_2#216_1	H153	27	2001	Hospitalised patient	no	no	no	no	no	no	no	no	no	no	no	no	no	no	no	no	no	no	no	no	no	no	no	no	no	no	no	yes	no	no	no	no	no	yes	no	no	no	no	no	no	no	no	no	yes
28099_2#217	28099_2#217_1	SN352	29	2006	Environment	no	no	no	no	no	no	yes	no	no	yes	no	no	yes	no	no	no	yes	no	no	no	yes	no	no	no	no	yes	no	yes	yes	no	no	no	no	yes	yes	no	no	no	no	no	no	no	no	yes
28099_2#218	28099_2#218_1	H43	2	2001	Hospitalised patient	HA	no	no	no	no	no	no	no	no	yes	no	no	no	no	no	no	no	no	no	no	yes	no	no	no	no	no	no	yes	no	no	no	no	no	yes	no	no	no	no	no	no	no	no	no	yes
28099_2#22	28099_2#22_1	H209	1	2002	Hospitalised patient	no	no	no	no	yes	no	no	no	no	no	yes	no	no	no	yes	no	no	no	no	no	yes	no	no	no	no	no	no	yes	no	no	no	no	no	yes	no	no	yes	no	no	no	no	no	no	yes
28099_2#220	28099_2#220_1	H173	20	2002	Hospitalised patient	HA	no	no	no	yes	no	no	no	no	no	yes	no	no	no	no	yes	no	no	no	no	yes	no	no	no	no	no	no	yes	no	no	no	no	no	yes	yes	no	no	no	no	no	no	no	no	yes
28099_2#221	28099_2#221_1	SN245	114	2006	Environment	no	no	no	no	yes	no	no	no	no	no	no	no	yes	no	no	no	yes	no	no	no	yes	no	no	no	no	no	yes	yes	no	no	no	no	no	yes	yes	no	yes	no	no	no	no	no	no	yes
28099_2#222	28099_2#222_1	E80	3	2001	Environment	no	no	no	no	no	no	yes	no	no	yes	no	no	yes	no	no	no	no	no	no	no	yes	no	no	no	no	yes	no	yes	yes	no	no	no	yes	yes	no	no	no	no	no	no	no	no	no	yes
28099_2#224	28099_2#224_1	H197	19	2002	Hospitalised patient	no	no	no	no	no	no	no	no	no	no	no	no	no	no	no	no	no	no	no	no	no	no	no	no	no	no	no	yes	no	no	no	no	no	yes	yes	no	no	no	no	no	no	no	no	yes
28099_2#225	28099_2#225_1	SN438	59	2006	Environment	no	no	no	no	yes	no	yes	no	no	no	yes	no	yes	no	no	no	yes	no	no	no	yes	no	no	no	no	no	no	yes	no	no	no	no	yes	yes	yes	no	no	no	no	no	no	no	no	yes
28099_2#226	28099_2#226_1	BM8	8	NA	Non-hospitalised person	no	no	no	no	no	no	no	no	no	no	no	no	no	no	no	no	no	no	no	no	no	no	no	no	no	no	no	yes	no	no	no	no	no	yes	no	no	no	no	no	no	no	no	no	yes
28099_2#228	28099_2#228_1	H113	2	2001	Hospitalised patient	HA	no	no	no	no	no	no	no	no	yes	no	no	no	no	no	no	no	no	no	no	yes	no	no	no	no	no	no	yes	no	no	no	no	no	yes	no	no	no	no	no	no	no	no	no	yes
28099_2#229	28099_2#229_1	TR 11_23	32	2010	Environment	no	no	no	no	yes	no	no	no	no	no	yes	no	yes	no	no	no	yes	no	no	no	yes	no	no	no	no	no	yes	yes	no	no	no	no	yes	yes	yes	no	no	no	no	no	no	no	no	yes
28099_2#23	28099_2#23_1	CCM112	3	2016	Hospitalised patient	no	no	no	no	no	no	no	no	no	no	no	no	yes	no	no	no	yes	no	no	no	yes	no	no	no	no	no	no	yes	no	no	no	no	yes	yes	no	no	no	no	no	no	no	no	no	yes
28099_2#230	28099_2#230_1	H163	2	2002	Hospitalised patient	HA	no	no	no	no	no	no	no	no	yes	no	no	no	no	no	no	no	no	no	no	yes	no	no	no	no	no	no	yes	no	no	no	no	no	yes	no	no	no	no	no	no	no	no	no	yes
28099_2#232	28099_2#232_1	H216	7	2002	Hospitalised patient	HA	no	no	no	no	no	no	no	no	no	no	no	no	no	no	no	no	no	no	no	yes	no	no	no	no	no	no	yes	no	no	no	no	no	no	no	no	no	no	no	no	no	no	no	yes
28099_2#233	28099_2#233_1	Ke10c1	4	2001	Non-hospitalised person	no	no	no	no	yes	no	no	no	no	no	yes	no	no	no	yes	no	no	no	no	no	yes	no	no	no	no	no	no	yes	no	no	no	no	no	yes	no	no	no	no	no	no	no	no	no	no
28099_2#234	28099_2#234_1	HVR17	2	2008	Hospitalised patient	HA	yes	yes	no	yes	no	no	no	no	yes	yes	no	no	no	no	no	no	no	no	no	yes	no	no	no	no	no	no	yes	no	no	no	no	no	yes	no	no	no	no	no	no	no	no	no	yes
28099_2#236	28099_2#236_1	H211	2	2002	Hospitalised patient	HA	no	no	no	yes	no	no	no	no	yes	yes	no	no	no	no	no	no	no	no	no	yes	no	no	no	no	no	no	yes	no	no	no	no	no	yes	no	no	no	no	no	no	no	no	no	yes
28099_2#237	28099_2#237_1	C386	1	2001	Non-hospitalised person	no	no	no	no	no	no	no	no	no	no	no	no	no	no	no	no	no	no	no	no	no	no	no	no	no	no	no	yes	no	no	no	no	no	yes	no	no	yes	no	no	no	no	no	no	yes
28099_2#238	28099_2#238_1	138T	28	NA	Farm animal	no	no	no	no	no	no	no	no	no	no	no	no	no	no	no	no	no	no	no	no	no	no	no	no	no	no	no	yes	no	no	no	no	no	no	no	no	no	no	no	no	no	no	no	yes
28099_2#240	28099_2#240_1	H215	5	2002	Hospitalised patient	no	no	no	no	no	no	no	no	no	no	no	no	no	no	yes	no	yes	no	no	no	yes	no	no	no	no	no	no	yes	no	no	no	no	yes	yes	yes	no	no	no	no	no	no	no	no	yes
28099_2#241	28099_2#241_1	C622	49	2001	Non-hospitalised person	no	no	no	no	yes	no	no	no	no	no	yes	no	no	no	no	no	no	no	no	no	no	no	no	no	no	no	no	yes	no	no	no	no	no	yes	no	no	no	no	no	no	no	no	no	yes
28099_2#242	28099_2#242_1	490T	5	NA	Farm animal	no	no	no	no	no	no	no	no	no	no	no	no	no	no	no	no	no	no	no	no	no	no	no	no	no	no	no	yes	no	no	no	no	no	yes	no	no	no	no	no	no	no	no	no	yes
28099_2#244	28099_2#244_1	H218	1	2002	Hospitalised patient	no	no	no	no	no	no	no	no	no	no	no	no	no	no	no	no	no	no	no	no	no	no	no	no	no	no	no	yes	no	no	no	no	no	yes	no	no	no	no	no	no	no	no	no	yes
28099_2#245	28099_2#245_1	C54	1	2001	Non-hospitalised person	no	no	no	no	yes	no	no	no	no	no	yes	no	no	no	yes	no	no	no	no	no	yes	no	no	no	no	no	no	yes	no	no	no	no	no	yes	no	no	no	no	no	no	no	no	no	yes
28099_2#246	28099_2#246_1	293T	5	NA	Others	no	no	no	no	no	no	no	no	no	no	no	no	no	no	no	no	no	no	no	no	no	no	no	no	no	no	no	yes	no	no	no	no	no	yes	no	no	no	no	no	no	no	no	no	yes
28099_2#248	28099_2#248_1	H161	24	2002	Hospitalised patient	no	no	no	no	no	no	yes	no	no	no	no	no	no	no	no	no	no	no	no	no	no	no	no	no	no	no	no	yes	yes	no	no	no	no	yes	no	no	no	no	no	no	no	no	no	yes
28099_2#249	28099_2#249_1	C370	10	2001	Non-hospitalised person	no	no	no	no	no	no	no	no	no	no	no	no	no	no	no	no	no	no	no	no	yes	no	no	no	no	no	no	yes	no	no	no	no	yes	yes	yes	no	no	no	no	no	no	no	no	yes
28099_2#25	28099_2#25_1	SN722	7	2007	Farm animal	HA	no	no	no	no	no	no	no	no	no	no	no	no	no	no	no	no	no	no	no	no	no	no	no	no	no	no	yes	no	no	no	no	no	yes	no	no	no	no	no	no	no	no	no	yes
28099_2#250	28099_2#250_1	279T	81	NA	Farm animal	no	no	no	no	no	no	no	no	no	no	no	no	no	no	no	no	no	no	no	no	no	no	no	no	no	no	no	yes	no	no	no	no	no	no	no	no	no	no	no	no	no	no	no	yes
28099_2#252	28099_2#252_1	H184A	2	2002	Hospitalised patient	HA	yes	no	no	no	no	no	no	no	yes	no	no	no	no	no	no	no	no	no	no	yes	no	no	no	no	no	no	no	no	no	no	no	no	yes	no	no	no	no	no	no	no	no	no	yes
28099_2#253	28099_2#253_1	C398	1	2001	Non-hospitalised person	no	no	no	no	yes	no	no	no	no	no	yes	no	no	no	yes	no	no	no	no	no	yes	no	no	no	no	no	no	yes	no	no	no	no	no	yes	no	no	no	no	no	no	no	no	no	yes
28099_2#254	28099_2#254_1	265T	81	NA	Others	no	no	no	no	no	no	no	no	no	no	no	no	no	no	no	no	no	no	no	no	no	no	no	no	no	no	no	yes	no	no	no	no	no	no	no	no	no	no	no	no	no	no	no	yes
28099_2#256	28099_2#256_1	H169	49	2002	Hospitalised patient	no	no	no	no	yes	no	no	no	no	no	yes	no	no	no	yes	no	no	no	no	no	yes	no	no	no	no	no	no	yes	no	no	no	no	no	yes	yes	no	no	no	no	no	no	no	no	yes
28099_2#257	28099_2#257_1	HVR14	3	2008	Hospitalised patient	no	no	no	no	no	no	no	no	no	no	no	no	no	no	no	no	no	no	no	no	no	no	no	no	no	no	no	yes	no	no	no	no	no	no	no	no	no	no	no	no	no	no	no	yes
28099_2#258	28099_2#258_1	476T	16	NA	Farm animal	no	no	no	no	no	no	no	no	no	no	no	no	no	no	no	no	no	no	no	no	no	no	no	no	no	no	no	yes	no	no	no	no	no	no	no	no	no	no	no	no	no	no	no	yes
28099_2#26	28099_2#26_1	H206	1	2002	Hospitalised patient	no	no	no	no	no	no	no	no	no	no	no	no	no	no	no	no	no	no	no	no	no	no	no	no	no	no	no	yes	no	no	no	no	no	yes	no	no	yes	no	no	no	no	no	no	yes
28099_2#260	28099_2#260_1	H172	31	2002	Hospitalised patient	no	no	no	no	no	no	no	no	no	no	no	no	no	no	yes	no	no	no	no	no	yes	no	no	no	no	no	no	yes	no	no	no	no	no	no	no	no	no	no	no	no	no	no	no	yes
28099_2#261	28099_2#261_1	229710	2	1996	Hospitalised patient	HA	yes	no	no	no	no	no	no	no	yes	no	no	yes	no	no	no	no	no	no	no	yes	no	no	no	no	no	no	yes	no	no	no	no	no	yes	no	no	no	no	no	no	no	no	no	yes
28099_2#262	28099_2#262_1	515T	5	NA	Farm animal	no	no	no	no	no	no	no	no	no	no	no	no	no	no	no	no	no	no	no	no	no	no	no	no	no	no	no	yes	no	no	no	no	no	yes	no	no	no	no	no	no	no	no	no	yes
28099_2#264	28099_2#264_1	H118	7	2001	Hospitalised patient	HA	no	no	no	yes	no	no	no	no	yes	yes	no	yes	no	no	no	no	no	no	no	yes	no	no	no	no	no	no	yes	no	no	no	no	no	no	yes	no	no	no	no	no	no	no	no	yes
28099_2#265	28099_2#265_1	H164	18	2002	Hospitalised patient	HA	yes	no	no	no	no	no	no	no	no	no	no	no	no	no	no	yes	no	no	no	yes	no	no	no	no	no	no	yes	no	no	no	no	no	yes	no	no	no	no	no	no	no	no	no	yes
28099_2#266	28099_2#266_1	139T	4	NA	Farm animal	no	no	no	no	no	no	no	no	no	no	no	no	no	no	no	no	no	no	no	no	no	no	no	no	no	no	no	yes	no	no	no	no	no	yes	no	no	no	no	no	no	no	no	no	yes
28099_2#268	28099_2#268_1	H194	2	2002	Hospitalised patient	HA	no	no	no	no	no	no	no	no	yes	no	no	yes	no	no	no	no	no	no	no	yes	no	no	no	no	no	no	yes	no	no	no	no	no	yes	no	no	no	no	no	no	no	no	no	yes
28099_2#269	28099_2#269_1	E274	14	2002	Environment	no	no	no	no	no	no	no	no	no	no	no	no	no	no	no	no	no	no	no	no	yes	no	no	no	no	no	no	yes	no	no	no	no	no	yes	yes	no	no	no	no	no	no	no	no	yes
28099_2#27	28099_2#27_1	SN470	3	2007	Environment	no	no	no	no	no	no	no	no	no	yes	yes	no	yes	no	no	no	yes	no	no	no	yes	no	no	no	no	yes	no	yes	yes	no	no	no	yes	yes	no	no	no	no	no	no	no	no	no	yes
28099_2#270	28099_2#270_1	131T	4	NA	Farm animal	no	no	no	no	no	no	no	no	no	no	no	no	no	no	no	no	no	no	no	no	no	no	no	no	no	no	no	yes	no	no	no	no	no	yes	no	no	no	no	no	no	no	no	no	yes
28099_2#272	28099_2#272_1	H201	23	2002	Hospitalised patient	no	no	no	no	no	no	no	no	no	yes	no	no	yes	no	no	no	no	no	no	no	yes	no	no	no	no	no	no	yes	no	no	no	no	no	no	no	no	no	no	no	no	no	no	no	no
28099_2#273	28099_2#273_1	E271	7	2002	Environment	HA	no	no	no	yes	no	no	no	no	no	yes	no	yes	no	no	no	no	no	no	no	yes	no	no	no	no	no	no	yes	no	no	no	no	no	no	yes	no	no	no	no	no	no	no	no	yes
28099_2#274	28099_2#274_1	121T	28	NA	Farm animal	no	no	no	no	no	no	no	no	no	no	no	no	no	no	no	no	no	no	no	no	no	no	no	no	no	no	no	yes	no	no	no	no	no	no	no	no	no	no	no	no	no	no	no	yes
28099_2#276	28099_2#276_1	H111	3	2001	Hospitalised patient	no	no	no	no	no	no	no	no	no	no	no	no	no	no	no	no	no	no	no	no	no	no	no	no	no	no	no	yes	no	no	no	no	no	yes	no	no	no	no	no	no	no	no	no	yes
28099_2#277	28099_2#277_1	E129	3	2001	Environment	no	no	no	no	no	no	no	no	no	yes	yes	no	yes	no	no	no	yes	no	no	no	yes	no	no	no	no	yes	no	yes	yes	no	no	no	yes	yes	no	no	no	no	no	no	no	no	no	yes
28099_2#278	28099_2#278_1	307T	16	NA	NA	no	no	no	no	no	no	no	no	no	no	no	no	no	no	no	no	no	no	no	no	no	no	no	no	no	no	no	yes	no	no	no	no	no	no	no	no	no	no	no	no	no	no	no	yes
28099_2#280	28099_2#280_1	H160A	2	2002	Hospitalised patient	HA	no	no	no	no	no	no	no	no	yes	no	no	yes	no	no	no	no	no	no	no	yes	no	no	no	no	no	no	yes	no	no	no	no	no	yes	no	no	no	no	no	no	no	no	no	yes
28099_2#281	28099_2#281_1	13T	28	NA	Environment	no	no	no	no	no	no	no	no	no	no	no	no	no	no	no	no	no	no	no	no	yes	no	no	no	no	no	no	yes	no	no	no	no	no	no	no	no	no	no	no	no	no	no	no	yes
28099_2#282	28099_2#282_1	360T	13	NA	Farm animal	no	no	no	no	no	no	no	no	no	no	no	no	no	no	no	no	no	no	no	no	no	no	no	no	no	no	no	yes	no	no	no	no	no	no	no	no	no	no	no	no	no	no	no	yes
28099_2#284	28099_2#284_1	H160B	2	2002	Hospitalised patient	HA	no	no	no	no	no	no	no	no	yes	no	no	yes	no	no	no	no	no	no	no	yes	no	no	no	no	no	no	yes	no	no	no	no	no	yes	no	no	no	no	no	no	no	no	no	yes
28099_2#285	28099_2#285_1	H119	4	2001	Hospitalised patient	no	no	no	no	no	no	no	no	no	no	no	no	no	no	no	no	no	no	no	no	no	no	no	no	no	no	no	yes	no	no	no	no	no	no	no	no	no	no	no	no	no	no	no	yes
28099_2#286	28099_2#286_1	113T	5	NA	Farm animal	no	no	no	no	no	no	no	no	no	no	no	no	no	no	yes	no	no	no	no	no	yes	no	no	no	no	no	no	yes	no	no	no	no	yes	yes	yes	no	no	no	no	no	no	no	no	yes
28099_2#288	28099_2#288_1	H52	49	2001	Hospitalised patient	no	no	no	no	yes	no	no	no	no	no	yes	no	no	no	no	no	no	no	no	no	no	no	no	no	no	no	no	yes	no	no	no	no	no	yes	no	no	no	no	no	no	no	no	no	yes
28099_2#289	28099_2#289_1	F343	83	1999	Others	no	no	no	no	no	no	no	no	no	no	no	no	no	no	no	no	no	no	no	no	no	no	no	no	no	no	no	yes	no	no	no	no	no	no	no	no	no	no	no	no	no	no	no	yes
28099_2#29	28099_2#29_1	H1	13	2001	Hospitalised patient	no	no	no	no	no	no	no	no	no	no	no	no	no	no	no	no	no	no	no	no	no	no	no	no	no	no	no	yes	no	no	no	no	no	yes	no	no	no	no	no	no	no	no	no	yes
28099_2#290	28099_2#290_1	296T	19	NA	Others	no	no	no	no	no	no	no	no	no	no	no	no	no	no	no	no	no	no	no	no	no	no	no	no	no	no	no	yes	no	no	no	no	no	yes	yes	no	no	no	no	no	no	no	no	yes
28099_2#292	28099_2#292_1	H192	5	2002	Hospitalised patient	no	no	no	no	no	no	no	no	no	no	no	no	no	no	no	no	no	no	no	no	no	no	no	no	no	no	no	yes	no	no	no	no	no	yes	no	no	no	no	no	no	no	no	no	yes
28099_2#293	28099_2#293_1	F131	26	1999	Others	no	no	no	no	yes	no	no	no	no	no	no	no	no	no	no	no	no	no	no	no	yes	no	no	no	no	no	no	yes	no	no	no	no	no	no	no	yes	no	no	no	no	no	no	no	yes
28099_2#294	28099_2#294_1	127T	12	NA	Farm animal	no	no	no	no	no	no	no	no	no	no	no	no	no	no	no	no	no	no	no	no	no	no	no	no	no	no	no	yes	no	no	no	no	no	no	no	no	no	no	no	no	no	no	no	yes
28099_2#296	28099_2#296_1	H198	1	2002	Hospitalised patient	no	no	no	no	no	no	no	no	no	no	no	no	no	no	no	no	no	no	no	no	no	no	no	no	no	no	no	yes	no	no	no	no	no	no	no	no	no	no	no	no	no	no	no	yes
28099_2#297	28099_2#297_1	F888	10	2001	Others	no	no	no	no	yes	no	no	no	no	no	no	no	yes	no	no	no	yes	no	no	no	no	no	no	no	no	no	no	yes	no	no	no	no	yes	yes	yes	no	no	no	no	no	no	no	no	yes
28099_2#298	28099_2#298_1	96T	160	NA	Farm animal	no	no	no	no	no	no	no	no	no	no	no	no	no	no	no	no	no	no	no	no	yes	no	no	no	no	no	no	yes	no	no	no	no	no	yes	no	no	no	no	no	no	no	no	no	no
28099_2#30	28099_2#30_1	H210	2	2002	Hospitalised patient	HA	no	no	no	no	no	no	no	no	yes	no	no	yes	no	no	no	no	no	no	no	yes	no	no	no	no	no	no	yes	no	no	no	no	no	yes	no	no	no	no	no	no	no	no	no	yes
28099_2#300	28099_2#300_1	H159	2	2001	Hospitalised patient	HA	no	no	no	yes	no	no	no	no	yes	yes	no	no	no	no	no	no	no	no	no	yes	no	no	no	no	no	no	yes	no	no	no	no	no	yes	no	no	no	no	no	no	no	no	no	yes
28099_2#301	28099_2#301_1	H317	2	2002	Hospitalised patient	HA	yes	no	no	yes	no	no	no	no	yes	yes	no	no	no	no	no	no	no	no	no	yes	no	no	no	no	no	no	yes	no	no	no	no	no	yes	no	no	no	no	no	no	no	no	no	yes
28099_2#302	28099_2#302_1	F925	26	2001	Others	no	no	no	no	no	no	no	no	no	no	no	no	no	no	no	no	no	no	no	no	no	no	no	no	no	no	no	yes	no	no	no	no	no	no	no	no	no	no	no	no	no	no	no	yes
28099_2#303	28099_2#303_1	290T	5	NA	Others	no	no	no	no	no	no	no	no	no	no	no	no	no	no	no	no	no	no	no	no	no	no	no	no	no	no	no	yes	no	no	no	no	no	yes	no	no	no	no	no	no	no	no	no	yes
28099_2#305	28099_2#305_1	HVR13	3	2008	Hospitalised patient	no	no	no	no	no	no	no	no	no	no	yes	no	yes	no	no	no	yes	no	no	no	yes	no	no	no	no	yes	no	yes	yes	no	no	no	yes	yes	no	no	no	no	no	no	no	no	no	yes
28099_2#306	28099_2#306_1	F760	3	2001	Others	no	yes	yes	no	no	no	no	no	no	no	no	no	no	no	no	no	yes	no	no	no	yes	no	no	no	no	no	no	yes	no	no	no	no	no	yes	no	no	no	no	no	no	no	no	no	yes
28099_2#307	28099_2#307_1	436T	8	NA	Farm animal	no	no	no	no	yes	no	no	no	no	no	yes	no	no	no	no	no	no	no	no	no	yes	no	no	no	no	no	no	yes	no	no	no	no	no	yes	no	no	no	no	no	no	no	no	no	yes
28099_2#309	28099_2#309_1	HVR15	2	2008	Hospitalised patient	HA	no	no	no	no	no	no	no	no	yes	no	no	no	no	yes	no	no	no	no	no	yes	no	no	no	no	no	no	yes	no	no	no	no	no	yes	no	no	no	no	no	no	no	no	no	yes
28099_2#31	28099_2#31_1	GE72C2	89	2001	Non-hospitalised person	no	no	no	no	no	no	no	no	no	yes	no	no	no	no	no	no	no	no	no	no	no	no	no	no	no	no	no	yes	no	no	no	no	no	yes	yes	no	no	no	no	no	no	no	no	yes
28099_2#310	28099_2#310_1	F788	26	2001	Others	no	no	no	no	no	no	no	no	no	no	no	no	no	no	no	no	no	no	no	no	no	no	no	no	no	no	no	yes	no	no	no	no	no	yes	no	no	no	no	no	no	no	no	no	yes
28099_2#311	28099_2#311_1	284T	46	NA	Others	no	no	no	no	no	no	no	no	no	no	no	no	no	no	no	no	no	no	no	no	no	no	no	no	no	no	no	yes	no	no	no	no	no	no	no	no	no	no	no	no	no	no	no	yes
28099_2#313	28099_2#313_1	HVR10	3	2008	Hospitalised patient	no	no	no	no	no	no	no	no	no	yes	yes	no	yes	no	no	no	no	no	no	no	yes	no	no	no	no	yes	no	yes	yes	no	no	no	yes	yes	no	no	no	no	no	no	no	no	no	yes
28099_2#314	28099_2#314_1	F340	10	1999	Others	no	no	no	no	no	no	no	no	no	no	no	no	no	no	no	no	no	no	no	no	no	no	no	no	no	no	no	yes	no	no	no	no	no	yes	yes	no	no	no	no	no	no	no	no	yes
28099_2#315	28099_2#315_1	C299	1	2001	Non-hospitalised person	no	no	no	no	yes	no	no	no	no	no	yes	no	no	no	yes	no	no	no	no	no	yes	no	no	no	no	no	no	yes	no	no	no	no	no	yes	no	no	no	no	no	no	no	no	no	yes
28099_2#317	28099_2#317_1	H65	2	2001	Hospitalised patient	HA	yes	no	no	yes	no	no	no	no	yes	yes	no	yes	no	no	no	no	no	no	no	yes	no	no	no	no	no	no	yes	no	no	no	no	no	yes	no	no	no	no	no	no	no	no	no	yes
28099_2#318	28099_2#318_1	F534	12	2001	Others	no	no	no	no	yes	no	no	no	no	no	yes	no	no	no	no	no	no	no	no	no	yes	no	no	no	no	no	no	yes	no	no	no	no	no	yes	yes	no	no	no	no	no	no	no	no	yes
28099_2#319	28099_2#319_1	C418	4	2001	Non-hospitalised person	no	no	no	no	yes	no	no	no	no	no	yes	no	no	no	yes	no	no	no	no	no	yes	no	no	no	no	no	no	yes	no	no	no	no	no	yes	no	no	no	no	no	no	no	no	no	yes
28099_2#321	28099_2#321_1	H69a	2	2001	Hospitalised patient	HA	yes	no	no	yes	no	no	no	no	yes	yes	no	yes	no	no	no	no	no	no	no	yes	no	no	no	no	no	no	yes	no	no	no	no	no	yes	no	no	no	no	no	no	no	no	no	yes
28099_2#322	28099_2#322_1	F803	5	2001	Others	no	no	no	no	no	no	no	no	no	yes	no	no	no	no	no	no	no	no	no	no	no	no	no	no	no	no	no	yes	no	no	no	no	no	yes	yes	no	no	no	no	no	no	no	no	yes
28099_2#323	28099_2#323_1	C273	1	2001	Non-hospitalised person	no	no	no	no	yes	no	no	no	no	no	yes	no	no	no	yes	no	no	no	no	no	yes	no	no	no	no	no	no	yes	no	no	no	no	no	yes	no	no	no	no	no	no	no	no	no	yes
28099_2#324	28099_2#324_1	H59	4	2001	Hospitalised patient	no	no	no	no	no	no	no	no	no	no	no	no	no	no	no	no	no	no	no	no	no	no	no	no	no	no	no	yes	no	no	no	no	no	yes	no	no	no	no	no	no	no	no	no	yes
28099_2#325	28099_2#325_1	H84a	2	2001	Hospitalised patient	HA	yes	no	no	no	no	no	no	no	yes	no	no	no	no	no	no	no	no	no	no	yes	no	no	no	no	no	no	yes	no	no	no	no	no	yes	no	no	no	no	no	no	no	no	no	yes
28099_2#326	28099_2#326_1	F585	27	2001	Others	no	no	no	no	yes	no	no	no	no	no	yes	no	yes	no	no	no	yes	no	no	no	yes	no	no	no	no	no	no	yes	no	no	no	no	yes	yes	yes	no	no	no	no	no	no	no	no	yes
28099_2#327	28099_2#327_1	C352	5	2001	Non-hospitalised person	no	no	no	no	yes	no	no	no	no	no	yes	no	no	no	no	no	no	no	no	no	yes	no	no	no	no	no	no	yes	no	no	no	no	no	yes	no	no	no	no	no	no	no	no	no	yes
28099_2#328	28099_2#328_1	H156	7	2001	Hospitalised patient	HA	no	no	no	yes	no	no	no	no	no	yes	no	yes	no	no	no	no	no	no	no	yes	no	no	no	no	no	no	yes	no	no	no	no	no	no	yes	no	no	no	no	no	no	no	no	yes
28099_2#329	28099_2#329_1	H107	7	2001	Hospitalised patient	HA	no	no	no	yes	no	no	no	no	yes	yes	no	yes	no	no	no	no	no	no	no	yes	no	no	no	no	no	no	yes	no	no	no	no	no	yes	yes	no	no	no	no	no	no	no	no	yes
28099_2#33	28099_2#33_1	H2	7	2001	Hospitalised patient	HA	no	no	no	no	no	no	no	no	no	no	no	no	no	no	no	no	no	no	no	yes	no	no	no	no	no	no	yes	no	no	no	no	no	no	no	no	no	no	no	no	no	no	no	yes
28099_2#330	28099_2#330_1	F350	14	1999	Others	no	no	no	no	no	no	no	no	no	no	no	no	no	no	no	no	yes	no	no	no	yes	no	no	no	no	no	no	yes	no	no	no	no	no	yes	yes	no	no	no	no	no	no	no	no	yes
28099_2#331	28099_2#331_1	SN240	1	2007	Environment	no	no	no	no	yes	no	no	no	no	no	yes	no	no	no	yes	no	no	yes	no	no	yes	no	no	no	no	no	no	yes	no	no	no	no	yes	yes	yes	no	no	no	no	no	no	no	no	yes
28099_2#332	28099_2#332_1	H166	2	2001	Hospitalised patient	HA	no	no	no	yes	no	no	no	no	yes	yes	no	no	no	no	no	no	no	no	no	yes	no	no	no	no	no	no	yes	no	no	no	no	no	yes	yes	no	no	no	no	no	no	no	no	yes
28099_2#333	28099_2#333_1	H127	5	2001	Hospitalised patient	no	no	no	no	no	no	no	no	no	no	no	no	no	no	no	no	no	no	no	no	no	no	no	no	no	no	no	yes	no	no	no	no	no	yes	no	no	no	no	no	no	no	no	no	yes
28099_2#334	28099_2#334_1	F784	41	2001	Others	no	no	no	no	yes	no	no	no	no	no	yes	no	no	no	no	no	no	no	no	no	yes	no	no	no	no	no	no	yes	no	no	no	no	yes	yes	yes	no	no	no	no	no	no	no	no	yes
28099_2#335	28099_2#335_1	SN728	59	2007	Environment	no	no	no	no	yes	no	yes	no	no	no	yes	no	yes	no	no	no	yes	no	no	no	yes	no	no	no	no	no	no	yes	no	no	no	no	yes	yes	yes	no	no	no	no	no	no	no	no	yes
28099_2#336	28099_2#336_1	300T	19	NA	Others	no	no	no	no	no	no	no	no	no	no	no	no	no	no	no	no	no	no	no	no	no	no	no	no	no	no	no	yes	no	no	no	no	no	yes	yes	no	no	no	no	no	no	no	no	yes
28099_2#337	28099_2#337_1	HVR3	5	2007	Hospitalised patient	no	no	no	no	no	no	yes	no	no	no	no	no	no	no	no	no	no	yes	no	no	yes	no	no	no	no	yes	no	yes	yes	no	no	no	no	yes	yes	no	no	no	no	no	no	no	no	yes
28099_2#338	28099_2#338_1	F806	92	2001	Others	no	no	no	no	yes	no	no	no	no	yes	yes	no	no	no	no	no	no	no	no	no	yes	no	no	no	no	no	no	yes	no	no	no	no	no	yes	yes	no	no	no	no	no	no	no	no	yes
28099_2#339	28099_2#339_1	SN32	3	2006	Environment	no	no	no	no	no	no	no	no	no	yes	yes	no	yes	no	no	no	yes	no	no	no	yes	no	no	no	no	no	no	yes	no	no	no	no	yes	yes	no	no	no	no	no	no	no	no	no	yes
28099_2#34	28099_2#34_1	H158	7	2001	Hospitalised patient	HA	no	no	no	no	no	no	no	no	no	no	no	no	no	no	no	no	no	no	no	yes	no	no	no	no	no	no	yes	no	no	no	no	no	no	no	no	no	no	no	no	no	no	no	yes
28099_2#340	28099_2#340_1	283T	46	NA	Farm animal	no	no	no	no	no	no	no	no	no	no	no	no	no	no	no	no	no	no	no	no	no	no	no	no	no	no	no	yes	no	no	no	no	no	no	no	no	no	no	no	no	no	no	no	yes
28099_2#341	28099_2#341_1	HVR4	5	2007	Hospitalised patient	no	no	no	no	no	no	yes	no	no	no	no	no	no	no	no	no	no	yes	no	no	yes	no	no	no	no	yes	no	yes	yes	no	no	no	no	yes	yes	no	no	no	no	no	no	no	no	yes
28099_2#342	28099_2#342_1	F326	10	1999	Others	no	no	no	no	no	no	no	no	no	no	no	no	no	no	no	no	no	no	no	no	no	no	no	no	no	no	no	yes	no	no	no	no	no	yes	yes	no	no	no	no	no	no	no	no	yes
28099_2#343	28099_2#343_1	SN467	3	2007	Environment	no	no	no	no	no	no	no	no	no	yes	yes	no	yes	no	no	no	yes	no	no	no	yes	no	no	no	no	yes	no	yes	yes	no	no	no	yes	yes	no	no	no	no	no	no	no	no	no	yes
28099_2#344	28099_2#344_1	137T	4	NA	Farm animal	no	no	no	no	no	no	no	no	no	no	no	no	no	no	no	no	no	no	no	no	no	no	no	no	no	no	no	yes	no	no	no	no	no	no	no	no	no	no	no	no	no	no	no	yes
28099_2#345	28099_2#345_1	HPH7	2	2007	Hospitalised patient	HA	yes	yes	no	yes	no	no	no	no	yes	yes	no	no	no	no	no	no	no	no	no	yes	no	no	no	no	no	no	yes	no	no	no	no	no	yes	no	no	no	no	no	no	no	no	no	yes
28099_2#346	28099_2#346_1	F394	44	1999	Others	no	no	no	no	no	no	no	no	no	no	no	no	no	no	no	no	no	no	no	no	no	no	no	no	no	no	no	yes	no	no	no	no	no	no	no	yes	no	no	no	no	no	no	no	yes
28099_2#347	28099_2#347_1	SN38	46	2006	Environment	no	no	no	no	no	no	no	no	no	no	no	no	no	no	no	no	no	no	no	no	no	no	no	no	no	no	yes	yes	no	no	no	no	yes	yes	yes	no	no	no	no	no	no	no	no	yes
28099_2#348	28099_2#348_1	383T	5	NA	Farm animal	no	no	no	no	no	no	no	no	no	no	no	no	no	no	no	no	no	no	no	no	no	no	no	no	no	no	no	yes	no	no	no	no	no	yes	no	no	no	no	no	no	no	no	no	yes
28099_2#349	28099_2#349_1	H142a	2	2001	Hospitalised patient	HA	yes	yes	no	yes	no	no	no	no	yes	yes	no	yes	no	no	no	no	no	no	no	yes	no	no	no	no	no	no	yes	no	no	no	no	no	yes	no	no	no	no	no	no	no	no	no	yes
28099_2#35	28099_2#35_1	C452	1	2001	Non-hospitalised person	no	no	no	no	no	no	yes	no	no	yes	no	no	no	no	no	no	no	no	no	no	yes	no	no	no	no	no	no	yes	no	no	no	no	no	yes	no	no	no	no	no	no	no	no	no	yes
28099_2#350	28099_2#350_1	F364	26	1999	Others	no	no	no	no	no	no	no	no	no	no	no	no	no	no	no	no	no	no	no	no	no	no	no	no	no	no	no	yes	no	no	no	no	no	no	no	no	no	no	no	no	no	no	no	yes
28099_2#351	28099_2#351_1	SN175	29	2006	Environment	no	no	no	no	no	no	yes	no	no	yes	no	no	yes	no	no	no	yes	no	no	no	yes	no	no	no	no	no	no	yes	no	no	no	no	no	yes	yes	no	no	no	no	no	no	no	no	yes
28099_2#352	28099_2#352_1	F539	41	2001	Others	no	no	no	no	yes	no	no	no	no	no	yes	no	no	no	no	no	no	no	no	no	yes	no	no	no	no	no	no	yes	no	no	no	no	yes	yes	yes	no	no	no	no	no	no	no	no	yes
28099_2#353	28099_2#353_1	HVR5	3	2007	Hospitalised patient	no	no	no	no	no	no	yes	no	no	no	no	no	no	no	no	no	yes	no	no	no	yes	no	no	no	no	no	no	yes	no	no	no	no	no	yes	no	no	no	no	no	no	no	no	no	yes
28099_2#354	28099_2#354_1	F693	5	2001	Others	no	no	no	no	no	no	no	no	no	no	no	no	no	no	yes	no	yes	no	no	no	yes	no	no	no	no	no	no	yes	no	no	no	no	yes	yes	yes	no	no	no	no	no	no	no	no	yes
28099_2#355	28099_2#355_1	SN163	5	2007	Environment	no	no	no	no	no	no	yes	no	no	no	no	no	no	no	yes	no	yes	no	no	no	yes	no	no	no	no	yes	no	yes	yes	no	no	no	yes	yes	yes	no	no	no	no	no	no	no	no	yes
28099_2#356	28099_2#356_1	Ge7c1	70	2001	Non-hospitalised person	no	no	no	no	no	no	no	no	no	no	no	no	no	no	no	no	no	no	no	no	no	no	no	no	no	no	no	yes	no	no	no	no	no	no	no	no	no	no	no	no	no	no	no	yes
28099_2#357	28099_2#357_1	HVR7	15	2007	Hospitalised patient	no	no	no	no	no	no	no	no	no	no	no	no	no	no	no	no	no	no	no	no	no	no	no	no	no	no	no	yes	no	no	no	no	no	yes	no	no	no	no	no	no	no	no	no	yes
28099_2#358	28099_2#358_1	P623	19	2001	Others	no	no	no	no	no	no	no	no	no	no	no	no	no	no	yes	no	no	no	no	no	yes	no	no	no	no	no	no	yes	no	no	no	no	yes	yes	yes	no	no	no	no	no	no	no	no	yes
28099_2#359	28099_2#359_1	SN238	1	2007	Environment	no	no	no	no	yes	no	no	no	no	no	yes	no	no	no	yes	no	no	yes	no	no	yes	no	no	no	no	no	no	yes	no	no	no	no	yes	no	yes	no	no	no	no	no	no	no	no	yes
28099_2#360	28099_2#360_1	P619	41	2001	Others	no	no	no	no	yes	no	no	no	no	no	yes	no	no	no	no	no	no	no	no	no	yes	no	no	no	no	no	no	yes	no	no	no	no	yes	yes	yes	no	no	no	no	no	no	no	no	yes
28099_2#361	28099_2#361_1	HVR8	83	2007	Hospitalised patient	no	no	no	no	no	no	no	no	no	no	no	no	no	no	no	no	no	no	no	no	no	no	no	no	no	no	no	yes	no	no	no	no	no	no	no	no	no	no	no	no	no	no	no	yes
28099_2#362	28099_2#362_1	F132	67	1999	Others	no	no	no	no	no	no	no	no	no	no	no	no	no	no	no	no	no	no	no	no	yes	no	no	no	no	no	no	yes	no	no	no	no	no	yes	no	no	no	no	no	no	no	no	no	yes
28099_2#363	28099_2#363_1	SN226	10	2006	Environment	no	no	no	no	yes	no	no	no	no	yes	yes	no	yes	no	no	no	yes	no	no	no	yes	no	no	no	no	no	no	yes	no	no	no	no	no	yes	yes	no	no	no	no	no	no	no	no	yes
28099_2#364	28099_2#364_1	E30	2	2001	Environment	HA	yes	no	no	yes	no	no	no	no	yes	yes	no	yes	no	no	no	no	no	no	no	yes	no	no	no	no	no	no	yes	no	no	no	no	no	yes	no	no	no	no	no	no	no	no	no	yes
28099_2#365	28099_2#365_1	HVR9	3	2008	Hospitalised patient	no	no	no	no	no	no	no	no	no	yes	yes	no	no	no	no	no	yes	no	no	no	yes	no	no	no	no	yes	no	yes	yes	no	no	no	no	yes	yes	no	no	no	no	no	no	no	no	yes
28099_2#366	28099_2#366_1	F697	5	2001	Others	no	no	no	no	no	no	no	no	no	no	no	no	no	no	yes	no	yes	no	no	no	yes	no	no	no	no	no	no	yes	no	no	no	no	yes	yes	yes	no	no	no	no	no	no	no	no	yes
28099_2#367	28099_2#367_1	SN48	24	2006	Environment	no	no	no	no	no	no	no	no	no	no	no	no	no	no	no	no	no	no	no	no	yes	no	no	no	no	no	no	yes	no	no	no	no	no	yes	no	no	no	no	no	no	no	no	no	yes
28099_2#368	28099_2#368_1	H307	7	2002	Hospitalised patient	HA	yes	yes	no	yes	no	no	no	no	no	yes	no	yes	no	no	no	no	no	no	no	yes	no	no	no	no	no	no	yes	no	no	no	no	no	no	no	no	no	no	no	no	no	no	no	yes
28099_2#369	28099_2#369_1	HVR11	2	2008	Hospitalised patient	HA	no	no	no	no	no	no	no	no	yes	no	no	no	no	yes	no	no	no	no	no	yes	no	no	no	no	no	no	yes	no	no	no	no	no	yes	no	no	no	no	no	no	no	no	no	yes
28099_2#37	28099_2#37_1	H3	17	2001	Hospitalised patient	no	no	no	no	no	no	no	no	no	no	no	no	no	no	no	no	yes	no	no	no	yes	no	no	no	no	no	no	yes	no	no	no	no	no	no	no	no	no	no	no	no	no	no	no	yes
28099_2#370	28099_2#370_1	F745	26	2001	Others	no	no	no	no	no	no	yes	no	no	no	no	no	no	no	no	no	no	no	no	no	yes	no	no	no	no	no	no	yes	no	no	no	no	no	no	no	no	yes	no	no	no	no	no	no	yes
28099_2#371	28099_2#371_1	SN208	3	2006	Environment	no	no	no	no	no	no	no	no	no	yes	yes	no	no	no	no	no	yes	no	no	no	yes	no	no	no	no	yes	no	yes	yes	no	no	no	no	yes	no	no	no	no	no	no	no	no	no	yes
28099_2#372	28099_2#372_1	C453	5	2001	Non-hospitalised person	no	no	no	no	no	no	no	no	no	no	no	no	no	no	yes	no	yes	no	no	no	yes	no	no	no	no	no	no	yes	no	no	no	no	yes	yes	yes	no	no	no	no	no	no	no	no	yes
28099_2#373	28099_2#373_1	H191	2	2002	Hospitalised patient	HA	yes	yes	no	no	no	no	no	no	no	no	no	yes	no	no	no	no	no	no	no	yes	no	no	no	no	no	no	no	no	no	no	no	no	yes	no	no	no	no	no	no	no	no	no	yes
28099_2#374	28099_2#374_1	F729	26	2001	Others	no	no	no	no	yes	no	no	no	no	no	no	no	no	no	no	no	no	no	no	no	yes	no	no	no	no	no	no	yes	no	no	no	no	no	no	no	yes	no	no	no	no	no	no	no	yes
28099_2#375	28099_2#375_1	SN244	161	2006	Environment	no	no	no	no	no	no	no	no	no	yes	yes	no	yes	no	no	no	yes	no	no	no	yes	no	no	no	no	yes	no	yes	yes	no	no	no	no	yes	yes	no	no	no	no	no	no	no	no	yes
28099_2#376	28099_2#376_1	32T	12	NA	Environment	no	no	no	no	no	no	no	no	no	no	no	no	no	no	no	no	no	no	no	no	no	no	no	no	no	no	no	yes	no	no	no	no	no	no	no	no	no	no	no	no	no	no	no	yes
28099_2#377	28099_2#377_1	H188	1	2002	Hospitalised patient	no	no	no	no	no	no	no	no	no	no	no	no	no	no	no	no	no	no	no	no	no	no	no	no	no	no	no	yes	no	no	no	no	no	no	no	no	no	no	no	no	no	no	no	yes
28099_2#378	28099_2#378_1	F347	25	1999	Others	no	no	no	no	no	no	no	no	no	no	no	no	no	no	no	no	no	no	no	no	no	no	no	no	no	no	no	no	no	no	no	no	no	yes	no	no	no	no	no	no	no	no	no	yes
28099_2#379	28099_2#379_1	E21	2	2001	Environment	HA	no	no	no	no	no	no	no	no	yes	no	no	yes	no	no	no	no	no	no	no	yes	no	no	no	no	no	no	yes	no	no	no	no	no	yes	no	no	no	no	no	no	no	no	no	yes
28099_2#38	28099_2#38_1	H145	2	2001	Hospitalised patient	HA	yes	yes	no	yes	no	no	no	no	yes	yes	no	yes	no	no	no	no	no	no	no	yes	no	no	no	no	no	no	yes	no	no	no	no	no	yes	no	no	no	no	no	no	no	no	no	yes
28099_2#380	28099_2#380_1	49T	8	NA	Environment	no	no	no	no	yes	no	no	no	no	no	yes	no	no	no	no	no	no	no	no	no	yes	no	no	no	no	no	no	yes	no	no	no	no	no	yes	no	no	no	no	no	no	no	no	no	yes
28099_2#381	28099_2#381_1	H110	5	2001	Hospitalised patient	no	no	no	no	no	no	no	no	no	no	no	no	no	no	no	no	no	no	no	no	no	no	no	no	no	no	no	yes	no	no	no	no	no	yes	no	no	no	no	no	no	no	no	no	yes
28099_2#382	28099_2#382_1	E204	4	2001	Environment	no	no	no	no	no	no	no	no	no	no	no	no	no	no	no	no	no	no	no	no	no	no	no	no	no	no	no	yes	no	no	no	no	no	yes	no	no	no	no	no	no	no	no	no	yes
28099_2#383	28099_2#383_1	CCM15	3	2016	Hospitalised patient	no	no	no	no	no	no	no	no	no	no	no	no	yes	no	no	no	yes	no	no	no	yes	no	no	no	no	no	no	yes	no	no	no	no	yes	yes	no	no	no	no	no	no	no	no	no	yes
28099_2#384	28099_2#384_1	MED88C2	37	2001	Non-hospitalised person	no	no	no	no	no	no	no	no	no	no	no	no	no	no	no	no	no	no	no	no	no	no	no	no	no	no	no	yes	no	no	no	no	no	no	no	no	no	no	no	no	no	no	no	yes
28099_2#39	28099_2#39_1	C546	30	2001	Non-hospitalised person	no	no	no	no	no	yes	no	no	no	no	no	no	no	no	no	no	no	no	no	no	yes	no	no	no	no	no	no	yes	no	no	no	no	no	yes	no	no	no	no	no	no	no	no	no	yes
28099_2#4	28099_2#4_1	F86	10	1999	Others	no	no	no	no	yes	no	no	no	no	no	no	no	no	no	no	no	yes	no	no	no	yes	no	no	no	no	no	no	yes	no	no	no	no	no	no	no	no	no	no	no	no	no	no	no	yes
28099_2#41	28099_2#41_1	H4	2	2001	Hospitalised patient	HA	no	no	no	no	no	no	no	no	yes	no	no	yes	no	no	no	no	no	no	no	yes	no	no	no	no	no	no	yes	no	no	no	no	no	yes	no	no	no	no	no	no	no	no	no	yes
28099_2#42	28099_2#42_1	H264	5	2002	Hospitalised patient	no	no	no	no	no	no	no	no	no	no	no	no	no	no	no	no	no	no	no	no	no	no	no	no	no	no	no	yes	no	no	no	no	no	yes	no	no	no	no	no	no	no	no	no	yes
28099_2#43	28099_2#43_1	C336	5	2001	Non-hospitalised person	no	no	no	no	yes	no	no	no	no	no	yes	no	no	no	yes	no	no	no	no	no	yes	no	no	no	no	no	no	yes	no	no	no	no	no	yes	no	no	no	no	no	no	no	no	no	yes
28099_2#45	28099_2#45_1	H5	20	2001	Hospitalised patient	HA	no	no	no	no	no	no	no	no	no	no	no	no	no	no	yes	no	no	no	no	no	no	no	no	no	no	no	yes	no	no	no	no	no	yes	no	no	no	no	no	no	no	no	no	yes
28099_2#46	28099_2#46_1	H318	28	2002	Hospitalised patient	no	yes	no	no	no	no	no	no	no	no	no	no	no	no	no	no	yes	no	no	no	yes	no	no	no	no	no	no	yes	no	no	no	no	no	no	no	no	no	no	no	no	no	no	no	yes
28099_2#47	28099_2#47_1	C379	5	2001	Non-hospitalised person	no	no	no	no	yes	no	no	no	no	no	yes	no	no	no	no	no	no	no	no	no	no	no	no	no	no	no	no	yes	no	no	no	no	no	yes	no	no	no	no	no	no	no	no	no	yes
28099_2#49	28099_2#49_1	H48	20	2001	Hospitalised patient	HA	no	no	no	yes	no	no	no	no	no	yes	no	no	no	no	yes	no	no	no	no	no	no	no	no	no	no	no	yes	no	no	no	no	no	yes	no	no	no	no	no	no	no	no	no	yes
28099_2#5	28099_2#5_1	c2Ua_11_AN	1	2016	Non-hospitalised person	no	no	no	no	no	no	yes	no	no	no	no	no	no	no	no	no	no	no	no	no	yes	no	no	no	no	no	no	yes	no	no	no	no	no	yes	no	no	no	no	no	no	no	no	no	yes
28099_2#50	28099_2#50_1	204070	18	1999	Hospitalised patient	HA	yes	yes	no	no	no	no	no	no	no	no	no	no	no	no	no	no	no	no	no	yes	no	no	no	no	no	no	yes	no	no	no	no	no	yes	no	no	no	no	no	no	no	no	no	yes
28099_2#51	28099_2#51_1	GE92C2	3	2001	Non-hospitalised person	no	no	no	no	no	no	no	no	no	yes	yes	no	yes	no	no	no	no	no	no	no	yes	no	no	no	no	yes	no	yes	yes	no	no	no	yes	yes	no	no	no	no	no	no	no	no	no	yes
28099_2#53	28099_2#53_1	H54	37	2001	Hospitalised patient	no	no	no	no	no	no	no	no	no	no	no	no	no	no	no	no	no	no	no	no	no	no	no	no	no	no	no	yes	no	no	no	no	no	no	no	no	no	no	no	no	no	no	no	yes
28099_2#54	28099_2#54_1	M147948	2	2010	Hospitalised patient	HA	yes	yes	no	yes	no	no	no	no	yes	yes	no	no	no	no	no	no	no	no	no	yes	no	no	no	no	no	no	yes	no	no	no	no	no	yes	no	no	no	no	no	no	no	no	no	yes
28099_2#55	28099_2#55_1	503T	2	NA	Hospitalised patient	HA	no	no	no	yes	no	no	no	no	yes	yes	no	no	no	no	no	no	no	no	no	yes	no	no	no	no	no	no	yes	no	no	no	no	no	yes	no	no	no	no	no	no	no	no	no	yes
28099_2#57	28099_2#57_1	H55	18	2001	Hospitalised patient	HA	no	no	no	no	no	no	no	no	no	yes	no	yes	no	no	no	yes	no	no	no	yes	no	no	no	no	no	no	yes	no	no	no	no	yes	yes	no	no	no	no	no	no	no	no	no	yes
28099_2#58	28099_2#58_1	M142938	2	2010	Hospitalised patient	HA	yes	no	no	yes	no	no	no	no	yes	yes	no	no	no	no	no	no	no	no	no	yes	no	no	no	no	no	no	yes	no	no	no	no	no	yes	no	no	no	no	no	no	no	no	no	yes
28099_2#59	28099_2#59_1	381T	16	NA	Hospitalised patient	no	no	no	no	no	no	no	no	no	no	no	no	no	no	no	no	no	no	no	no	no	no	no	no	no	no	no	yes	no	no	no	no	no	no	no	no	no	no	no	no	no	no	no	yes
28099_2#6	28099_2#6_1	H195	2	2002	Hospitalised patient	HA	no	no	no	no	no	no	no	no	yes	no	no	yes	no	no	no	no	no	no	no	yes	no	no	no	no	no	no	yes	no	no	no	no	no	yes	no	no	no	no	no	no	no	no	no	yes
28099_2#61	28099_2#61_1	H56	21	2001	Hospitalised patient	no	no	no	no	yes	no	no	no	no	yes	yes	no	no	no	no	no	no	no	no	no	yes	no	no	no	no	no	no	yes	no	no	no	no	no	yes	yes	no	no	no	no	no	no	no	no	no
28099_2#62	28099_2#62_1	210971	2	2011	Hospitalised patient	HA	yes	no	no	yes	no	no	no	no	yes	yes	no	no	no	no	no	no	no	no	no	yes	no	no	no	no	no	no	yes	no	no	no	no	no	yes	no	no	no	no	no	no	no	no	no	yes
28099_2#63	28099_2#63_1	133T	4	NA	Farm animal	no	no	no	no	no	no	no	no	no	no	no	no	no	no	no	no	no	no	no	no	no	no	no	no	no	no	no	yes	no	no	no	no	no	yes	no	no	no	no	no	no	no	no	no	yes
28099_2#65	28099_2#65_1	H57	7	2001	Hospitalised patient	HA	no	no	no	yes	no	no	no	no	no	yes	no	no	no	no	no	no	no	no	no	no	no	no	no	no	no	no	yes	no	no	no	no	no	no	no	no	no	no	no	no	no	no	no	yes
28099_2#66	28099_2#66_1	209565	2	2011	Hospitalised patient	HA	yes	yes	no	yes	no	no	no	no	yes	yes	no	no	no	no	no	no	no	no	no	yes	no	no	no	no	no	no	yes	no	no	no	no	no	yes	no	no	no	no	no	no	no	no	no	yes
28099_2#67	28099_2#67_1	377T	73	NA	Farm animal	no	no	no	no	no	no	no	no	no	no	no	no	no	no	no	no	no	no	no	no	no	no	no	no	no	no	no	no	no	no	no	no	yes	yes	yes	no	no	no	no	no	no	no	no	yes
28099_2#69	28099_2#69_1	H45	4	2001	Hospitalised patient	no	no	no	no	no	no	no	no	no	no	no	no	no	no	no	no	no	no	no	no	no	no	no	no	no	no	no	yes	no	no	no	no	no	no	no	no	no	no	no	no	no	no	no	yes
28099_2#7	28099_2#7_1	E244	3	2002	Environment	no	no	no	no	no	no	no	no	no	yes	yes	no	yes	no	no	no	no	no	no	no	yes	no	no	no	no	yes	no	yes	yes	no	no	no	yes	yes	no	no	no	no	no	no	no	no	no	yes
28099_2#70	28099_2#70_1	217691	2	2000	Hospitalised patient	HA	yes	yes	no	no	no	no	no	no	yes	no	no	no	no	no	no	no	no	no	no	yes	no	no	no	no	no	no	yes	no	no	no	no	no	yes	no	no	no	no	no	no	no	no	no	yes
28099_2#71	28099_2#71_1	370T	1	NA	Hospitalised patient	no	no	no	no	yes	no	no	no	no	no	yes	no	no	no	no	no	no	no	no	no	no	no	no	no	no	no	no	yes	no	no	no	no	no	yes	no	no	yes	no	no	no	no	no	no	yes
28099_2#73	28099_2#73_1	H46	5	2001	Hospitalised patient	no	no	no	no	no	no	no	no	no	no	no	no	no	no	no	no	no	no	no	no	no	no	no	no	no	no	no	yes	no	no	no	no	no	yes	no	no	no	no	no	no	no	no	no	yes
28099_2#74	28099_2#74_1	536540	5	2000	Hospitalised patient	no	yes	no	no	no	no	no	no	no	no	no	no	no	no	no	no	no	no	no	no	yes	no	no	no	no	no	no	yes	no	no	no	no	no	no	no	no	no	no	no	no	no	no	no	yes
28099_2#75	28099_2#75_1	F746	41	2001	Others	no	no	no	no	yes	no	no	no	no	no	yes	no	no	no	no	no	no	no	no	no	yes	no	no	no	no	no	no	yes	no	no	no	no	yes	yes	yes	no	no	no	no	no	no	no	no	yes
28099_2#77	28099_2#77_1	H47	1	2001	Hospitalised patient	no	no	no	no	no	no	no	no	no	no	no	no	no	no	yes	no	no	no	no	no	yes	no	no	no	no	no	no	yes	no	no	no	no	no	yes	no	no	yes	no	no	no	no	no	no	yes
28099_2#78	28099_2#78_1	M110748	2	2010	Hospitalised patient	HA	yes	yes	no	yes	no	no	no	no	yes	yes	no	no	no	no	no	no	no	no	no	yes	no	no	no	no	no	no	yes	no	no	no	no	no	yes	no	no	no	no	no	no	no	no	no	yes
28099_2#79	28099_2#79_1	F742	26	2001	Others	no	no	no	no	yes	no	no	no	no	no	no	no	no	no	no	no	no	no	no	no	yes	no	no	no	no	no	no	yes	no	no	no	no	no	no	no	yes	no	no	no	no	no	no	no	yes
28099_2#81	28099_2#81_1	H58	20	2001	Hospitalised patient	HA	no	no	no	yes	no	no	no	no	no	yes	no	no	no	yes	yes	no	no	no	no	yes	no	no	no	no	no	no	yes	no	no	no	no	no	yes	yes	no	no	no	no	no	no	no	no	yes
28099_2#82	28099_2#82_1	M149277	2	2010	Hospitalised patient	HA	yes	yes	no	yes	no	no	no	no	yes	yes	no	no	no	no	no	no	no	no	no	yes	no	no	no	no	no	no	yes	no	no	no	no	no	yes	no	no	no	no	no	no	no	no	no	yes
28099_2#83	28099_2#83_1	F883	12	2001	Others	no	no	no	no	no	no	no	no	no	no	no	no	no	no	no	no	no	no	no	no	no	no	no	no	no	no	no	yes	no	no	no	no	no	yes	no	no	no	no	no	no	no	no	no	yes
28099_2#85	28099_2#85_1	H6	20	2001	Hospitalised patient	HA	no	no	no	no	no	no	no	no	no	no	no	no	no	no	yes	no	no	no	no	no	no	no	no	no	no	no	yes	no	no	no	no	no	yes	no	no	no	no	no	no	no	no	no	yes
28099_2#86	28099_2#86_1	230238	2	2011	Hospitalised patient	HA	yes	yes	no	yes	no	no	no	no	yes	yes	no	no	no	no	no	no	no	no	no	yes	no	no	no	no	no	no	yes	no	no	no	no	no	yes	no	no	no	no	no	no	no	no	no	yes
28099_2#87	28099_2#87_1	F552	12	2001	Others	no	no	no	no	no	no	no	no	no	no	no	no	no	no	no	no	yes	no	no	no	yes	no	no	no	no	no	no	yes	no	no	no	no	no	no	no	no	no	no	no	no	no	no	no	yes
28099_2#89	28099_2#89_1	H60	21	2001	Hospitalised patient	no	no	no	no	yes	no	no	no	no	yes	yes	no	no	no	no	no	no	no	no	no	yes	no	no	no	no	no	no	yes	no	no	no	no	no	yes	yes	no	no	no	no	no	no	no	no	no
28099_2#9	28099_2#9_1	c10Ua_167_AE	1	2017	Non-hospitalised person	no	no	no	no	no	no	no	no	no	no	no	no	no	no	no	no	no	no	no	no	no	no	no	no	no	no	no	yes	no	no	no	no	no	yes	no	no	no	no	no	no	no	no	no	yes
28099_2#90	28099_2#90_1	178618	2	2011	Hospitalised patient	HA	yes	no	no	yes	no	no	no	no	yes	yes	no	no	no	no	no	no	no	no	no	yes	no	no	no	no	no	no	yes	no	no	no	no	no	yes	no	no	no	no	no	no	no	no	no	yes
28099_2#91	28099_2#91_1	F828	14	2001	Others	no	no	no	no	no	no	no	no	no	no	yes	no	no	no	no	no	no	no	no	no	yes	no	no	no	no	no	no	yes	no	no	no	no	yes	yes	yes	no	no	no	no	no	no	no	no	yes
28099_2#93	28099_2#93_1	H61	1	2001	Hospitalised patient	no	no	no	no	no	no	no	no	no	no	no	no	no	no	no	no	no	no	no	no	no	no	no	no	no	no	no	yes	no	no	no	no	no	yes	no	no	yes	no	no	no	no	no	no	yes
28099_2#94	28099_2#94_1	CHCB5	5	2008	Hospitalised patient	no	no	no	no	no	no	no	no	no	no	no	no	no	no	no	no	no	no	no	no	no	no	no	no	no	no	no	yes	no	no	no	no	no	yes	no	no	no	no	no	no	no	no	no	yes
28099_2#95	28099_2#95_1	F719	12	2001	Others	no	no	no	no	no	no	no	no	no	no	no	no	no	no	no	no	no	no	no	no	yes	no	no	no	no	no	no	yes	no	no	no	no	no	yes	no	no	no	no	no	no	no	no	no	yes
28099_2#98	28099_2#98_1	H62	1	2001	Hospitalised patient	no	no	no	no	no	no	no	no	no	no	no	no	no	no	no	no	no	no	no	no	no	no	no	no	no	no	no	yes	no	no	no	no	no	no	no	no	no	no	no	no	no	no	no	yes
28099_2#99	28099_2#99_1	H99	1	2001	Hospitalised patient	no	no	no	no	no	no	no	no	no	no	no	no	no	no	no	no	no	no	no	no	no	no	no	no	no	no	no	yes	no	no	no	no	no	yes	no	no	no	no	no	no	no	no	no	yes
28157_4#1	28157_4#1_1	373T	3	NA	Hospitalised patient	no	no	no	no	no	no	no	no	no	yes	yes	no	no	no	no	no	yes	no	no	no	yes	no	no	no	no	no	no	yes	no	no	no	no	no	yes	no	no	no	no	no	no	no	no	no	yes
28157_4#10	28157_4#10_1	F43	14	1999	Others	no	no	no	no	no	no	no	no	no	no	yes	no	no	no	no	no	no	no	no	no	yes	no	no	no	no	no	no	yes	no	no	no	no	yes	yes	yes	no	no	no	no	no	no	no	no	yes
28157_4#100	28157_4#100_1	CCM77	3	2016	Hospitalised patient	no	no	no	no	no	no	no	no	no	yes	yes	no	no	no	no	no	yes	no	no	no	yes	no	no	no	no	no	no	yes	no	no	no	no	no	yes	no	no	no	no	no	no	no	no	no	yes
28157_4#101	28157_4#101_1	CCT70	1	2015	Hospitalised patient	no	no	no	no	no	no	no	no	no	no	no	no	no	no	no	no	no	no	no	no	no	no	no	no	no	no	no	yes	no	no	no	no	no	yes	no	no	no	no	no	no	no	no	no	yes
28157_4#102	28157_4#102_1	Br02_1	2	2015	Hospitalised patient	HA	yes	no	no	yes	no	no	no	no	yes	yes	no	no	no	no	no	no	no	no	no	yes	no	no	no	no	no	no	yes	no	no	no	no	no	yes	no	no	no	no	no	no	no	no	no	yes
28157_4#103	28157_4#103_1	SN300	5	2007	Farm animal	no	no	no	no	no	no	no	no	no	no	no	no	no	no	yes	no	yes	no	no	no	yes	no	no	no	no	no	no	yes	no	no	no	no	yes	yes	yes	no	no	no	no	no	no	no	no	yes
28157_4#104	28157_4#104_1	CCM85	15	2016	Hospitalised patient	no	no	no	no	no	no	no	no	no	no	no	no	no	no	no	no	no	no	no	no	no	no	no	no	no	no	no	yes	no	no	no	no	no	no	no	no	no	no	no	no	no	no	no	yes
28157_4#105	28157_4#105_1	F663	14	2001	Others	no	no	no	no	no	no	no	no	no	yes	no	no	no	no	no	no	no	no	no	no	no	no	no	no	no	no	no	yes	no	no	no	no	no	yes	yes	no	no	no	no	no	no	no	no	yes
28157_4#106	28157_4#106_1	Br16	18	2015	Hospitalised patient	HA	yes	yes	no	no	no	no	no	no	yes	no	no	no	no	no	no	no	no	no	no	yes	no	no	no	no	no	no	yes	no	no	no	no	no	yes	no	no	no	no	no	no	no	no	no	yes
28157_4#107	28157_4#107_1	SN60	47	2006	Environment	no	no	no	no	no	no	no	no	no	no	no	no	no	no	no	no	no	no	no	no	no	no	no	no	no	no	no	yes	no	no	no	no	no	yes	no	no	no	no	no	no	no	no	no	yes
28157_4#108	28157_4#108_1	CCM122	3	2016	Hospitalised patient	no	no	no	no	no	no	no	no	no	yes	yes	no	no	no	no	no	yes	no	no	no	yes	no	no	no	no	no	no	yes	no	no	no	no	no	yes	no	no	no	no	no	no	no	no	no	yes
28157_4#109	28157_4#109_1	F688	27	2001	Others	no	no	no	no	yes	no	no	no	no	no	yes	no	no	no	no	no	no	no	no	no	yes	no	no	no	no	no	no	yes	no	no	no	no	no	yes	yes	no	no	no	no	no	no	no	no	yes
28157_4#11	28157_4#11_1	64T	21	NA	Environment	no	no	no	no	no	no	no	no	no	no	yes	no	no	yes	no	no	yes	no	no	no	yes	no	no	no	no	no	no	yes	no	no	no	no	no	yes	yes	no	no	no	no	no	no	no	no	no
28157_4#110	28157_4#110_1	c14ub_24_AE	3	2017	Others	no	no	no	no	no	no	no	no	no	yes	yes	no	no	no	no	no	yes	no	no	no	no	no	no	no	no	no	no	yes	no	no	no	no	no	yes	no	no	no	no	no	no	no	no	no	yes
28157_4#111	28157_4#111_1	SN453	5	2007	Environment	no	no	no	no	yes	no	yes	no	no	no	yes	no	no	no	no	no	no	no	no	no	yes	no	no	no	no	yes	no	yes	yes	no	no	no	no	yes	yes	no	no	no	no	no	no	no	no	yes
28157_4#112	28157_4#112_1	CCM82	9	2016	Hospitalised patient	no	no	no	no	no	no	no	no	no	yes	yes	no	no	no	no	no	no	no	no	no	yes	no	no	no	no	no	no	yes	no	no	no	no	no	yes	no	no	no	no	no	no	no	no	no	yes
28157_4#113	28157_4#113_1	F805	102	2001	Others	no	no	no	no	no	no	no	no	no	yes	no	no	no	no	no	no	no	no	no	no	no	no	no	no	no	no	no	yes	no	no	no	no	no	yes	yes	no	no	no	no	no	no	no	no	yes
28157_4#114	28157_4#114_1	c14ua_116_AE	1	2017	Non-hospitalised person	no	no	no	no	yes	no	no	no	no	no	yes	no	no	no	no	no	no	no	no	no	yes	no	no	no	no	no	no	yes	no	no	no	no	no	yes	yes	no	yes	no	no	no	no	no	no	yes
28157_4#115	28157_4#115_1	SN203	29	2006	Environment	no	no	no	no	no	no	no	no	no	yes	no	no	yes	no	no	no	yes	no	no	no	yes	no	no	no	no	yes	no	yes	yes	no	no	no	no	yes	yes	no	no	no	no	no	no	no	no	yes
28157_4#116	28157_4#116_1	CCM36	3	2016	Hospitalised patient	no	no	no	no	no	no	no	no	no	yes	yes	no	no	no	no	no	yes	no	no	no	no	no	no	no	no	no	no	yes	no	no	no	no	no	yes	no	no	no	no	no	no	no	no	no	yes
28157_4#117	28157_4#117_1	F735	5	2001	Others	no	no	no	no	no	no	no	no	no	no	no	no	no	no	yes	no	yes	no	no	no	yes	no	no	no	no	no	no	yes	no	no	no	no	yes	yes	yes	no	no	no	no	no	no	no	no	yes
28157_4#118	28157_4#118_1	c14ub_4_AE	1	2017	Others	no	no	no	no	yes	no	no	no	no	no	yes	no	no	no	no	no	no	no	no	no	yes	no	no	no	no	no	no	yes	no	no	no	no	no	yes	yes	no	yes	no	no	no	no	no	no	yes
28157_4#119	28157_4#119_1	SN250	27	2006	Environment	no	no	no	no	no	no	yes	no	no	yes	yes	no	yes	no	no	no	yes	no	no	no	yes	no	no	no	no	yes	no	yes	yes	no	no	no	yes	yes	yes	no	no	no	no	no	no	no	no	yes
28157_4#12	28157_4#12_1	F453	41	1999	Others	no	no	no	no	yes	no	no	no	no	no	yes	no	no	no	no	no	no	no	no	no	yes	no	no	no	no	no	no	yes	no	no	no	no	yes	yes	yes	no	no	no	no	no	no	no	no	yes
28157_4#120	28157_4#120_1	CCM106	33	2016	Hospitalised patient	no	no	no	no	no	no	no	no	no	no	no	no	no	no	no	no	no	no	no	no	no	no	no	no	no	no	no	yes	no	no	no	no	no	yes	no	no	no	no	no	no	no	no	no	yes
28157_4#121	28157_4#121_1	F662	89	2001	Others	no	no	no	no	no	no	no	no	no	yes	no	no	no	no	no	no	no	no	no	no	no	no	no	no	no	no	no	yes	no	no	no	no	no	yes	yes	no	no	no	no	no	no	no	no	yes
28157_4#122	28157_4#122_1	c8Vsa_34_AE	16	2017	Non-hospitalised person	no	no	no	no	no	no	no	no	no	no	no	no	no	no	no	no	no	no	no	no	no	no	no	no	no	no	no	yes	no	no	no	no	no	no	no	no	no	no	no	no	no	no	no	yes
28157_4#123	28157_4#123_1	SN55	3	2006	Environment	no	no	no	no	no	no	no	no	no	yes	yes	no	no	no	no	no	no	no	no	no	yes	no	no	no	no	yes	no	yes	yes	no	no	no	no	yes	no	no	no	no	no	no	no	no	no	yes
28157_4#124	28157_4#124_1	CCT24	9	2015	Hospitalised patient	no	no	no	no	no	no	no	no	no	no	no	no	no	no	no	no	no	no	no	no	yes	no	no	no	no	no	no	yes	no	no	no	no	no	yes	no	no	no	no	no	no	no	no	no	yes
28157_4#125	28157_4#125_1	F682	84	2001	Others	no	no	no	no	no	no	no	no	no	yes	no	no	no	no	no	no	no	no	no	no	no	no	no	no	no	no	no	yes	no	no	no	no	no	yes	yes	no	no	no	no	no	no	no	no	yes
28157_4#126	28157_4#126_1	c16ua_83_AE	22	2017	Non-hospitalised person	no	no	no	no	no	no	no	no	no	no	no	no	no	no	no	no	no	no	no	no	no	no	no	no	no	no	no	yes	no	no	no	no	no	yes	no	no	no	no	no	no	no	no	no	yes
28157_4#127	28157_4#127_1	SN247	59	2007	Environment	no	no	no	no	yes	no	yes	no	no	no	yes	no	yes	no	no	no	yes	no	no	no	yes	no	no	no	no	no	no	yes	no	no	no	no	yes	yes	yes	no	no	no	no	no	no	no	no	yes
28157_4#128	28157_4#128_1	CCT110	77	2015	Hospitalised patient	no	no	no	no	no	no	no	no	no	no	no	no	no	no	no	no	no	no	no	no	no	no	no	no	no	no	no	yes	no	no	no	no	no	no	no	no	no	no	no	no	no	no	no	yes
28157_4#129	28157_4#129_1	F647	19	2001	Others	no	no	no	no	no	no	no	no	no	no	no	no	no	no	no	no	no	no	no	no	no	no	no	no	no	no	no	yes	no	no	no	no	no	yes	yes	no	no	no	no	no	no	no	no	yes
28157_4#13	28157_4#13_1	366T	50	NA	Farm animal	no	no	no	no	no	no	no	no	no	no	no	no	no	no	no	no	no	no	no	no	no	no	no	no	no	no	no	yes	no	no	no	no	no	no	no	no	no	no	no	no	no	no	no	no
28157_4#130	28157_4#130_1	c7Vsa_42_AE	1	2017	Non-hospitalised person	no	no	no	no	no	no	no	no	no	no	no	no	no	no	no	no	no	no	no	no	no	no	no	no	no	no	no	yes	no	no	no	no	no	yes	no	no	no	no	no	no	no	no	no	yes
28157_4#131	28157_4#131_1	H53	4	2001	Hospitalised patient	no	no	no	no	no	no	no	no	no	no	no	no	no	no	no	no	no	no	no	no	no	no	no	no	no	no	no	yes	no	no	no	no	no	no	no	no	no	no	no	no	no	no	no	yes
28157_4#132	28157_4#132_1	CCT102	9	2015	Hospitalised patient	no	no	no	no	no	no	no	no	no	no	no	no	no	no	no	no	no	no	no	no	yes	no	no	no	no	no	no	yes	no	no	no	no	no	yes	no	no	no	no	no	no	no	no	no	yes
28157_4#133	28157_4#133_1	F591	5	2001	Others	no	no	no	no	no	no	no	no	no	no	no	no	no	no	yes	no	yes	no	no	no	yes	no	no	no	no	no	no	yes	no	no	no	no	yes	yes	yes	no	no	no	no	no	no	no	no	yes
28157_4#134	28157_4#134_1	c3vsb_37_AE	3	2017	Non-hospitalised person	no	no	no	no	no	no	yes	no	no	no	no	no	no	no	no	no	yes	no	no	no	yes	no	no	no	no	yes	no	yes	no	no	no	no	no	yes	no	no	no	no	no	no	no	no	no	yes
28157_4#135	28157_4#135_1	H189	2	2002	Hospitalised patient	HA	no	no	no	no	no	no	no	no	no	no	no	no	no	no	no	no	no	no	no	no	no	no	no	no	no	no	yes	no	no	no	no	no	yes	yes	no	no	no	no	no	no	no	no	yes
28157_4#136	28157_4#136_1	CCT36	9	2015	Hospitalised patient	no	no	no	no	no	no	no	no	no	no	no	no	no	no	no	no	no	no	no	no	yes	no	no	no	no	no	no	yes	no	no	no	no	no	yes	no	no	no	no	no	no	no	no	no	yes
28157_4#137	28157_4#137_1	F577	14	2001	Others	no	no	no	no	no	no	no	no	no	yes	no	no	no	no	no	no	no	no	no	no	no	no	no	no	no	no	no	yes	no	no	no	no	no	yes	yes	no	no	no	no	no	no	no	no	yes
28157_4#138	28157_4#138_1	c24ua_119_AE	9	2018	Non-hospitalised person	no	no	no	no	no	no	no	no	no	no	no	no	no	no	no	no	no	no	no	no	no	no	no	no	no	no	no	yes	no	no	no	no	no	yes	no	no	no	no	no	no	no	no	no	yes
28157_4#139	28157_4#139_1	E290	29	2002	Environment	no	no	no	no	no	no	yes	no	no	yes	no	no	yes	no	no	no	yes	no	no	no	yes	no	no	no	no	no	no	yes	no	no	no	no	no	yes	yes	no	no	no	no	no	no	no	no	yes
28157_4#140	28157_4#140_1	CCT86	3	2015	Hospitalised patient	no	no	no	no	yes	no	yes	no	no	yes	yes	no	yes	no	no	no	yes	no	no	no	yes	no	no	no	no	yes	no	yes	yes	no	no	no	yes	yes	no	no	no	no	no	no	no	no	no	yes
28157_4#141	28157_4#141_1	F804	45	2001	Others	no	no	no	no	no	no	no	no	no	yes	no	no	no	no	no	no	no	no	no	no	no	no	no	no	no	no	no	yes	no	no	no	no	no	yes	yes	no	no	no	no	no	no	no	no	yes
28157_4#142	28157_4#142_1	c23ua_50_M	9	2018	Non-hospitalised person	no	no	no	no	no	no	no	no	no	no	no	no	no	no	no	no	no	no	no	no	yes	no	no	no	no	no	no	yes	no	no	no	no	no	yes	no	no	no	no	no	no	no	no	no	yes
28157_4#143	28157_4#143_1	H151B	2	2001	Hospitalised patient	HA	no	no	no	no	no	no	no	no	no	no	no	no	no	no	no	no	no	no	no	yes	no	no	no	no	no	no	yes	no	no	no	no	no	yes	no	no	no	no	no	no	no	no	no	yes
28157_4#144	28157_4#144_1	CCT133	9	2015	Hospitalised patient	no	no	no	no	no	no	no	no	no	no	no	no	no	no	no	no	no	no	no	no	yes	no	no	no	no	no	no	yes	no	no	no	no	no	yes	no	no	no	no	no	no	no	no	no	yes
28157_4#145	28157_4#145_1	F916	112	2001	Others	no	no	no	no	no	no	no	no	no	yes	no	no	no	no	no	no	no	no	no	no	no	no	no	no	no	no	no	yes	no	no	no	no	no	yes	yes	no	no	no	no	no	no	no	no	yes
28157_4#146	28157_4#146_1	c7ua_173_AE	1	2017	Non-hospitalised person	no	no	no	no	no	no	no	no	no	no	no	no	no	no	no	no	no	no	no	no	no	no	no	no	no	no	no	yes	no	no	no	no	no	yes	no	no	no	no	no	no	no	no	no	yes
28157_4#147	28157_4#147_1	H49	7	2001	Hospitalised patient	HA	no	no	no	no	no	no	no	no	no	no	no	no	no	no	no	no	no	no	no	no	no	no	no	no	no	no	yes	no	no	no	no	no	no	no	no	no	no	no	no	no	no	no	yes
28157_4#148	28157_4#148_1	E194	3	2001	Environment	no	no	no	no	yes	no	no	no	no	yes	yes	no	no	no	no	no	no	no	no	no	yes	no	no	no	no	yes	no	yes	yes	no	no	no	no	yes	no	no	no	no	no	no	no	no	no	yes
28157_4#149	28157_4#149_1	F732	5	2001	Others	no	no	no	no	no	no	no	no	no	no	no	no	no	no	yes	no	yes	no	no	no	yes	no	no	no	no	no	no	yes	no	no	no	no	yes	yes	yes	no	no	no	no	no	no	no	no	yes
28157_4#15	28157_4#15_1	497T	4	NA	Hospitalised patient	no	no	no	no	no	no	no	no	no	no	no	no	no	no	no	no	no	no	no	no	no	no	no	no	no	no	no	yes	no	no	no	no	no	no	no	no	no	no	no	no	no	no	no	yes
28157_4#150	28157_4#150_1	TR 36_26	82	2011	Environment	no	no	no	no	no	no	no	no	no	no	no	no	no	no	no	no	no	no	no	no	no	no	no	no	no	no	no	yes	no	no	no	no	no	no	no	no	no	no	no	no	no	no	no	no
28157_4#151	28157_4#151_1	213T	79	NA	Farm animal	no	no	no	no	no	no	no	no	no	no	no	no	no	no	no	no	no	no	no	no	yes	no	no	no	no	no	no	yes	no	no	no	no	no	yes	yes	no	no	no	no	no	no	no	no	yes
28157_4#152	28157_4#152_1	C58	1	2001	Non-hospitalised person	no	no	no	no	yes	no	no	no	no	yes	yes	no	no	no	yes	no	yes	no	no	no	yes	no	no	no	no	no	no	yes	no	no	no	no	no	yes	yes	no	no	no	no	no	no	no	no	yes
28157_4#153	28157_4#153_1	F559	26	2001	Others	no	no	no	no	no	no	no	no	no	no	no	no	no	no	no	no	no	no	no	no	no	no	no	no	no	no	no	yes	no	no	no	no	no	yes	no	no	no	no	no	no	no	no	no	yes
28157_4#154	28157_4#154_1	TR 35_29	91	2011	Environment	no	no	no	no	no	no	no	no	no	no	no	no	no	no	no	no	no	no	no	no	no	no	no	no	no	no	no	yes	no	no	no	no	no	no	no	no	no	no	no	no	no	no	no	no
28157_4#155	28157_4#155_1	313T	79	NA	Farm animal	no	no	no	no	no	no	no	no	no	no	no	no	no	no	no	no	no	no	no	no	no	no	no	no	no	no	no	yes	no	no	no	no	no	no	no	no	no	no	no	no	no	no	no	yes
28157_4#156	28157_4#156_1	C369	1	2001	Non-hospitalised person	no	no	no	no	yes	no	no	no	no	no	yes	no	no	no	yes	no	no	no	no	no	yes	no	no	no	no	no	no	yes	no	no	no	no	no	yes	no	no	yes	no	no	no	no	no	no	yes
28157_4#157	28157_4#157_1	C394	87	2001	Non-hospitalised person	no	no	no	no	yes	no	no	no	no	no	yes	no	no	no	no	no	no	no	no	no	yes	no	no	no	no	no	no	yes	no	no	no	no	no	yes	no	no	no	no	no	no	no	no	no	yes
28157_4#158	28157_4#158_1	F706	25	2001	Others	no	no	no	no	no	no	no	no	no	no	no	no	no	no	no	no	no	no	no	no	no	no	no	no	no	no	no	yes	no	no	no	no	no	yes	no	no	no	no	no	no	no	no	no	yes
28157_4#159	28157_4#159_1	TR 31_30	3	2011	Environment	no	no	no	no	no	no	no	no	no	yes	yes	no	no	no	no	no	yes	no	no	no	yes	no	no	no	no	yes	no	yes	yes	no	no	no	no	yes	no	no	no	no	no	no	no	no	no	yes
28157_4#16	28157_4#16_1	F639	5	2001	Others	no	no	no	no	no	no	no	no	no	no	no	no	no	no	yes	no	yes	no	no	no	yes	no	no	no	no	no	no	yes	no	no	no	no	yes	yes	yes	no	no	no	no	no	no	no	no	yes
28157_4#160	28157_4#160_1	244AT	4	NA	Farm animal	no	no	no	no	no	no	no	no	no	no	no	no	no	no	no	no	no	no	no	no	no	no	no	no	no	no	no	yes	no	no	no	no	no	no	no	no	no	no	no	no	no	no	no	yes
28157_4#161	28157_4#161_1	TR 39_20	35	2011	Environment	no	no	no	no	no	no	no	no	no	no	no	no	no	no	no	no	yes	no	no	no	yes	no	no	no	no	no	no	yes	no	no	no	no	no	yes	yes	no	no	no	no	no	no	no	no	yes
28157_4#162	28157_4#162_1	F733	5	2001	Others	no	no	no	no	no	no	no	no	no	no	no	no	no	no	no	no	no	no	no	no	yes	no	no	no	no	no	no	yes	no	no	no	no	yes	yes	yes	no	no	no	no	no	no	no	no	yes
28157_4#163	28157_4#163_1	TR 31_26	1	2011	Environment	no	no	no	no	no	no	no	no	no	no	no	no	no	no	no	no	no	no	no	no	no	no	no	no	no	no	no	yes	no	no	no	no	no	no	no	no	no	no	no	no	no	no	no	yes
28157_4#164	28157_4#164_1	192T	79	NA	Farm animal	no	no	no	no	no	no	no	no	no	no	no	no	no	no	no	no	no	no	no	no	no	no	no	no	no	no	no	yes	no	no	no	no	no	no	no	no	no	no	no	no	no	no	no	yes
28157_4#165	28157_4#165_1	TR 38_50	82	2011	Environment	no	no	no	no	no	no	no	no	no	no	no	no	no	no	no	no	no	no	no	no	no	no	no	no	no	no	no	yes	no	no	no	no	no	no	no	no	no	no	no	no	no	no	no	no
28157_4#166	28157_4#166_1	F642	27	2001	Others	no	no	no	no	no	no	no	no	no	yes	no	no	no	no	no	no	no	no	no	no	no	no	no	no	no	no	no	yes	no	no	no	no	no	no	yes	no	no	no	no	no	no	no	no	yes
28157_4#167	28157_4#167_1	TR 15_44	3	2011	Environment	no	no	no	no	no	no	no	no	no	no	no	no	no	no	no	no	no	no	no	no	yes	no	no	no	no	no	no	yes	no	no	no	no	no	yes	no	no	no	no	no	no	no	no	no	yes
28157_4#168	28157_4#168_1	14T	4	NA	Environment	no	no	no	no	no	no	no	no	no	no	no	no	no	no	no	no	no	no	no	no	no	no	no	no	no	no	no	yes	no	no	no	no	no	yes	no	no	no	no	no	no	no	no	no	yes
28157_4#169	28157_4#169_1	SN246	59	2007	Environment	no	no	no	no	yes	no	yes	no	no	no	yes	no	yes	no	no	no	yes	no	no	no	yes	no	no	no	no	no	no	yes	no	no	no	no	yes	yes	yes	no	no	no	no	no	no	no	no	yes
28157_4#17	28157_4#17_1	693T	5	NA	NA	no	no	no	no	no	no	no	no	no	no	no	no	no	no	no	no	no	no	no	no	yes	no	no	no	no	no	no	yes	no	no	no	no	no	yes	yes	no	no	no	no	no	no	no	no	yes
28157_4#170	28157_4#170_1	F88	67	1999	Others	no	no	no	no	no	no	no	no	no	no	no	no	no	no	no	no	no	no	no	no	yes	no	no	no	no	no	no	yes	no	no	no	no	no	yes	no	no	no	no	no	no	no	no	no	yes
28157_4#171	28157_4#171_1	A35_1A	11	2013	Non-hospitalised person	no	no	no	no	no	no	no	no	no	yes	no	no	no	no	no	no	no	no	no	no	no	no	no	no	no	no	no	no	no	no	no	no	no	yes	yes	no	no	no	no	no	no	no	no	yes
28157_4#172	28157_4#172_1	387T	3	NA	Hospitalised patient	no	no	no	no	no	no	no	no	no	yes	yes	no	no	no	no	no	yes	no	no	no	no	no	no	no	no	no	no	yes	no	no	no	no	no	yes	no	no	no	no	no	no	no	no	no	yes
28157_4#173	28157_4#173_1	F323	26	1999	Others	no	no	no	no	no	no	no	no	no	no	no	no	no	no	no	no	no	no	no	no	yes	no	no	no	no	no	no	yes	no	no	no	no	no	no	no	yes	no	no	no	no	no	no	no	yes
28157_4#174	28157_4#174_1	F853	19	2001	Others	no	no	no	no	yes	no	no	no	no	no	yes	no	no	no	no	no	no	no	no	no	yes	no	no	no	no	no	no	yes	no	no	no	no	yes	yes	yes	no	no	no	no	no	no	no	no	yes
28157_4#175	28157_4#175_1	C1011	162	2017	Non-hospitalised person	no	no	no	no	no	no	no	no	no	no	no	no	no	no	no	no	no	no	no	no	no	no	no	no	no	no	no	yes	no	no	no	no	no	no	no	no	no	no	no	no	no	no	no	yes
28157_4#176	28157_4#176_1	91T	28	NA	Environment	no	no	no	no	no	no	no	no	no	no	no	no	no	no	no	no	no	no	no	no	no	no	no	no	no	no	no	yes	no	no	no	no	no	no	no	no	no	no	no	no	no	no	no	yes
28157_4#177	28157_4#177_1	F23	34	1999	Others	no	no	no	no	no	no	no	no	no	no	no	no	no	no	no	no	no	no	no	no	yes	no	no	no	no	no	no	yes	no	no	no	no	no	yes	no	no	no	no	no	no	no	no	no	yes
28157_4#178	28157_4#178_1	F668	26	2001	Others	no	no	no	no	yes	no	no	no	no	no	no	no	no	no	no	no	no	no	no	no	yes	no	no	no	no	no	no	yes	no	no	no	no	no	no	no	yes	no	no	no	no	no	no	no	yes
28157_4#179	28157_4#179_1	C64	93	2001	Non-hospitalised person	no	no	no	no	yes	no	no	no	no	no	yes	no	no	no	no	no	no	no	no	no	no	no	no	no	no	no	no	yes	no	no	no	no	no	yes	no	no	no	no	no	no	no	no	no	yes
28157_4#18	28157_4#18_1	F871	84	2001	Others	no	no	no	no	yes	no	no	no	no	yes	no	no	no	no	no	no	no	no	no	no	yes	no	no	no	no	no	no	yes	no	no	no	no	no	yes	yes	no	no	no	no	no	no	no	no	yes
28157_4#180	28157_4#180_1	506T	4	NA	Hospitalised patient	no	no	no	no	no	no	no	no	no	no	no	no	no	no	no	no	no	no	no	no	no	no	no	no	no	no	no	yes	no	no	no	no	no	yes	no	no	no	no	no	no	no	no	no	yes
28157_4#181	28157_4#181_1	F834	35	2001	Others	no	no	no	no	no	no	no	no	no	no	no	no	no	no	no	no	yes	no	no	no	yes	no	no	no	no	no	no	yes	no	no	no	no	no	yes	yes	no	no	no	no	no	no	no	no	yes
28157_4#182	28157_4#182_1	F601	26	2001	Others	no	no	no	no	yes	no	no	no	no	no	no	no	no	no	no	no	no	no	no	no	yes	no	no	no	no	no	no	yes	no	no	no	no	no	no	no	yes	no	no	no	no	no	no	no	yes
28157_4#183	28157_4#183_1	C584	28	2001	Non-hospitalised person	no	no	no	no	no	no	no	no	no	no	no	no	no	no	no	no	no	no	no	no	no	no	no	no	no	no	no	yes	no	no	no	no	no	no	no	no	no	no	no	no	no	no	no	yes
28157_4#184	28157_4#184_1	38T	16	NA	Environment	no	no	no	no	no	no	no	no	no	no	no	no	no	no	no	no	no	no	no	no	no	no	no	no	no	no	no	yes	no	no	no	no	no	no	no	no	no	no	no	no	no	no	no	yes
28157_4#185	28157_4#185_1	SN318	53	2007	Environment	no	no	no	no	no	no	yes	no	no	no	no	no	no	no	no	no	no	yes	no	no	yes	no	no	no	no	no	no	yes	no	no	no	no	yes	yes	yes	no	no	no	no	no	no	no	no	yes
28157_4#186	28157_4#186_1	25T	16	NA	Environment	no	no	no	no	no	no	no	no	no	no	no	no	no	no	no	no	no	no	no	no	no	no	no	no	no	no	no	yes	no	no	no	no	no	no	no	no	no	no	no	no	no	no	no	yes
28157_4#187	28157_4#187_1	C118	47	2001	Non-hospitalised person	no	no	no	no	no	no	no	no	no	no	no	no	no	no	no	no	no	no	no	no	no	no	no	no	no	no	no	yes	no	no	no	no	no	yes	no	no	no	no	no	no	no	no	no	yes
28157_4#188	28157_4#188_1	158T	40	NA	Farm animal	no	no	no	no	no	no	no	no	no	no	no	no	no	no	no	no	no	no	no	no	no	no	no	no	no	no	no	yes	no	no	no	no	no	no	no	no	no	no	no	no	no	no	no	yes
28157_4#189	28157_4#189_1	A22_1V	19	2013	Non-hospitalised person	no	no	no	no	no	no	no	no	no	no	no	no	yes	no	no	no	no	no	no	no	no	no	no	no	no	no	no	yes	no	no	no	no	yes	yes	yes	no	no	no	no	no	no	no	no	yes
28157_4#190	28157_4#190_1	E20	2	2001	Environment	HA	no	no	no	no	no	no	no	no	yes	no	no	yes	no	no	no	no	no	no	no	yes	no	no	no	no	no	no	yes	no	no	no	no	no	yes	no	no	no	no	no	no	no	no	no	yes
28157_4#191	28157_4#191_1	C20	19	2001	Non-hospitalised person	no	no	no	no	no	no	no	no	no	no	no	no	no	no	no	no	no	no	no	no	yes	no	no	no	no	no	no	yes	no	no	no	no	yes	yes	yes	no	no	no	no	no	no	no	no	yes
28157_4#192	28157_4#192_1	353T	4	NA	Hospitalised patient	no	no	no	no	no	no	no	no	no	no	no	no	no	no	no	no	no	no	no	no	no	no	no	no	no	no	no	yes	no	no	no	no	no	no	no	no	no	no	no	no	no	no	no	yes
28157_4#193	28157_4#193_1	TR 37_41	1	2011	Environment	no	no	no	no	no	no	no	no	no	no	no	no	no	no	no	no	no	no	no	no	no	no	no	no	no	no	no	yes	no	no	no	no	no	yes	no	no	no	no	no	no	no	no	no	yes
28157_4#194	28157_4#194_1	E42	2	2001	Environment	HA	yes	no	no	yes	no	no	no	no	yes	yes	no	yes	no	no	no	no	no	no	no	yes	no	no	no	no	no	no	yes	no	no	no	no	no	yes	no	no	no	no	no	no	no	no	no	yes
28157_4#195	28157_4#195_1	C133	93	2001	Non-hospitalised person	no	no	no	no	yes	no	no	no	no	no	yes	no	no	no	no	no	no	no	no	no	no	no	no	no	no	no	no	yes	no	no	no	no	no	yes	no	no	no	no	no	no	no	no	no	yes
28157_4#196	28157_4#196_1	359T	16	NA	Hospitalised patient	no	no	no	no	no	no	no	no	no	no	no	no	no	no	no	no	no	no	no	no	no	no	no	no	no	no	no	yes	no	no	no	no	no	no	no	no	no	no	no	no	no	no	no	yes
28157_4#197	28157_4#197_1	F692	5	2001	Others	no	no	no	no	no	no	no	no	no	no	no	no	no	no	yes	no	yes	no	no	no	yes	no	no	no	no	no	no	yes	no	no	no	no	yes	yes	yes	no	no	no	no	no	no	no	no	yes
28157_4#198	28157_4#198_1	E44	5	2001	Environment	no	no	no	no	no	no	no	no	no	no	no	no	no	no	no	no	no	no	no	no	no	no	no	no	no	no	no	yes	no	no	no	no	no	yes	no	no	no	no	no	no	no	no	no	yes
28157_4#199	28157_4#199_1	C121	4	2001	Non-hospitalised person	no	no	no	no	no	no	no	no	no	no	no	no	no	no	no	no	no	no	no	no	no	no	no	no	no	no	no	yes	no	no	no	no	no	no	no	no	no	no	no	no	no	no	no	yes
28157_4#2	28157_4#2_1	H51	3	2001	Hospitalised patient	no	no	no	no	no	no	no	no	no	no	no	no	no	no	no	no	no	no	no	no	yes	no	no	no	no	no	no	yes	no	no	no	no	no	yes	no	no	no	no	no	no	no	no	no	yes
28157_4#20	28157_4#20_1	F342	10	1999	Others	no	no	no	no	yes	no	no	no	no	no	no	no	no	no	no	no	yes	no	no	no	no	no	no	no	no	no	no	yes	no	no	no	no	yes	yes	yes	no	no	no	no	no	no	no	no	yes
28157_4#200	28157_4#200_1	481T	4	NA	Hospitalised patient	no	no	no	no	no	no	no	no	no	no	no	no	no	no	no	no	no	no	no	no	no	no	no	no	no	no	no	yes	no	no	no	no	no	no	no	no	no	no	no	no	no	no	no	yes
28157_4#201	28157_4#201_1	S38_28E	39	2010	Others	no	no	no	no	no	no	no	no	no	no	no	no	no	no	no	no	no	no	no	no	no	no	no	no	no	no	no	yes	no	no	no	no	no	no	no	no	no	no	no	no	no	no	no	yes
28157_4#202	28157_4#202_1	E76	5	2001	Environment	no	no	no	no	no	no	no	no	no	no	no	no	no	no	no	no	no	no	no	no	no	no	no	no	no	no	no	yes	no	no	no	no	no	no	no	no	no	no	no	no	no	no	no	yes
28157_4#203	28157_4#203_1	C27	1	2001	Non-hospitalised person	no	no	no	no	yes	no	no	no	no	no	yes	no	no	no	yes	no	no	no	no	no	yes	no	no	no	no	no	no	yes	no	no	no	no	no	yes	yes	no	no	no	no	no	no	no	no	yes
28157_4#204	28157_4#204_1	455T	8	NA	Hospitalised patient	no	no	no	no	yes	no	no	no	no	no	yes	no	no	no	no	no	no	no	no	no	yes	no	no	no	no	no	no	yes	no	no	no	no	no	yes	no	no	no	no	no	no	no	no	no	yes
28157_4#205	28157_4#205_1	c9Ua_177_AE	1	2017	Non-hospitalised person	no	no	no	no	no	no	no	no	no	no	no	no	no	no	no	no	no	no	no	no	no	no	no	no	no	no	no	yes	no	no	no	no	no	yes	no	no	no	no	no	no	no	no	no	yes
28157_4#206	28157_4#206_1	E84	3	2001	Environment	no	no	no	no	yes	no	no	no	no	yes	yes	no	no	no	no	no	no	no	no	no	yes	no	no	no	no	yes	no	yes	yes	no	no	no	no	yes	no	no	no	no	no	no	no	no	no	yes
28157_4#207	28157_4#207_1	C7	5	2001	Non-hospitalised person	no	no	no	no	no	no	no	no	no	no	no	no	no	no	no	no	no	no	no	no	no	no	no	no	no	no	no	yes	no	no	no	no	no	yes	no	no	no	no	no	no	no	no	no	yes
28157_4#208	28157_4#208_1	393T	4	NA	Hospitalised patient	no	no	no	no	no	no	no	no	no	no	no	no	no	no	no	no	no	no	no	no	no	no	no	no	no	no	no	yes	no	no	no	no	no	yes	no	no	no	no	no	no	no	no	no	yes
28157_4#209	28157_4#209_1	c7Ua_50_AE	1	2017	Non-hospitalised person	no	no	no	no	no	no	no	no	no	no	no	no	no	no	no	no	no	no	no	no	no	no	no	no	no	no	no	yes	no	no	no	no	no	yes	no	no	no	no	no	no	no	no	no	yes
28157_4#21	28157_4#21_1	614T	3	NA	NA	no	no	no	no	no	no	no	no	no	yes	yes	no	no	no	no	no	yes	no	no	no	no	no	no	no	no	no	no	yes	no	no	no	no	no	yes	no	no	no	no	no	no	no	no	no	yes
28157_4#210	28157_4#210_1	CCT98B	1	2015	Hospitalised patient	no	no	no	no	no	no	no	no	no	no	no	no	no	no	no	no	no	no	no	no	yes	no	no	no	no	no	no	yes	no	no	no	no	no	yes	yes	no	yes	no	no	no	no	no	no	yes
28157_4#211	28157_4#211_1	T112	13	NA	NA	no	no	no	no	no	no	no	no	no	no	no	no	no	no	no	no	no	no	no	no	no	no	no	no	no	no	no	yes	no	no	no	no	no	no	no	no	no	no	no	no	no	no	no	yes
28157_4#212	28157_4#212_1	153T	4	NA	Farm animal	no	no	no	no	no	no	no	no	no	no	no	no	no	no	no	no	no	no	no	no	no	no	no	no	no	no	no	yes	no	no	no	no	no	yes	no	no	no	no	no	no	no	no	no	yes
28157_4#213	28157_4#213_1	c8Ua_2_AE	1	2017	Non-hospitalised person	no	no	no	no	no	no	no	no	no	no	no	no	no	no	no	no	no	no	no	no	no	no	no	no	no	no	no	yes	no	no	no	no	no	yes	no	no	no	no	no	no	no	no	no	yes
28157_4#214	28157_4#214_1	CCM72	3	2016	Hospitalised patient	no	no	no	no	no	no	yes	no	no	no	no	no	no	no	no	no	yes	no	no	no	yes	no	no	no	no	yes	no	yes	no	no	no	no	no	yes	no	no	no	no	no	no	no	no	no	yes
28157_4#215	28157_4#215_1	F1109	3	2018	Farm animal	no	no	no	no	no	no	no	no	no	yes	yes	no	no	no	no	no	yes	no	no	no	no	no	no	no	no	no	no	yes	no	no	no	no	no	yes	no	no	no	no	no	no	no	no	no	yes
28157_4#216	28157_4#216_1	345T	4	NA	Hospitalised patient	no	no	no	no	no	no	no	no	no	no	no	no	no	no	no	no	no	no	no	no	no	no	no	no	no	no	no	yes	no	no	no	no	no	yes	no	no	no	no	no	no	no	no	no	yes
28157_4#217	28157_4#217_1	c3Ua_16_AE	1	2016	Non-hospitalised person	no	no	no	no	no	no	yes	no	no	no	no	no	no	no	no	no	no	no	no	no	yes	no	no	no	no	no	no	yes	no	no	no	no	no	yes	no	no	no	no	no	no	no	no	no	yes
28157_4#218	28157_4#218_1	CHCB3	2	2007	Hospitalised patient	HA	yes	no	no	no	no	no	no	no	yes	no	no	no	no	no	no	no	no	no	no	yes	no	no	no	no	no	no	yes	no	no	no	no	no	yes	no	no	no	no	no	no	no	no	no	yes
28157_4#219	28157_4#219_1	F1087	14	2018	Farm animal	no	no	no	no	no	no	no	no	no	no	no	no	no	no	no	no	no	no	no	no	no	no	no	no	no	no	no	yes	no	no	no	no	no	yes	yes	no	no	no	no	no	no	no	no	yes
28157_4#22	28157_4#22_1	F908	14	2001	Others	no	no	no	no	yes	no	no	no	no	no	yes	no	no	no	no	no	no	no	no	no	yes	no	no	no	no	no	no	yes	no	no	no	no	yes	yes	yes	no	no	no	no	no	no	no	no	yes
28157_4#220	28157_4#220_1	205T	3	NA	Farm animal	no	no	no	no	no	no	no	no	no	no	no	no	no	no	no	no	no	no	no	no	no	no	no	no	no	no	no	yes	no	no	no	no	no	no	no	no	no	no	no	no	no	no	no	yes
28157_4#221	28157_4#221_1	c12Ua_138_AE	4	2017	Non-hospitalised person	no	no	no	no	no	no	no	no	no	no	no	no	no	no	no	no	no	no	no	no	no	no	no	no	no	no	no	yes	no	no	no	no	no	yes	no	no	no	no	no	no	no	no	no	yes
28157_4#222	28157_4#222_1	CHCB4	2	2007	Hospitalised patient	HA	yes	yes	no	no	no	no	no	no	yes	no	no	no	no	no	no	no	no	no	no	yes	no	no	no	no	no	no	yes	no	no	no	no	no	yes	no	no	no	no	no	no	no	no	no	yes
28157_4#223	28157_4#223_1	H219	13	2002	Hospitalised patient	no	no	no	no	no	no	no	no	no	no	no	no	no	no	no	no	no	no	no	no	no	no	no	no	no	no	no	yes	no	no	no	no	no	yes	no	no	no	no	no	no	no	no	no	yes
28157_4#224	28157_4#224_1	273T	66	NA	Farm animal	no	no	no	no	no	no	no	no	no	no	no	no	no	no	no	no	no	no	no	no	no	no	no	no	no	no	no	yes	no	no	no	no	no	no	no	no	no	no	no	no	no	no	no	no
28157_4#225	28157_4#225_1	c4Ua_1_AE	1	2017	Non-hospitalised person	no	no	no	no	no	no	no	no	no	no	no	no	no	no	no	no	no	no	no	no	no	no	no	no	no	no	no	yes	no	no	no	no	no	yes	no	no	no	no	no	no	no	no	no	yes
28157_4#226	28157_4#226_1	H214	2	2002	Hospitalised patient	HA	yes	yes	no	no	no	no	no	no	no	no	no	no	no	no	no	no	no	no	no	yes	no	no	no	no	no	no	no	no	no	no	no	no	yes	no	no	no	no	no	no	no	no	no	yes
28157_4#227	28157_4#227_1	C589	15	2001	Non-hospitalised person	no	no	no	no	no	no	no	no	no	no	no	no	no	no	no	no	no	no	no	no	no	no	no	no	no	no	no	yes	no	no	no	no	no	yes	no	no	no	no	no	no	no	no	no	yes
28157_4#228	28157_4#228_1	414T	16	NA	Hospitalised patient	no	no	no	no	no	no	no	no	no	no	no	no	no	no	no	no	no	no	no	no	no	no	no	no	no	no	no	yes	no	no	no	no	no	no	no	no	no	no	no	no	no	no	no	yes
28157_4#229	28157_4#229_1	c18Ua_13_AE	46	2017	Others	no	no	no	no	no	no	no	no	no	no	no	no	no	no	no	no	no	no	no	no	no	no	no	no	no	no	no	yes	no	no	no	no	no	yes	no	no	no	no	no	no	no	no	no	yes
28157_4#23	28157_4#23_1	68T	12	NA	Environment	no	no	no	no	no	no	no	no	no	no	no	no	no	no	no	no	no	no	no	no	no	no	no	no	no	no	no	yes	no	no	no	no	no	no	no	no	no	no	no	no	no	no	no	yes
28157_4#230	28157_4#230_1	TR 3_19	55	2010	Environment	no	no	no	no	no	no	no	no	no	no	no	no	no	no	no	no	no	no	no	no	no	no	no	no	no	no	no	yes	no	no	no	no	no	no	no	no	no	no	no	no	no	no	no	no
28157_4#231	28157_4#231_1	VE79C1	1	2001	Non-hospitalised person	no	no	no	no	yes	no	no	no	no	no	yes	no	no	no	yes	no	no	no	no	no	yes	no	no	no	no	no	no	yes	no	no	no	no	no	yes	no	no	no	no	no	no	no	no	no	yes
28157_4#232	28157_4#232_1	239T	5	NA	Farm animal	no	no	no	no	no	no	no	no	no	no	no	no	no	no	yes	no	no	no	no	no	yes	no	no	no	no	no	no	yes	no	no	no	no	yes	yes	yes	no	no	no	no	no	no	no	no	yes
28157_4#233	28157_4#233_1	c26Ua_3_AE	6	2018	Non-hospitalised person	HA	no	no	no	no	no	no	no	no	yes	yes	no	no	no	no	no	no	no	no	no	yes	no	no	no	no	no	no	yes	no	no	no	no	no	yes	yes	no	no	no	no	no	no	no	no	yes
28157_4#234	28157_4#234_1	C287	1	2001	Non-hospitalised person	no	no	no	no	yes	no	no	no	no	no	yes	no	no	no	yes	no	no	no	no	no	yes	no	no	no	no	no	no	yes	no	no	no	no	no	yes	yes	no	no	no	no	no	no	no	no	yes
28157_4#235	28157_4#235_1	Ke49c1	24	2001	Non-hospitalised person	no	no	no	no	yes	no	no	no	no	no	yes	no	no	no	yes	no	no	no	no	no	yes	no	no	no	no	no	no	yes	no	no	no	no	no	yes	no	no	no	no	no	no	no	no	no	yes
28157_4#236	28157_4#236_1	259T	19	NA	Farm animal	no	no	no	no	no	no	no	no	no	no	no	no	no	no	no	no	no	no	no	no	no	no	no	no	no	no	no	yes	no	no	no	no	no	yes	yes	no	no	no	no	no	no	no	no	yes
28157_4#237	28157_4#237_1	c26Ua_4_AE	6	2018	Non-hospitalised person	HA	no	no	no	no	no	no	no	no	yes	yes	no	no	no	no	no	no	no	no	no	yes	no	no	no	no	no	no	yes	no	no	no	no	no	yes	yes	no	no	no	no	no	no	no	no	yes
28157_4#238	28157_4#238_1	SN176	29	2006	Environment	no	no	no	no	no	no	no	no	no	yes	no	no	yes	no	no	no	yes	no	no	no	yes	no	no	no	no	yes	no	yes	yes	no	no	no	no	yes	yes	no	no	no	no	no	no	no	no	yes
28157_4#239	28157_4#239_1	C331	26	2001	Non-hospitalised person	no	no	no	no	no	no	yes	no	no	no	no	no	no	no	no	no	no	no	no	no	yes	no	no	no	no	no	no	yes	no	no	no	no	no	no	no	no	yes	no	no	no	no	no	no	yes
28157_4#24	28157_4#24_1	F808	92	2001	Others	no	no	no	no	no	no	no	no	no	yes	no	no	no	no	no	no	no	no	no	no	no	no	no	no	no	no	no	yes	no	no	no	no	no	yes	yes	no	no	no	no	no	no	no	no	yes
28157_4#240	28157_4#240_1	258T	5	NA	Farm animal	no	no	no	no	no	no	no	no	no	no	no	no	no	no	no	no	no	no	no	no	no	no	no	no	no	no	no	yes	no	no	no	no	no	yes	no	no	no	no	no	no	no	no	no	yes
28157_4#241	28157_4#241_1	c3VSb_36_AE	56	2017	Non-hospitalised person	no	no	no	no	no	no	no	no	no	no	no	no	yes	no	no	no	no	no	no	no	yes	no	no	no	no	no	no	yes	no	no	no	no	no	yes	yes	no	no	no	no	no	no	no	no	yes
28157_4#242	28157_4#242_1	SN121	3	2006	Environment	no	no	no	no	no	no	no	no	no	yes	no	no	no	no	no	no	no	no	no	no	yes	no	no	no	no	no	no	yes	no	no	no	no	no	yes	no	no	no	no	no	no	no	no	no	yes
28157_4#243	28157_4#243_1	F1158	32	2018	Farm animal	no	no	no	no	no	no	no	no	no	no	no	no	yes	no	no	no	yes	no	no	no	no	no	no	no	no	no	yes	yes	no	no	no	no	yes	yes	yes	no	no	no	no	no	no	no	no	yes
28157_4#244	28157_4#244_1	487T	4	NA	Hospitalised patient	no	no	no	no	no	no	no	no	no	no	no	no	no	no	no	no	no	no	no	no	no	no	no	no	no	no	no	yes	no	no	no	no	no	no	no	no	no	no	no	no	no	no	no	yes
28157_4#245	28157_4#245_1	c5VSa_63_AE	163	2017	Non-hospitalised person	no	no	no	no	no	no	yes	no	no	no	yes	no	yes	no	no	no	yes	no	no	no	yes	no	no	no	no	yes	no	yes	yes	no	no	no	yes	yes	yes	no	no	no	no	no	no	no	no	yes
28157_4#246	28157_4#246_1	SN224	3	2006	Environment	no	no	no	no	no	no	no	no	no	yes	yes	no	no	no	no	no	yes	no	no	no	yes	no	no	no	no	no	no	yes	no	no	no	no	no	yes	no	no	no	no	no	no	no	no	no	yes
28157_4#247	28157_4#247_1	F1118	57	2018	Farm animal	no	no	no	no	no	no	yes	no	no	yes	yes	no	yes	no	no	no	yes	no	no	no	yes	no	no	no	no	yes	no	yes	yes	no	no	no	no	yes	yes	no	no	no	no	no	no	no	no	yes
28157_4#248	28157_4#248_1	18T	4	NA	Environment	no	no	no	no	no	no	no	no	no	no	no	no	no	no	no	no	no	no	no	no	no	no	no	no	no	no	no	yes	no	no	no	no	no	yes	no	no	no	no	no	no	no	no	no	yes
28157_4#249	28157_4#249_1	237T	5	NA	Farm animal	no	no	no	no	no	no	no	no	no	no	no	no	no	no	yes	no	no	no	no	no	yes	no	no	no	no	no	no	yes	no	no	no	no	yes	yes	yes	no	no	no	no	no	no	no	no	yes
28157_4#25	28157_4#25_1	F1081	164	2018	Farm animal	no	no	no	no	no	no	yes	no	no	no	no	no	no	no	no	no	no	no	no	no	yes	no	no	no	no	yes	no	yes	yes	no	no	no	no	no	no	no	no	no	no	no	no	no	no	yes
28157_4#250	28157_4#250_1	c5VSa_64_AE	9	2017	Non-hospitalised person	no	no	no	no	no	no	no	no	no	no	no	no	no	no	no	no	no	no	no	no	yes	no	no	no	no	no	no	yes	no	no	no	no	no	yes	no	no	no	no	no	no	no	no	no	yes
28157_4#251	28157_4#251_1	SN487	30	2007	Environment	no	no	no	no	no	no	no	no	no	no	no	no	no	no	no	no	no	no	no	no	no	no	no	no	no	no	no	yes	no	no	no	no	no	yes	no	no	no	no	no	no	no	no	no	yes
28157_4#252	28157_4#252_1	F1123	45	2018	Farm animal	no	no	no	no	no	no	no	no	no	no	no	no	yes	no	no	no	no	no	no	no	no	no	no	no	no	no	no	yes	no	no	no	no	yes	yes	yes	no	no	no	no	no	no	no	no	yes
28157_4#253	28157_4#253_1	8T	4	NA	Environment	no	no	no	no	no	no	no	no	no	no	no	no	no	no	no	no	no	no	no	no	no	no	no	no	no	no	no	yes	no	no	no	no	no	yes	no	no	no	no	no	no	no	no	no	yes
28157_4#254	28157_4#254_1	c6VSa_36_AE	9	2017	Non-hospitalised person	no	no	no	no	no	no	no	no	no	no	no	no	no	no	no	no	no	no	no	no	yes	no	no	no	no	no	no	yes	no	no	no	no	no	yes	no	no	no	no	no	no	no	no	no	yes
28157_4#255	28157_4#255_1	SN651	3	2007	Environment	no	no	no	no	yes	no	yes	no	no	yes	yes	no	no	no	no	no	yes	no	no	no	yes	no	no	no	no	yes	no	yes	yes	no	no	no	no	yes	no	no	no	no	no	no	no	no	no	yes
28157_4#256	28157_4#256_1	F1013	5	2018	Farm animal	no	no	no	no	no	no	no	no	no	no	yes	no	yes	no	no	no	yes	no	no	no	yes	no	no	no	no	no	no	yes	no	no	no	no	no	yes	yes	no	no	no	no	no	no	no	no	yes
28157_4#257	28157_4#257_1	467T	16	NA	Hospitalised patient	no	no	no	no	no	no	no	no	no	no	no	no	no	no	no	no	no	no	no	no	no	no	no	no	no	no	no	yes	no	no	no	no	no	no	no	no	no	no	no	no	no	no	no	yes
28157_4#258	28157_4#258_1	c4VSb_26_AE	1	2017	Non-hospitalised person	no	no	no	no	no	no	no	no	no	no	no	no	no	no	no	no	no	no	no	no	no	no	no	no	no	no	no	yes	no	no	no	no	no	yes	no	no	no	no	no	no	no	no	no	yes
28157_4#259	28157_4#259_1	SN790	37	2007	Environment	no	no	no	no	no	no	no	no	no	no	no	no	no	no	no	no	no	no	no	no	no	no	no	no	no	no	no	yes	no	no	no	no	no	yes	no	no	no	no	no	no	no	no	no	yes
28157_4#26	28157_4#26_1	F836	14	2001	Others	no	no	no	no	yes	no	no	no	no	no	yes	no	no	no	no	no	no	no	no	no	yes	no	no	no	no	no	no	yes	no	no	no	no	no	yes	yes	no	no	no	no	no	no	no	no	yes
28157_4#260	28157_4#260_1	F1112	5	2018	Farm animal	no	no	no	no	yes	no	yes	no	no	no	yes	no	yes	no	no	no	yes	no	no	no	yes	no	no	no	no	no	no	yes	no	no	no	no	no	yes	yes	no	no	no	no	no	no	no	no	yes
28157_4#261	28157_4#261_1	397T	50	NA	Farm animal	no	no	no	no	no	no	no	no	no	no	no	no	no	no	no	no	no	no	no	no	no	no	no	no	no	no	no	yes	no	no	no	no	no	no	no	no	no	no	no	no	no	no	no	no
28157_4#262	28157_4#262_1	c2Ua_7_AE	15	2016	Non-hospitalised person	no	no	no	no	no	no	no	no	no	no	no	no	no	no	no	no	no	no	no	no	no	no	no	no	no	no	no	yes	no	no	no	no	no	no	no	no	yes	no	no	no	no	no	no	yes
28157_4#263	28157_4#263_1	SN816	5	2007	Farm animal	no	no	no	no	no	no	no	no	no	yes	yes	no	no	no	no	no	yes	no	no	no	yes	no	no	no	no	yes	no	yes	yes	no	no	no	no	yes	yes	no	no	no	no	no	no	no	no	yes
28157_4#264	28157_4#264_1	F1144	45	2018	Farm animal	no	no	no	no	no	no	no	no	no	no	no	no	yes	no	no	no	no	no	no	no	no	no	no	no	no	no	no	yes	no	no	no	no	yes	yes	yes	no	no	no	no	no	no	no	no	yes
28157_4#265	28157_4#265_1	E262	3	2002	Environment	no	no	no	no	no	no	no	no	no	yes	yes	no	no	no	no	no	no	no	no	no	yes	no	no	no	no	yes	no	yes	yes	no	no	no	no	yes	no	no	no	no	no	no	no	no	no	yes
28157_4#266	28157_4#266_1	c14ub_75_AN	71	2017	Others	no	no	no	no	no	no	no	no	no	no	no	no	no	no	no	no	no	no	no	no	no	no	no	no	no	no	no	yes	no	no	no	no	no	no	no	no	no	no	no	no	no	no	no	yes
28157_4#267	28157_4#267_1	SN264	3	2006	Environment	no	no	no	no	no	no	yes	no	no	yes	yes	no	no	no	no	no	yes	no	no	no	yes	no	no	no	no	yes	no	yes	yes	no	no	no	no	yes	no	no	no	no	no	no	no	no	no	yes
28157_4#268	28157_4#268_1	F1069	5	2018	Farm animal	no	no	no	no	no	no	no	no	no	no	yes	no	yes	no	no	no	yes	no	no	no	yes	no	no	no	no	no	no	yes	no	no	no	no	no	yes	yes	no	no	no	no	no	no	no	no	yes
28157_4#269	28157_4#269_1	E261	3	2002	Environment	no	no	no	no	no	no	no	no	no	yes	yes	no	no	no	no	no	no	no	no	no	yes	no	no	no	no	yes	no	yes	yes	no	no	no	no	yes	no	no	no	no	no	no	no	no	no	yes
28157_4#27	28157_4#27_1	11T	12	NA	Environment	no	no	no	no	no	no	no	no	no	no	no	no	no	no	no	no	no	no	no	no	no	no	no	no	no	no	no	yes	no	no	no	no	no	no	no	no	no	no	no	no	no	no	no	yes
28157_4#270	28157_4#270_1	c14Uc_159_AE	9	2018	NA	no	no	no	no	no	no	no	no	no	no	no	no	no	no	no	no	no	no	no	no	no	no	no	no	no	no	no	yes	no	no	no	no	no	yes	no	no	no	no	no	no	no	no	no	yes
28157_4#271	28157_4#271_1	SN340	30	2006	Environment	no	no	no	no	no	no	no	no	no	no	no	no	no	no	no	no	no	no	no	no	yes	no	no	no	no	no	no	yes	no	no	no	no	no	yes	yes	no	no	no	no	no	no	no	no	yes
28157_4#272	28157_4#272_1	F1068	57	2018	Farm animal	no	no	no	no	no	no	yes	no	no	yes	yes	no	yes	no	no	no	yes	no	no	no	yes	no	no	no	no	yes	no	yes	yes	no	no	no	no	yes	yes	no	no	no	no	no	no	no	no	yes
28157_4#273	28157_4#273_1	E182	3	2001	Environment	no	no	no	no	yes	no	no	no	no	yes	yes	no	no	no	no	no	no	no	no	no	yes	no	no	no	no	yes	no	yes	yes	no	no	no	no	yes	no	no	no	no	no	no	no	no	no	yes
28157_4#274	28157_4#274_1	c28Ua_26_AE	8	2018	Others	no	no	no	no	no	no	no	no	no	no	no	no	no	no	no	no	no	no	no	no	yes	no	no	no	no	no	no	yes	no	no	no	no	no	yes	no	no	no	no	no	no	no	no	no	yes
28157_4#275	28157_4#275_1	SN289	27	2007	Environment	no	no	no	no	yes	no	no	no	no	yes	yes	no	yes	no	no	no	yes	no	no	no	yes	no	no	no	no	yes	no	yes	yes	no	no	no	yes	yes	yes	no	no	no	no	no	no	no	no	yes
28157_4#276	28157_4#276_1	F1173	32	2018	Farm animal	no	no	no	no	no	no	no	no	no	no	no	no	yes	no	no	no	no	no	no	no	no	no	no	no	no	no	yes	yes	no	no	no	no	yes	yes	yes	no	no	no	no	no	no	no	no	yes
28157_4#277	28157_4#277_1	F1155	57	2018	Farm animal	no	no	no	no	no	no	no	no	no	yes	yes	no	yes	no	no	no	yes	no	no	no	yes	no	no	no	no	yes	no	yes	yes	no	no	no	no	yes	yes	no	no	no	no	no	no	no	no	yes
28157_4#278	28157_4#278_1	E264	3	2002	Environment	no	no	no	no	no	no	no	no	no	yes	yes	no	no	no	no	no	no	no	no	no	yes	no	no	no	no	yes	no	yes	yes	no	no	no	no	yes	no	no	no	no	no	no	no	no	no	yes
28157_4#279	28157_4#279_1	c29Ua_9_AE	9	2018	Non-hospitalised person	no	no	no	no	no	no	no	no	no	no	no	no	no	no	no	no	no	no	no	no	yes	no	no	no	no	no	no	yes	no	no	no	no	no	yes	no	no	no	no	no	no	no	no	no	yes
28157_4#28	28157_4#28_1	F599	26	2001	Others	no	no	no	no	yes	no	no	no	no	no	no	no	no	no	no	no	no	no	no	no	yes	no	no	no	no	no	no	yes	no	no	no	no	no	no	no	yes	no	no	no	no	no	no	no	yes
28157_4#280	28157_4#280_1	SN468	29	2007	Environment	no	no	no	no	no	no	no	no	no	yes	no	no	yes	no	no	no	yes	no	no	no	yes	no	no	no	no	yes	no	yes	yes	no	no	no	no	yes	yes	no	no	no	no	no	no	no	no	yes
28157_4#281	28157_4#281_1	F1219	5	2018	Farm animal	no	no	no	no	no	no	no	no	no	no	yes	no	yes	no	no	no	yes	no	no	no	yes	no	no	no	no	no	no	yes	no	no	no	no	no	yes	yes	no	no	no	no	no	no	no	no	yes
28157_4#282	28157_4#282_1	E9	7	2001	Environment	HA	no	no	no	no	no	no	no	no	no	no	no	no	no	no	no	no	no	no	no	yes	no	no	no	no	no	no	yes	no	no	no	no	no	no	no	no	no	no	no	no	no	no	no	yes
28157_4#283	28157_4#283_1	c27Ua_1_AE	22	2018	Others	no	no	no	no	no	no	no	no	no	no	no	no	no	no	no	no	no	no	no	no	no	no	no	no	no	no	no	yes	no	no	no	no	no	yes	no	no	no	no	no	no	no	no	no	yes
28157_4#284	28157_4#284_1	SN481	30	2007	Environment	no	no	no	no	no	no	no	no	no	no	no	no	no	no	no	no	no	no	no	no	no	no	no	no	no	no	no	yes	no	no	no	no	no	yes	no	no	no	no	no	no	no	no	no	yes
28157_4#285	28157_4#285_1	F1042	45	2018	Farm animal	no	no	no	no	yes	no	no	no	no	yes	yes	no	yes	no	no	no	yes	no	no	no	yes	no	no	no	no	yes	no	yes	yes	no	no	no	yes	yes	yes	no	no	no	no	no	no	no	no	yes
28157_4#286	28157_4#286_1	E252	3	2002	Environment	no	no	no	no	no	no	yes	no	no	yes	yes	no	yes	no	no	no	no	no	no	no	yes	no	no	no	no	yes	no	yes	yes	no	no	no	yes	yes	no	no	no	no	no	no	no	no	no	yes
28157_4#287	28157_4#287_1	c13Ua_6_AN	33	2017	Non-hospitalised person	no	no	no	no	no	no	no	no	no	no	no	no	no	no	no	no	no	no	no	no	no	no	no	no	no	no	no	yes	no	no	no	no	no	yes	no	no	no	no	no	no	no	no	no	yes
28157_4#288	28157_4#288_1	SN275	3	2006	Environment	no	no	no	no	no	no	no	no	no	yes	yes	no	no	no	no	no	yes	no	no	no	yes	no	no	no	no	yes	no	yes	yes	no	no	no	no	yes	no	no	no	no	no	no	no	no	no	yes
28157_4#289	28157_4#289_1	F1194	3	2018	Farm animal	no	no	no	no	no	no	no	no	no	yes	yes	no	no	no	no	no	yes	no	no	no	yes	no	no	no	no	no	no	yes	no	no	no	no	no	yes	no	no	no	no	no	no	no	no	no	yes
28157_4#29	28157_4#29_1	TR 13_26	32	2010	Environment	no	no	no	no	no	no	yes	no	no	yes	yes	no	yes	no	no	no	yes	no	no	no	yes	no	no	no	no	yes	yes	yes	yes	no	no	no	no	yes	yes	no	no	no	no	no	no	no	no	yes
28157_4#290	28157_4#290_1	304T	28	NA	Farm animal	no	no	no	no	no	no	no	no	no	no	no	no	no	no	no	no	no	no	no	no	yes	no	no	no	no	no	no	yes	no	no	no	no	no	no	no	no	no	no	no	no	no	no	no	yes
28157_4#292	28157_4#292_1	SN591	5	2007	Environment	no	no	no	no	yes	no	no	no	no	yes	yes	no	no	no	no	no	yes	no	no	no	yes	no	no	no	no	yes	no	yes	yes	no	no	no	no	yes	yes	no	no	no	no	no	no	no	no	yes
28157_4#293	28157_4#293_1	F1133	5	2018	Farm animal	no	no	no	no	no	no	no	no	no	no	no	no	no	no	no	no	no	no	no	no	yes	no	no	no	no	no	no	yes	no	no	no	no	no	yes	yes	no	no	no	no	no	no	no	no	yes
28157_4#294	28157_4#294_1	3T	3	2014	Environment	no	no	no	no	no	no	no	no	no	no	no	no	no	no	no	no	no	no	no	no	no	no	no	no	no	no	no	yes	no	no	no	no	no	no	no	no	no	no	no	no	no	no	no	yes
28157_4#295	28157_4#295_1	82T	5	NA	NA	no	no	no	no	no	no	no	no	no	no	no	no	no	no	yes	no	no	no	no	no	yes	no	no	no	no	no	no	yes	no	no	no	no	yes	yes	yes	no	no	no	no	no	no	no	no	yes
28157_4#296	28157_4#296_1	697T	NA	NA	NA	no	no	no	no	yes	no	no	yes	no	yes	yes	no	yes	no	no	no	yes	no	no	no	yes	no	yes	no	no	no	no	yes	no	no	yes	no	no	yes	yes	no	no	no	no	no	no	no	no	yes
28157_4#297	28157_4#297_1	F1137	5	2018	Farm animal	no	no	no	no	no	no	no	no	no	no	no	no	no	no	no	no	no	no	no	no	yes	no	no	no	no	no	no	yes	no	no	no	no	no	yes	yes	no	no	no	no	no	no	no	no	yes
28157_4#298	28157_4#298_1	SE93C4	1	2001	Non-hospitalised person	no	no	no	no	yes	no	no	no	no	no	yes	no	no	no	yes	no	no	no	no	no	yes	no	no	no	no	no	no	yes	no	no	no	no	no	yes	no	no	no	no	no	no	no	no	no	yes
28157_4#299	28157_4#299_1	c14Ua_4_AN	9	2017	Non-hospitalised person	no	no	no	no	no	no	no	no	no	no	no	no	no	no	no	no	no	no	no	no	no	no	no	no	no	no	no	yes	no	no	no	no	no	yes	no	no	no	no	no	no	no	no	no	yes
28157_4#3	28157_4#3_1	199T	3	NA	Farm animal	no	no	no	no	no	no	no	no	no	no	no	no	no	no	no	no	no	no	no	no	no	no	no	no	no	no	no	yes	no	no	no	no	no	no	no	no	no	no	no	no	no	no	no	yes
28157_4#30	28157_4#30_1	F912	10	2001	Others	no	no	no	no	no	no	no	no	no	yes	no	no	no	no	no	no	no	no	no	no	no	no	no	no	no	no	no	yes	no	no	no	no	yes	yes	yes	no	no	no	no	no	no	no	no	yes
28157_4#300	28157_4#300_1	688T	56	NA	NA	no	no	no	no	no	no	yes	no	no	no	no	no	no	no	no	no	yes	no	no	no	yes	no	no	no	no	yes	no	yes	yes	no	no	no	no	yes	no	no	no	no	no	no	no	no	no	yes
28157_4#301	28157_4#301_1	F1083	165	2018	Farm animal	no	no	no	no	no	no	no	no	no	no	yes	no	no	no	no	no	no	no	no	no	yes	no	no	no	no	no	no	yes	no	no	no	no	no	yes	yes	no	no	no	no	no	no	no	no	yes
28157_4#302	28157_4#302_1	H150B	2	2001	Hospitalised patient	HA	no	no	no	no	no	no	no	no	yes	no	no	no	no	no	no	yes	no	no	no	yes	no	no	no	no	no	no	yes	no	no	no	no	no	yes	no	no	no	no	no	no	no	no	no	yes
28157_4#303	28157_4#303_1	C38	1	2001	Non-hospitalised person	no	no	no	no	yes	no	no	no	no	yes	yes	no	no	no	yes	no	yes	no	no	no	yes	no	no	no	no	no	no	yes	no	no	no	no	no	yes	yes	no	no	no	no	no	no	no	no	yes
28157_4#304	28157_4#304_1	692T	44	NA	NA	no	no	no	no	no	no	no	no	no	no	no	no	no	no	no	no	no	no	no	no	no	no	no	no	no	no	no	yes	no	no	no	no	no	yes	no	no	no	no	no	no	no	no	no	yes
28157_4#305	28157_4#305_1	F1191	5	2018	Farm animal	no	no	no	no	no	no	no	no	no	no	no	no	no	no	no	no	no	no	no	no	yes	no	no	no	no	no	no	yes	no	no	no	no	no	yes	yes	no	no	no	no	no	no	no	no	yes
28157_4#306	28157_4#306_1	TR 76_27	36	2012	Others	no	no	no	no	no	no	no	no	no	no	no	no	no	no	no	no	no	no	no	no	no	no	no	no	no	no	no	yes	no	no	no	no	no	no	no	no	no	no	no	no	no	no	no	yes
28157_4#307	28157_4#307_1	C76	93	2001	Non-hospitalised person	no	no	no	no	yes	no	no	no	no	no	yes	no	no	no	no	no	no	no	no	no	no	no	no	no	no	no	no	yes	no	no	no	no	no	yes	no	no	no	no	no	no	no	no	no	yes
28157_4#308	28157_4#308_1	416T	16	NA	Hospitalised patient	no	no	no	no	no	no	no	no	no	no	no	no	no	no	no	no	no	no	no	no	no	no	no	no	no	no	no	yes	no	no	no	no	no	no	no	no	no	no	no	no	no	no	no	yes
28157_4#309	28157_4#309_1	F1023	5	2018	Farm animal	no	no	no	no	no	no	no	no	no	no	no	no	yes	no	yes	no	no	no	no	no	yes	no	no	no	no	no	no	yes	no	no	no	no	no	yes	yes	no	no	no	no	no	no	no	no	yes
28157_4#31	28157_4#31_1	97T	16	NA	Farm animal	no	no	no	no	no	no	no	no	no	no	no	no	no	no	no	no	no	no	no	no	no	no	no	no	no	no	no	yes	no	no	no	no	no	no	no	no	no	no	no	no	no	no	no	yes
28157_4#310	28157_4#310_1	S32_11E	66	2010	Others	no	no	no	no	no	no	no	no	no	no	no	no	no	no	no	no	no	no	no	no	no	no	no	no	no	no	no	yes	no	no	no	no	no	no	no	no	no	no	no	no	no	no	no	no
28157_4#311	28157_4#311_1	C450	1	2001	Non-hospitalised person	no	no	no	no	yes	no	no	no	no	no	yes	no	no	no	yes	no	no	no	no	no	yes	no	no	no	no	no	no	yes	no	no	no	no	no	yes	no	no	no	no	no	no	no	no	no	yes
28157_4#312	28157_4#312_1	69T	56	NA	Environment	no	no	no	no	no	no	no	yes	no	yes	no	no	no	no	no	no	yes	no	no	no	yes	no	yes	no	no	no	no	yes	no	no	yes	no	no	yes	no	no	no	no	no	no	no	no	no	yes
28157_4#313	28157_4#313_1	F1071	5	2018	Farm animal	no	no	no	no	no	no	no	no	no	no	no	no	yes	no	yes	no	no	no	no	no	yes	no	no	no	no	no	no	yes	no	no	no	no	no	yes	yes	no	no	no	no	no	no	no	no	yes
28157_4#314	28157_4#314_1	S37_25E	14	2010	Others	no	no	no	no	no	no	no	no	no	no	no	no	no	no	no	no	no	no	no	no	no	no	no	no	no	no	no	yes	no	no	no	no	no	no	no	no	no	no	no	no	no	no	no	yes
28157_4#315	28157_4#315_1	C18	14	2001	Non-hospitalised person	no	no	no	no	yes	no	yes	no	no	no	yes	no	no	no	no	no	no	no	no	no	yes	no	no	no	no	yes	no	yes	yes	no	no	no	no	yes	yes	no	no	no	no	no	no	no	no	yes
28157_4#316	28157_4#316_1	598T	69	NA	NA	no	no	no	no	no	no	no	no	no	no	no	no	no	no	no	no	no	no	no	no	yes	no	no	no	no	no	no	yes	no	no	no	no	no	yes	yes	no	no	no	no	no	no	no	no	yes
28157_4#317	28157_4#317_1	F186	25	1999	Others	no	no	no	no	no	no	no	no	no	no	no	no	no	no	no	no	no	no	no	no	no	no	no	no	no	no	no	yes	no	no	no	no	no	yes	no	no	no	no	no	no	no	no	no	yes
28157_4#318	28157_4#318_1	S39_33E	39	2010	Others	no	no	no	no	no	no	no	no	no	no	no	no	no	no	no	no	no	no	no	no	no	no	no	no	no	no	no	yes	no	no	no	no	no	no	no	no	no	no	no	no	no	no	no	yes
28157_4#319	28157_4#319_1	C502	166	2001	Non-hospitalised person	no	no	no	no	no	no	no	no	no	no	no	no	no	no	yes	no	yes	no	no	no	yes	no	no	no	no	no	no	yes	no	no	no	no	no	no	no	no	no	no	no	no	no	no	no	yes
28157_4#32	28157_4#32_1	F890	19	2001	Others	no	no	no	no	yes	no	no	no	no	no	yes	no	no	no	no	no	yes	no	no	no	yes	no	no	no	no	no	yes	yes	no	no	no	no	yes	yes	yes	no	no	no	no	no	no	no	no	yes
28157_4#320	28157_4#320_1	F287	19	1999	Others	no	no	no	no	no	no	no	no	no	no	no	no	no	no	no	no	no	no	no	no	yes	no	no	no	no	no	no	yes	no	no	no	no	yes	yes	yes	no	no	no	no	no	no	no	no	yes
28157_4#321	28157_4#321_1	c9VSa_38_AE	1	NA	Non-hospitalised person	no	no	no	no	no	no	no	no	no	no	no	no	no	no	no	no	no	no	no	no	no	no	no	no	no	no	no	yes	no	no	no	no	no	yes	no	no	no	no	no	no	no	no	no	yes
28157_4#322	28157_4#322_1	S31_4E	76	2010	Others	no	no	no	no	no	no	no	no	no	no	no	no	no	no	no	no	no	no	no	no	no	no	no	no	no	no	no	yes	no	no	no	no	no	no	no	no	no	no	no	no	no	no	no	no
28157_4#323	28157_4#323_1	C547	1	2001	Non-hospitalised person	no	no	no	no	yes	no	no	no	no	no	yes	no	no	no	no	no	no	no	no	no	yes	no	no	no	no	no	no	yes	no	no	no	no	no	yes	yes	no	no	no	no	no	no	no	no	yes
28157_4#324	28157_4#324_1	F562	5	2001	Others	no	no	no	no	no	no	no	no	no	no	no	no	no	no	yes	no	yes	no	no	no	yes	no	no	no	no	no	no	yes	no	no	no	no	yes	yes	yes	no	no	no	no	no	no	no	no	yes
28157_4#325	28157_4#325_1	c10VSa_40_AE	3	NA	Non-hospitalised person	no	no	no	no	no	no	no	no	no	no	no	no	no	no	no	no	no	no	no	no	yes	no	no	no	no	no	no	yes	no	no	no	no	no	yes	no	no	no	no	no	no	no	no	no	yes
28157_4#326	28157_4#326_1	S36_24E	42	2010	Others	no	no	no	no	no	no	no	no	no	no	no	no	no	no	no	no	no	no	no	no	yes	no	no	no	no	no	no	yes	no	no	no	no	no	yes	yes	no	no	no	no	no	no	no	no	yes
28157_4#327	28157_4#327_1	C512	4	2001	Non-hospitalised person	no	no	no	no	no	no	no	no	no	no	no	no	no	no	no	no	no	no	no	no	no	no	no	no	no	no	no	yes	no	no	no	no	no	no	no	no	no	no	no	no	no	no	no	yes
28157_4#328	28157_4#328_1	F174	26	1999	Others	no	no	no	no	no	no	no	no	no	no	no	no	no	no	no	no	no	no	no	no	no	no	no	no	no	no	no	yes	no	no	no	no	no	yes	no	no	no	no	no	no	no	no	no	yes
28157_4#329	28157_4#329_1	c12VSa_42_AE	4	2018	Non-hospitalised person	no	no	no	no	no	no	no	no	no	no	no	no	no	no	no	no	no	no	no	no	no	no	no	no	no	no	no	yes	no	no	no	no	no	yes	no	no	no	no	no	no	no	no	no	yes
28157_4#33	28157_4#33_1	TR 5_26	10	2010	Environment	no	no	no	no	no	no	yes	no	no	no	no	no	no	no	no	no	no	no	no	no	no	no	no	no	no	no	no	yes	no	no	no	no	no	yes	no	no	no	no	no	no	no	no	no	yes
28157_4#330	28157_4#330_1	S32_12E	66	2010	Others	no	no	no	no	no	no	no	no	no	no	no	no	no	no	no	no	no	no	no	no	no	no	no	no	no	no	no	yes	no	no	no	no	no	no	no	no	no	no	no	no	no	no	no	no
28157_4#331	28157_4#331_1	C560	14	2001	Non-hospitalised person	no	no	no	no	yes	no	yes	no	no	no	yes	no	no	no	no	no	no	no	no	no	yes	no	no	no	no	yes	no	yes	yes	no	no	no	no	yes	yes	no	no	no	no	no	no	no	no	yes
28157_4#332	28157_4#332_1	TR 13_28	92	2010	Environment	no	no	no	no	no	no	yes	no	no	no	no	no	no	no	no	no	no	no	no	no	yes	no	no	no	no	no	no	yes	no	no	no	no	no	no	no	yes	no	no	no	no	no	no	no	yes
28157_4#334	28157_4#334_1	S36_23E	42	2010	Others	no	no	no	no	no	no	no	no	no	no	no	no	no	no	no	no	no	no	no	no	yes	no	no	no	no	no	no	yes	no	no	no	no	no	yes	yes	no	no	no	no	no	no	no	no	yes
28157_4#335	28157_4#335_1	C47	1	2001	Non-hospitalised person	no	no	no	no	no	no	no	no	no	no	no	no	no	no	no	no	no	no	no	no	no	no	no	no	no	no	no	yes	no	no	no	no	no	yes	no	no	no	no	no	no	no	no	no	yes
28157_4#336	28157_4#336_1	TR 7_15	167	2010	Environment	no	no	no	no	no	no	no	no	no	no	no	no	no	no	no	no	no	no	no	no	no	no	no	no	no	no	no	yes	no	no	no	no	no	no	no	no	no	no	no	no	no	no	no	yes
28157_4#338	28157_4#338_1	S40_37E	39	2010	Others	no	no	no	no	no	no	no	no	no	no	no	no	no	no	no	no	no	no	no	no	no	no	no	no	no	no	no	yes	no	no	no	no	no	no	no	no	no	no	no	no	no	no	no	yes
28157_4#339	28157_4#339_1	C504	17	2001	Non-hospitalised person	no	no	no	no	no	no	no	no	no	no	no	no	no	no	no	no	no	no	no	no	no	no	no	no	no	no	no	yes	no	no	no	no	no	no	no	no	no	no	no	no	no	no	no	yes
28157_4#34	28157_4#34_1	SN46	5	2006	Environment	no	no	no	no	no	no	no	no	no	yes	yes	no	no	no	yes	no	yes	no	no	no	yes	no	no	no	no	no	no	yes	no	no	no	no	yes	yes	yes	no	no	no	no	no	no	no	no	yes
28157_4#340	28157_4#340_1	SN364	53	2007	Environment	no	no	no	no	no	no	yes	no	no	no	no	no	no	no	no	no	no	yes	no	no	yes	no	no	no	no	no	no	yes	no	no	no	no	yes	yes	yes	no	no	no	no	no	no	no	no	yes
28157_4#342	28157_4#342_1	S40_39E	39	2010	Others	no	no	no	no	no	no	no	no	no	no	no	no	no	no	no	no	no	no	no	no	no	no	no	no	no	no	no	yes	no	no	no	no	no	no	no	no	no	no	no	no	no	no	no	yes
28157_4#343	28157_4#343_1	C35	1	2001	Non-hospitalised person	no	no	no	no	yes	no	no	no	no	no	yes	no	no	no	yes	no	no	no	no	no	yes	no	no	no	no	no	no	yes	no	no	no	no	no	yes	no	no	no	no	no	no	no	no	no	yes
28157_4#344	28157_4#344_1	F833	26	2001	Others	no	no	no	no	no	no	no	no	no	no	no	no	no	no	no	no	no	no	no	no	no	no	no	no	no	no	no	yes	no	no	no	no	no	yes	no	no	no	no	no	no	no	no	no	yes
28157_4#346	28157_4#346_1	S40_40E	39	2010	Others	no	no	no	no	no	no	no	no	no	no	no	no	no	no	no	no	no	no	no	no	no	no	no	no	no	no	no	yes	no	no	no	no	no	no	no	no	no	no	no	no	no	no	no	yes
28157_4#347	28157_4#347_1	C355	1	2001	Non-hospitalised person	no	no	no	no	no	no	no	no	no	no	no	no	no	no	no	no	no	no	no	no	no	no	no	no	no	no	no	yes	no	no	no	no	no	yes	no	no	no	no	no	no	no	no	no	yes
28157_4#348	28157_4#348_1	F812	84	2001	Others	no	no	no	no	yes	no	no	no	no	yes	no	no	no	no	no	no	no	no	no	no	yes	no	no	no	no	no	no	yes	no	no	no	no	no	yes	yes	no	no	no	no	no	no	no	no	yes
28157_4#35	28157_4#35_1	CCT74	1	2015	Hospitalised patient	no	no	no	no	no	no	no	no	no	no	no	no	no	no	no	no	no	no	no	no	yes	no	no	no	no	no	no	yes	no	no	no	no	no	yes	yes	no	yes	no	no	no	no	no	no	yes
28157_4#350	28157_4#350_1	HVR1	2	2007	Hospitalised patient	HA	no	no	no	yes	no	no	no	no	yes	yes	no	no	no	yes	no	no	no	no	no	yes	no	no	no	no	no	no	yes	no	yes	no	no	no	yes	no	no	no	no	no	no	no	no	no	yes
28157_4#351	28157_4#351_1	C291	3	2001	Non-hospitalised person	no	no	no	no	yes	no	no	no	no	yes	yes	no	yes	no	no	no	no	no	no	no	yes	no	no	no	no	yes	no	yes	yes	no	no	no	yes	yes	no	no	no	no	no	no	no	no	no	yes
28157_4#352	28157_4#352_1	F810	84	2001	Others	no	no	no	no	no	no	no	no	no	yes	no	no	no	no	no	no	no	no	no	no	yes	no	no	no	no	no	no	yes	no	no	no	no	no	yes	yes	no	no	no	no	no	no	no	no	yes
28157_4#354	28157_4#354_1	HVR2	2	2007	Hospitalised patient	HA	no	no	no	no	no	no	no	no	yes	no	no	no	no	no	no	no	no	no	no	no	no	no	no	no	no	no	yes	no	no	no	no	no	yes	no	no	no	no	no	no	no	no	no	yes
28157_4#355	28157_4#355_1	C357	15	2001	Non-hospitalised person	no	no	no	no	no	no	no	no	no	no	no	no	no	no	no	no	no	no	no	no	no	no	no	no	no	no	no	yes	no	no	no	no	no	no	no	no	yes	no	no	no	no	no	no	yes
28157_4#356	28157_4#356_1	F741	14	2001	Others	no	no	no	no	yes	no	no	no	no	no	yes	no	no	no	no	no	no	no	no	no	yes	no	no	no	no	no	no	yes	no	no	no	no	no	yes	yes	no	no	no	no	no	no	no	no	yes
28157_4#358	28157_4#358_1	HVR18	19	2008	Hospitalised patient	no	no	no	no	no	no	no	no	no	no	no	no	no	no	yes	no	no	no	no	no	no	no	no	no	no	no	no	yes	no	no	no	no	no	no	no	no	no	no	no	no	no	no	no	yes
28157_4#359	28157_4#359_1	C469	15	2001	Non-hospitalised person	no	no	no	no	no	no	no	no	no	no	no	no	no	no	no	no	no	no	no	no	no	no	no	no	no	no	no	yes	no	no	no	no	no	yes	no	no	no	no	no	no	no	no	no	yes
28157_4#36	28157_4#36_1	F731	14	2001	Others	no	no	no	no	yes	no	no	no	no	no	yes	no	no	no	no	no	no	no	no	no	yes	no	no	no	no	no	no	yes	no	no	no	no	yes	yes	yes	no	no	no	no	no	no	no	no	yes
28157_4#360	28157_4#360_1	F736	27	2001	Others	no	no	no	no	no	no	no	no	no	no	no	no	yes	no	no	no	no	no	no	no	yes	no	no	no	no	no	no	yes	no	no	no	no	yes	yes	yes	no	no	no	no	no	no	no	no	yes
28157_4#362	28157_4#362_1	343T	8	NA	Hospitalised patient	no	no	no	no	yes	no	no	no	no	no	yes	no	no	no	no	no	no	no	no	no	yes	no	no	no	no	no	no	yes	no	no	no	no	no	yes	no	no	no	no	no	no	no	no	no	yes
28157_4#363	28157_4#363_1	KE40C1	16	2001	Non-hospitalised person	no	no	no	no	yes	no	no	no	no	no	yes	no	no	no	yes	no	no	no	no	no	yes	no	no	no	no	no	no	yes	no	no	no	no	no	yes	no	no	no	no	no	no	no	no	no	yes
28157_4#364	28157_4#364_1	F689	14	2001	Others	no	no	no	no	yes	no	no	no	no	no	yes	no	no	no	no	no	no	no	no	no	yes	no	no	no	no	no	no	yes	no	no	no	no	yes	yes	yes	no	no	no	no	no	no	no	no	yes
28157_4#365	28157_4#365_1	Br73	2	2016	Hospitalised patient	HA	yes	no	no	yes	no	no	no	no	yes	yes	no	no	no	no	no	no	no	no	no	yes	no	no	no	no	no	no	yes	no	no	no	no	no	yes	no	no	no	no	no	no	no	no	no	yes
28157_4#367	28157_4#367_1	80T	16	NA	Environment	no	no	no	no	no	no	no	no	no	no	no	no	no	no	no	no	no	no	no	no	no	no	no	no	no	no	no	yes	no	no	no	no	no	no	no	no	no	no	no	no	no	no	no	yes
28157_4#368	28157_4#368_1	C571	1	2001	Non-hospitalised person	no	no	no	no	yes	no	no	no	no	no	yes	no	no	no	yes	no	no	no	no	no	yes	no	no	no	no	no	no	yes	no	no	no	no	no	yes	no	no	yes	no	no	no	no	no	no	yes
28157_4#369	28157_4#369_1	Br41	18	2016	Hospitalised patient	HA	yes	yes	no	no	no	no	no	no	yes	no	no	no	no	no	no	no	no	no	no	yes	no	no	no	no	no	no	yes	no	no	no	no	no	yes	no	no	no	no	no	no	no	no	no	yes
28157_4#37	28157_4#37_1	H199	3	2002	Hospitalised patient	no	no	no	no	no	no	no	no	no	yes	yes	no	yes	no	no	no	no	no	no	no	yes	no	no	no	no	yes	no	yes	yes	no	no	no	yes	yes	no	no	no	no	no	no	no	no	no	yes
28157_4#371	28157_4#371_1	376T	1	NA	Hospitalised patient	no	no	no	no	yes	no	no	no	no	no	yes	no	no	no	no	no	no	no	no	no	no	no	no	no	no	no	no	yes	no	no	no	no	no	yes	no	no	yes	no	no	no	no	no	no	yes
28157_4#372	28157_4#372_1	C575	1	2001	Non-hospitalised person	no	no	no	no	no	no	no	no	no	no	no	no	no	no	no	no	no	no	no	no	no	no	no	no	no	no	no	yes	no	no	no	no	no	yes	no	no	no	no	no	no	no	no	no	yes
28157_4#373	28157_4#373_1	Br28	18	2015	Hospitalised patient	HA	yes	yes	no	no	no	no	no	no	yes	no	no	no	no	no	no	no	no	no	no	yes	no	no	no	no	no	no	yes	no	no	no	no	no	yes	no	no	no	no	no	no	no	no	no	yes
28157_4#375	28157_4#375_1	501T	8	NA	Hospitalised patient	no	no	no	no	yes	no	no	no	no	no	yes	no	no	no	no	no	no	no	no	no	yes	no	no	no	no	no	no	yes	no	no	no	no	no	yes	no	no	no	no	no	no	no	no	no	yes
28157_4#376	28157_4#376_1	C98	47	2001	Non-hospitalised person	no	no	no	no	no	no	no	no	no	no	no	no	no	no	no	no	no	no	no	no	no	no	no	no	no	no	no	yes	no	no	no	no	no	yes	no	no	no	no	no	no	no	no	no	yes
28157_4#377	28157_4#377_1	H151A	2	2001	Hospitalised patient	HA	no	no	no	no	no	no	no	no	yes	no	no	no	no	no	no	no	no	no	no	yes	no	no	no	no	no	no	yes	no	no	no	no	no	yes	no	no	no	no	no	no	no	no	no	yes
28157_4#379	28157_4#379_1	348T	8	NA	Hospitalised patient	no	no	no	no	yes	no	no	no	no	no	yes	no	no	no	no	no	no	no	no	no	yes	no	no	no	no	no	no	yes	no	no	no	no	no	yes	no	no	no	no	no	no	no	no	no	yes
28157_4#38	28157_4#38_1	A21_1A	19	2013	Non-hospitalised person	no	no	no	no	no	no	no	no	no	no	no	no	yes	no	no	no	no	no	no	no	no	no	no	no	no	no	no	yes	no	no	no	no	yes	yes	yes	no	no	no	no	no	no	no	no	yes
28157_4#380	28157_4#380_1	Ge18c1	1	2001	Non-hospitalised person	no	no	no	no	yes	no	no	no	no	no	yes	no	no	no	yes	no	no	no	no	no	yes	no	no	no	no	no	no	yes	no	no	no	no	no	yes	no	no	no	no	no	no	no	no	no	yes
28157_4#381	28157_4#381_1	H148	2	2001	Hospitalised patient	HA	yes	no	no	no	no	no	no	no	yes	no	no	no	no	no	no	no	no	no	no	yes	no	no	no	no	no	no	yes	no	no	no	no	no	yes	no	no	no	no	no	no	no	no	no	yes
28157_4#383	28157_4#383_1	7T	1	NA	Environment	no	no	no	no	no	no	no	no	no	no	no	no	no	no	no	no	no	no	no	no	no	no	no	no	no	no	no	yes	no	no	no	no	no	yes	no	no	yes	no	no	no	no	no	no	yes
28157_4#384	28157_4#384_1	KE43C1	5	2001	Non-hospitalised person	no	no	no	no	yes	no	no	no	no	no	yes	no	no	no	no	no	no	no	no	no	no	no	no	no	no	no	no	yes	no	no	no	no	no	yes	no	no	no	no	no	no	no	no	no	yes
28157_4#39	28157_4#39_1	CCT64	115	2015	Hospitalised patient	no	no	no	no	no	no	no	no	no	no	no	no	no	no	no	no	no	no	no	no	no	no	no	no	no	no	no	yes	no	no	no	no	no	yes	no	no	no	no	no	no	no	no	no	yes
28157_4#4	28157_4#4_1	Ve5c2	5	2001	Non-hospitalised person	no	no	no	no	no	no	no	no	no	no	no	no	no	no	no	no	no	no	no	no	no	no	no	no	no	no	no	yes	no	no	no	no	no	yes	no	no	no	no	no	no	no	no	no	yes
28157_4#40	28157_4#40_1	F135	67	1999	Others	no	no	no	no	no	no	no	no	no	no	no	no	no	no	no	no	no	no	no	no	yes	no	no	no	no	no	no	yes	no	no	no	no	no	yes	no	no	no	no	no	no	no	no	no	yes
28157_4#41	28157_4#41_1	H114	2	2001	Hospitalised patient	HA	no	no	no	yes	no	no	no	no	yes	yes	no	no	no	no	no	no	no	no	no	yes	no	no	no	no	no	no	yes	no	no	no	no	no	yes	yes	no	no	no	no	no	no	no	no	yes
28157_4#42	28157_4#42_1	TR 52_42	24	2012	Environment	no	no	no	no	yes	no	no	no	no	no	yes	no	no	no	yes	no	no	no	no	no	yes	no	no	no	no	yes	no	yes	yes	no	no	no	no	yes	no	no	no	no	no	no	no	no	no	yes
28157_4#43	28157_4#43_1	CCT18	3	2015	Hospitalised patient	no	no	no	no	no	no	no	no	no	yes	yes	no	yes	no	no	no	yes	no	no	no	yes	no	no	no	no	no	no	yes	no	no	no	no	yes	yes	no	no	no	no	no	no	no	no	no	yes
28157_4#44	28157_4#44_1	466T	28	NA	Hospitalised patient	no	no	no	no	no	no	no	no	no	no	no	no	no	no	no	no	no	no	no	no	no	no	no	no	no	no	no	yes	no	no	no	no	no	no	no	no	no	no	no	no	no	no	no	yes
28157_4#45	28157_4#45_1	698T	168	2017	Farm animal	no	no	no	no	no	no	no	no	no	no	no	no	no	no	no	no	no	no	no	no	no	no	no	no	no	no	no	yes	no	no	no	no	no	no	no	no	no	no	no	no	no	no	no	yes
28157_4#46	28157_4#46_1	TR 68_32	169	2012	Others	no	no	no	no	no	no	no	no	no	no	no	no	no	no	no	no	no	no	no	no	no	no	no	no	no	no	no	yes	no	no	no	no	no	no	no	no	no	no	no	no	no	no	no	yes
28157_4#47	28157_4#47_1	CCM31	77	2016	Hospitalised patient	no	no	no	no	no	no	no	no	no	no	no	no	no	no	no	no	no	no	no	no	no	no	no	no	no	no	no	yes	no	no	no	no	no	no	no	no	no	no	no	no	no	no	no	yes
28157_4#48	28157_4#48_1	HVR21	3	2008	Hospitalised patient	no	no	no	no	no	no	no	no	no	no	no	no	yes	no	no	no	yes	no	no	no	yes	no	no	no	no	no	no	yes	no	no	no	no	yes	yes	no	no	no	no	no	no	no	no	no	yes
28157_4#49	28157_4#49_1	Br81_1	2	NA	Hospitalised patient	HA	yes	yes	no	yes	no	no	no	no	yes	yes	no	no	no	no	no	no	no	no	no	yes	no	no	no	no	no	no	yes	no	no	no	no	no	yes	no	no	no	no	no	no	no	no	no	yes
28157_4#5	28157_4#5_1	136T	4	NA	Farm animal	no	no	no	no	no	no	no	no	no	no	no	no	no	no	no	no	no	no	no	no	no	no	no	no	no	no	no	yes	no	no	no	no	no	yes	no	no	no	no	no	no	no	no	no	yes
28157_4#50	28157_4#50_1	TR 45_35	3	2012	Environment	no	no	no	no	no	no	no	no	no	no	no	no	no	no	no	no	no	no	no	no	no	no	no	no	no	no	no	yes	no	no	no	no	no	yes	no	no	no	no	no	no	no	no	no	yes
28157_4#51	28157_4#51_1	CCM108	3	2016	Hospitalised patient	no	no	no	no	no	no	no	no	no	yes	yes	no	no	no	no	no	yes	no	no	no	no	no	no	no	no	no	no	yes	no	no	no	no	no	yes	no	no	no	no	no	no	no	no	no	yes
28157_4#52	28157_4#52_1	TR 32_23	1	2011	Environment	no	no	no	no	no	no	no	no	no	no	no	no	no	no	no	no	no	no	no	no	no	no	no	no	no	no	no	yes	no	no	no	no	no	yes	no	no	no	no	no	no	no	no	no	yes
28157_4#53	28157_4#53_1	Br80	18	NA	Others	HA	yes	yes	no	no	no	no	no	no	yes	no	no	no	no	no	no	no	no	no	no	no	no	no	no	no	no	no	yes	no	no	no	no	no	yes	no	no	no	no	no	no	no	no	no	yes
28157_4#54	28157_4#54_1	TR 18_70	3	2011	Environment	no	no	no	no	no	no	no	no	no	no	no	no	no	no	no	no	no	no	no	no	yes	no	no	no	no	no	no	yes	no	no	no	no	no	yes	no	no	no	no	no	no	no	no	no	yes
28157_4#55	28157_4#55_1	CCM13	33	2016	Hospitalised patient	no	no	no	no	no	no	no	no	no	no	no	no	no	no	no	no	no	no	no	no	no	no	no	no	no	no	no	yes	no	no	no	no	no	yes	no	no	no	no	no	no	no	no	no	yes
28157_4#56	28157_4#56_1	TR 63_37	14	2012	Others	no	no	no	no	no	no	no	no	no	no	no	no	no	no	no	no	no	no	no	no	no	no	no	no	no	no	no	yes	no	no	no	no	no	no	no	no	no	no	no	no	no	no	no	yes
28157_4#57	28157_4#57_1	Br74	2	2016	Hospitalised patient	HA	yes	yes	no	yes	no	no	no	no	yes	yes	no	no	no	no	no	no	no	no	no	yes	no	no	no	no	no	no	yes	no	no	no	no	no	yes	no	no	no	no	no	no	no	no	no	yes
28157_4#58	28157_4#58_1	TR 32_28	1	2011	Environment	no	no	no	no	yes	no	no	no	no	no	yes	no	no	no	yes	no	no	no	no	no	yes	no	no	no	no	no	no	yes	no	no	no	no	no	yes	no	no	no	no	no	no	no	no	no	yes
28157_4#59	28157_4#59_1	CCM48	4	2016	Hospitalised patient	no	no	no	no	no	no	no	no	no	no	no	no	no	no	no	no	no	no	no	no	no	no	no	no	no	no	no	yes	no	no	no	no	no	no	no	no	no	no	no	no	no	no	no	yes
28157_4#6	28157_4#6_1	286T	81	NA	Others	no	no	no	no	no	no	no	no	no	no	no	no	no	no	no	no	no	no	no	no	no	no	no	no	no	no	no	yes	no	no	no	no	no	no	no	no	no	no	no	no	no	no	no	yes
28157_4#60	28157_4#60_1	TR 58_30	1	2012	Others	no	no	no	no	no	no	no	no	no	no	no	no	no	no	no	no	no	no	no	no	no	no	no	no	no	no	no	yes	no	no	no	no	no	yes	no	no	no	no	no	no	no	no	no	yes
28157_4#61	28157_4#61_1	Br71	18	2016	Hospitalised patient	HA	yes	no	no	no	no	no	no	no	yes	no	no	no	no	no	no	no	no	no	no	yes	no	no	no	no	no	no	yes	no	no	no	no	no	yes	no	no	no	no	no	no	no	no	no	yes
28157_4#62	28157_4#62_1	TR 10_30	32	2010	Environment	no	no	no	no	yes	no	no	no	no	no	yes	no	yes	no	no	no	yes	no	no	no	yes	no	no	no	no	no	yes	yes	no	no	no	no	yes	yes	yes	no	no	no	no	no	no	no	no	yes
28157_4#63	28157_4#63_1	CCM90	9	2016	Hospitalised patient	no	no	no	no	no	no	no	no	no	yes	yes	no	no	no	no	no	no	no	no	no	yes	no	no	no	no	no	no	yes	no	no	no	no	no	yes	no	no	no	no	no	no	no	no	no	yes
28157_4#64	28157_4#64_1	TR 59_34	78	2012	Others	no	no	no	no	no	no	no	no	no	no	no	no	no	no	no	no	no	no	no	no	no	no	no	no	no	no	no	yes	no	no	no	no	no	no	no	no	no	no	no	no	no	no	no	yes
28157_4#65	28157_4#65_1	Br58	18	2016	Hospitalised patient	HA	yes	yes	no	no	no	no	no	no	yes	no	no	no	no	no	no	no	no	no	no	no	no	no	no	no	no	no	yes	no	no	no	no	no	yes	no	no	no	no	no	no	no	no	no	yes
28157_4#66	28157_4#66_1	SN636	5	2007	Environment	no	no	no	no	no	no	yes	no	no	yes	yes	no	no	no	no	no	yes	no	no	no	yes	no	no	no	no	yes	no	yes	yes	no	no	no	no	yes	yes	no	no	no	no	no	no	no	no	yes
28157_4#67	28157_4#67_1	CCT29	33	2015	Hospitalised patient	no	no	no	no	no	no	no	no	no	no	no	no	no	no	no	no	no	no	no	no	no	no	no	no	no	no	no	yes	no	no	no	no	no	yes	no	no	no	no	no	no	no	no	no	yes
28157_4#68	28157_4#68_1	Ge34c7	1	2001	Non-hospitalised person	no	no	no	no	yes	no	no	no	no	no	no	no	no	no	no	no	no	no	no	no	yes	no	no	no	no	no	no	yes	no	no	no	no	no	yes	no	no	yes	no	no	no	no	no	no	yes
28157_4#69	28157_4#69_1	Ke44c1	11	2001	Non-hospitalised person	no	no	no	no	no	no	no	no	no	no	no	no	no	no	no	no	no	no	no	no	no	no	no	no	no	no	no	yes	no	no	no	no	no	no	no	no	no	no	no	no	no	no	no	yes
28157_4#7	28157_4#7_1	90T	28	NA	Environment	no	no	no	no	no	no	no	no	no	no	no	no	no	no	no	no	no	no	no	no	no	no	no	no	no	no	no	yes	no	no	no	no	no	no	no	no	no	no	no	no	no	no	no	yes
28157_4#70	28157_4#70_1	Br54_1	2	2016	Hospitalised patient	HA	yes	yes	no	yes	no	no	no	no	yes	yes	no	no	no	no	no	no	no	no	no	yes	no	no	no	no	no	no	yes	no	no	no	no	no	yes	no	no	no	no	no	no	no	no	no	yes
28157_4#71	28157_4#71_1	SN510	5	2007	Environment	no	no	no	no	no	no	no	no	no	no	no	no	no	no	no	no	yes	no	no	no	yes	no	no	no	no	no	no	yes	no	no	no	no	yes	yes	yes	no	no	no	no	no	no	no	no	yes
28157_4#72	28157_4#72_1	CCT50	1	2015	Hospitalised patient	no	no	no	no	no	no	no	no	no	no	no	no	no	no	no	no	no	no	no	no	no	no	no	no	no	no	no	yes	no	no	no	no	no	no	no	no	no	no	no	no	no	no	no	yes
28157_4#73	28157_4#73_1	S52_30E	46	2010	Others	no	no	no	no	no	no	no	no	no	no	no	no	no	no	no	no	no	no	no	no	no	no	no	no	no	no	no	yes	no	no	no	no	no	no	no	no	no	no	no	no	no	no	no	yes
28157_4#74	28157_4#74_1	Br50	18	2016	Hospitalised patient	HA	yes	yes	no	no	no	no	no	no	yes	no	no	no	no	no	no	no	no	no	no	no	no	no	no	no	no	no	yes	no	no	no	no	no	yes	no	no	no	no	no	no	no	no	no	yes
28157_4#75	28157_4#75_1	SN610	3	2007	Environment	no	no	no	no	no	no	no	no	no	yes	yes	no	yes	no	no	no	no	no	no	no	yes	no	no	no	no	no	no	yes	no	no	no	no	yes	yes	no	no	no	no	no	no	no	no	no	yes
28157_4#76	28157_4#76_1	CCT67	13	2015	Hospitalised patient	no	no	no	no	no	no	no	no	no	no	no	no	no	no	no	no	no	no	no	no	no	no	no	no	no	no	no	yes	no	no	no	no	no	no	no	no	no	no	no	no	no	no	no	yes
28157_4#77	28157_4#77_1	S53_33E	50	2010	Others	no	no	no	no	no	no	no	no	no	no	no	no	no	no	no	no	no	no	no	no	no	no	no	no	no	no	no	yes	no	no	no	no	no	no	no	no	no	no	no	no	no	no	no	no
28157_4#78	28157_4#78_1	Br13	18	2015	Hospitalised patient	HA	yes	yes	no	no	no	no	no	no	no	no	no	no	no	no	no	no	no	no	no	yes	no	no	no	no	no	no	yes	no	no	no	no	no	yes	no	no	no	no	no	no	no	no	no	yes
28157_4#79	28157_4#79_1	SN444	2	2007	Environment	HA	yes	no	no	no	no	no	no	no	yes	yes	no	no	no	yes	no	no	no	no	no	yes	no	no	no	no	no	no	yes	no	no	no	no	no	yes	no	no	no	no	no	no	no	no	no	yes
28157_4#8	28157_4#8_1	C305	5	2001	Non-hospitalised person	no	no	no	no	yes	no	no	no	no	no	yes	no	no	no	no	no	no	no	no	no	yes	no	no	no	no	no	no	yes	no	no	no	no	no	yes	no	no	no	no	no	no	no	no	no	yes
28157_4#80	28157_4#80_1	CCT6	9	2015	Hospitalised patient	no	no	no	no	no	no	no	no	no	no	no	no	no	no	no	no	no	no	no	no	yes	no	no	no	no	no	no	yes	no	no	no	no	no	yes	no	no	no	no	no	no	no	no	no	yes
28157_4#81	28157_4#81_1	S53_36E	50	2010	Others	no	no	no	no	no	no	no	no	no	no	no	no	no	no	no	no	no	no	no	no	no	no	no	no	no	no	no	yes	no	no	no	no	no	no	no	no	no	no	no	no	no	no	no	no
28157_4#82	28157_4#82_1	Br27	18	2015	Hospitalised patient	HA	yes	no	no	no	no	no	no	no	yes	no	no	no	no	no	no	no	no	no	no	yes	no	no	no	no	no	no	yes	no	no	no	no	no	yes	no	no	no	no	no	no	no	no	no	yes
28157_4#83	28157_4#83_1	SN172	3	2007	Farm animal	no	no	no	no	no	no	no	no	no	yes	yes	no	no	no	no	no	yes	no	no	no	yes	no	no	no	no	yes	no	yes	yes	no	no	no	no	yes	no	no	no	no	no	no	no	no	no	yes
28157_4#84	28157_4#84_1	CCT47	9	2015	Hospitalised patient	no	no	no	no	no	no	no	no	no	no	no	no	no	no	no	no	no	no	no	no	yes	no	no	no	no	no	no	yes	no	no	no	no	no	yes	no	no	no	no	no	no	no	no	no	yes
28157_4#85	28157_4#85_1	S53_38E	50	2010	Others	no	no	no	no	no	no	no	no	no	no	no	no	no	no	no	no	no	no	no	no	no	no	no	no	no	no	no	yes	no	no	no	no	no	no	no	no	no	no	no	no	no	no	no	no
28157_4#86	28157_4#86_1	Br22	18	2015	Hospitalised patient	HA	yes	yes	no	no	no	no	no	no	yes	no	no	no	no	no	no	no	no	no	no	yes	no	no	no	no	no	no	yes	no	no	no	no	no	yes	no	no	no	no	no	no	no	no	no	yes
28157_4#87	28157_4#87_1	SN171	29	2007	Farm animal	no	no	no	no	no	no	no	no	no	yes	no	no	yes	no	no	no	yes	no	no	no	yes	no	no	no	no	yes	no	yes	yes	no	no	no	no	yes	yes	no	no	no	no	no	no	no	no	yes
28157_4#88	28157_4#88_1	CCM35	3	2016	Hospitalised patient	no	no	no	no	no	no	no	no	no	yes	yes	no	no	no	no	no	yes	no	no	no	yes	no	no	no	no	no	no	yes	no	no	no	no	no	yes	no	no	no	no	no	no	no	no	no	yes
28157_4#89	28157_4#89_1	S52_29E	46	2010	Others	no	no	no	no	no	no	no	no	no	no	no	no	no	no	no	no	no	no	no	no	no	no	no	no	no	no	no	yes	no	no	no	no	no	no	no	no	no	no	no	no	no	no	no	yes
28157_4#9	28157_4#9_1	115T	4	NA	Farm animal	no	no	no	no	no	no	no	no	no	no	no	no	no	no	no	no	no	no	no	no	no	no	no	no	no	no	no	yes	no	no	no	no	no	no	no	no	no	no	no	no	no	no	no	yes
28157_4#90	28157_4#90_1	Br10_1	18	2015	Hospitalised patient	HA	yes	yes	no	no	no	no	no	no	yes	no	no	no	no	no	no	no	no	no	no	yes	no	no	no	no	no	no	yes	no	no	no	no	no	yes	no	no	no	no	no	no	no	no	no	yes
28157_4#91	28157_4#91_1	SN623	3	2007	Environment	no	no	no	no	no	no	yes	no	no	no	no	no	no	no	no	no	yes	no	no	no	yes	no	no	no	no	yes	no	yes	no	no	no	no	no	yes	no	no	no	no	no	no	no	no	no	yes
28157_4#92	28157_4#92_1	CCM22	77	2016	Hospitalised patient	no	no	no	no	no	no	no	no	no	no	no	no	no	no	no	no	no	no	no	no	no	no	no	no	no	no	no	yes	no	no	no	no	no	no	no	no	no	no	no	no	no	no	no	yes
28157_4#93	28157_4#93_1	CCM74	33	2016	Hospitalised patient	no	no	no	no	no	no	no	no	no	no	no	no	no	no	no	no	no	no	no	no	no	no	no	no	no	no	no	yes	no	no	no	no	no	no	yes	no	no	no	no	no	no	no	no	yes
28157_4#94	28157_4#94_1	Br03	18	2015	Hospitalised patient	HA	yes	no	no	no	no	no	no	no	yes	no	no	no	no	no	no	no	no	no	no	yes	no	no	no	no	no	no	yes	no	no	no	no	no	yes	no	no	no	no	no	no	no	no	no	yes
28157_4#95	28157_4#95_1	SN681	3	2007	Farm animal	no	no	no	no	no	no	no	no	no	yes	yes	no	no	no	no	no	no	no	no	no	no	no	no	no	no	no	no	yes	no	no	no	no	yes	yes	no	no	no	no	no	no	no	no	no	yes
28157_4#96	28157_4#96_1	CCM79	115	2016	Hospitalised patient	no	no	no	no	no	no	no	no	no	yes	no	no	no	no	no	no	yes	no	no	no	yes	no	no	no	no	no	no	yes	no	no	no	no	no	yes	no	no	no	no	no	no	no	no	no	yes
28157_4#97	28157_4#97_1	CCM9	33	2016	Hospitalised patient	no	no	no	no	no	no	no	no	no	no	no	no	no	no	no	no	no	no	no	no	no	no	no	no	no	no	no	yes	no	no	no	no	no	no	yes	no	no	no	no	no	no	no	no	yes
28157_4#98	28157_4#98_1	Br12_2	18	2015	Hospitalised patient	HA	no	no	no	no	no	no	no	no	yes	no	no	no	no	no	no	no	no	no	no	yes	no	no	no	no	no	no	yes	no	no	no	no	no	yes	no	no	no	no	no	no	no	no	no	yes
28157_4#99	28157_4#99_1	SN503	5	2007	Environment	no	no	no	no	yes	no	yes	no	no	no	yes	no	no	no	no	no	no	no	no	no	yes	no	no	no	no	yes	no	yes	yes	no	no	no	no	yes	yes	no	no	no	no	no	no	no	no	yes
28832_2#10	28832_2#10_1	M579	4	2011	Non-hospitalised person	no	no	no	no	no	no	no	no	no	no	no	no	no	no	no	no	no	no	no	no	no	no	no	no	no	no	no	yes	no	no	no	no	no	no	no	no	no	no	no	no	no	no	no	yes
28832_2#102	28832_2#102_1	M230	1	1996	Hospitalised patient	no	no	no	no	yes	no	no	no	no	no	yes	no	no	no	yes	no	no	no	no	no	yes	no	no	no	no	no	no	yes	no	no	no	no	no	yes	no	no	no	no	no	no	no	no	no	yes
28832_2#103	28832_2#103_1	M568	4	2011	Non-hospitalised person	no	no	no	no	no	no	no	no	no	no	no	no	no	no	no	no	no	no	no	no	no	no	no	no	no	no	no	yes	no	no	no	no	no	no	no	no	no	no	no	no	no	no	no	yes
28832_2#106	28832_2#106_1	M14	37	1998	Hospitalised patient	no	no	no	no	yes	no	no	no	no	no	yes	no	no	no	no	no	no	no	no	no	yes	no	no	no	no	no	no	yes	no	no	no	no	no	no	no	no	no	no	no	no	no	no	no	yes
28832_2#107	28832_2#107_1	M581	13	2011	Non-hospitalised person	no	no	no	no	no	no	no	no	no	no	no	no	no	no	no	no	no	no	no	no	no	no	no	no	no	no	no	yes	no	no	no	no	no	yes	no	no	no	no	no	no	no	no	no	yes
28832_2#11	28832_2#11_1	M565	61	2011	Non-hospitalised person	no	no	no	no	no	no	no	no	no	no	no	no	no	no	no	no	no	no	no	no	no	no	no	no	no	no	no	yes	no	no	no	no	no	no	no	no	no	no	no	no	no	no	no	yes
28832_2#111	28832_2#111_1	M34	7	2000	Hospitalised patient	HA	no	no	no	yes	no	no	no	no	no	yes	no	no	no	no	no	no	no	no	no	yes	no	no	no	no	no	no	yes	no	no	no	no	no	no	yes	no	no	no	no	no	no	no	no	yes
28832_2#112	28832_2#112_1	M594	8	2011	Non-hospitalised person	no	no	no	no	no	no	no	no	no	no	no	no	no	no	no	no	no	no	no	no	no	no	no	no	no	no	no	yes	no	no	no	no	no	yes	no	no	no	no	no	no	no	no	no	yes
28832_2#115	28832_2#115_1	M77	99	2002	Hospitalised patient	no	no	no	no	no	no	no	no	no	no	no	no	no	no	no	no	no	no	no	no	no	no	no	no	no	no	no	yes	no	no	no	no	no	no	no	no	no	no	no	no	no	no	no	yes
28832_2#116	28832_2#116_1	M597	4	2013	Non-hospitalised person	no	no	no	no	no	no	no	no	no	no	no	no	no	no	no	no	no	no	no	no	no	no	no	no	no	no	no	yes	no	no	no	no	no	yes	no	no	no	no	no	no	no	no	no	yes
28832_2#119	28832_2#119_1	M131	45	2004	Hospitalised patient	no	no	no	no	no	no	no	no	no	no	no	no	no	no	no	no	no	no	no	no	yes	no	no	no	no	no	no	yes	no	no	no	no	no	no	no	no	no	no	no	no	no	no	no	yes
28832_2#120	28832_2#120_1	M562	108	2000	Non-hospitalised person	no	no	no	no	yes	no	no	no	no	no	yes	no	no	no	no	no	no	no	no	no	yes	no	no	no	no	no	no	yes	no	no	no	no	no	no	no	no	no	no	no	no	no	no	no	yes
28832_2#123	28832_2#123_1	M33	2	2006	Hospitalised patient	HA	no	no	no	yes	no	no	no	no	yes	yes	no	no	no	yes	no	no	no	no	no	yes	no	no	no	no	no	no	yes	no	no	no	no	no	yes	no	no	no	no	no	no	no	no	no	yes
28832_2#124	28832_2#124_1	M555	4	2000	Non-hospitalised person	no	no	no	no	no	no	no	no	no	no	no	no	no	no	no	no	no	no	no	no	no	no	no	no	no	no	no	yes	no	no	no	no	no	no	no	no	no	no	no	no	no	no	no	yes
28832_2#127	28832_2#127_1	M87	23	2003	Hospitalised patient	no	no	no	no	no	no	no	no	no	no	no	no	no	no	no	no	no	no	no	no	no	no	no	no	no	no	no	yes	no	no	no	no	no	no	no	no	no	no	no	no	no	no	no	no
28832_2#128	28832_2#128_1	M407	42	2012	Non-hospitalised person	no	no	no	no	no	no	no	no	no	no	no	no	no	no	no	no	no	no	no	no	no	no	no	no	no	no	no	yes	no	no	no	no	no	yes	no	no	no	no	no	no	no	no	no	yes
28832_2#13	28832_2#13_1	M240	7	1998	Hospitalised patient	HA	no	no	no	yes	no	no	no	no	yes	yes	no	yes	no	no	no	no	no	no	no	no	yes	no	no	no	no	no	yes	no	no	no	no	no	yes	no	no	no	no	no	no	no	no	no	yes
28832_2#131	28832_2#131_1	M165	7	2004	Hospitalised patient	HA	no	no	no	yes	no	no	no	no	no	yes	no	yes	no	no	no	no	no	no	no	no	yes	no	no	no	no	no	yes	no	no	no	no	no	yes	no	no	no	no	no	no	no	no	no	yes
28832_2#132	28832_2#132_1	M419	4	2012	Non-hospitalised person	no	no	no	no	no	no	no	no	no	no	no	no	no	no	no	no	no	no	no	no	no	no	no	no	no	no	no	yes	no	no	no	no	no	no	no	no	no	no	no	no	no	no	no	yes
28832_2#135	28832_2#135_1	M159	11	2006	Hospitalised patient	no	no	no	no	no	no	no	no	no	no	no	no	no	no	no	no	no	no	no	no	no	no	no	no	no	no	no	yes	no	no	no	no	no	no	no	no	no	no	no	no	no	no	no	yes
28832_2#136	28832_2#136_1	M569	4	2011	Non-hospitalised person	no	no	no	no	no	no	no	no	no	no	no	no	no	no	no	no	no	no	no	no	no	no	no	no	no	no	no	yes	no	no	no	no	no	no	no	no	no	no	no	no	no	no	no	yes
28832_2#139	28832_2#139_1	M242	1	1998	Hospitalised patient	no	no	no	no	no	no	no	no	no	no	no	no	no	no	yes	no	no	no	no	no	yes	no	no	no	no	no	no	yes	no	no	no	no	no	yes	no	no	yes	no	no	no	no	no	no	yes
28832_2#14	28832_2#14_1	M591	4	2011	Non-hospitalised person	no	no	no	no	no	no	no	no	no	no	no	no	no	no	no	no	no	no	no	no	yes	no	no	no	no	no	no	yes	no	no	no	no	no	no	no	no	no	no	no	no	no	no	no	yes
28832_2#140	28832_2#140_1	M582	4	2011	Non-hospitalised person	no	no	no	no	no	no	no	no	no	no	no	no	no	no	no	no	no	no	no	no	no	no	no	no	no	no	no	yes	no	no	no	no	no	yes	no	no	no	no	no	no	no	no	no	yes
28832_2#143	28832_2#143_1	M79	5	1999	Hospitalised patient	no	no	no	no	no	no	no	no	no	no	no	no	no	no	no	no	no	no	no	no	yes	no	no	no	no	no	no	yes	no	no	no	no	no	yes	yes	no	no	no	no	no	no	no	no	yes
28832_2#144	28832_2#144_1	M595	8	2011	Non-hospitalised person	no	no	no	no	no	no	no	no	no	no	no	no	no	no	no	no	no	no	no	no	no	no	no	no	no	no	no	yes	no	no	no	no	no	yes	no	no	no	no	no	no	no	no	no	yes
28832_2#147	28832_2#147_1	M38	22	2002	Hospitalised patient	no	no	no	no	no	no	no	no	no	no	yes	no	no	no	no	no	no	no	no	no	yes	no	no	no	no	no	no	yes	no	no	no	no	no	yes	no	no	no	no	no	no	no	no	no	yes
28832_2#148	28832_2#148_1	M598	23	2013	Non-hospitalised person	no	no	no	no	yes	no	no	no	no	yes	yes	no	no	no	no	no	no	no	no	no	yes	no	no	no	no	no	no	yes	no	no	no	no	no	no	no	no	no	no	no	no	no	no	no	no
28832_2#151	28832_2#151_1	M29	34	2003	Hospitalised patient	no	no	no	no	no	no	no	no	no	no	no	no	no	no	no	no	no	no	no	no	yes	no	no	no	no	no	no	yes	no	no	no	no	no	yes	no	no	no	no	no	no	no	no	no	yes
28832_2#152	28832_2#152_1	M606	16	2013	Non-hospitalised person	no	no	no	no	no	no	no	no	no	no	no	no	no	no	no	no	no	no	no	no	no	no	no	no	no	no	no	yes	no	no	no	no	no	no	no	no	no	no	no	no	no	no	no	yes
28832_2#155	28832_2#155_1	M218	4	2006	Hospitalised patient	no	no	no	no	no	no	no	no	no	no	no	no	no	no	no	no	no	no	no	no	no	no	no	no	no	no	no	yes	no	no	no	no	no	no	no	no	no	no	no	no	no	no	no	yes
28832_2#156	28832_2#156_1	M556	12	2000	Non-hospitalised person	no	no	no	no	yes	no	no	no	no	no	no	no	no	no	no	no	yes	no	no	no	yes	no	no	no	no	no	no	yes	no	no	no	no	yes	yes	yes	no	no	no	no	no	no	no	no	yes
28832_2#159	28832_2#159_1	M243	3	1998	Hospitalised patient	no	no	no	no	yes	no	no	no	no	yes	yes	no	yes	no	no	no	yes	no	no	no	yes	no	no	no	no	yes	no	yes	yes	no	no	no	yes	yes	no	no	no	no	no	no	no	no	no	yes
28832_2#160	28832_2#160_1	M408	8	2012	Non-hospitalised person	no	no	no	no	no	no	no	no	no	no	no	no	no	no	no	no	no	no	no	no	no	no	no	no	no	no	no	yes	no	no	no	no	no	yes	no	no	no	no	no	no	no	no	no	yes
28832_2#163	28832_2#163_1	M134	7	1999	Hospitalised patient	HA	no	no	no	yes	no	no	no	no	yes	yes	no	yes	no	no	no	no	no	no	no	no	no	no	no	no	no	no	yes	no	no	no	no	no	yes	no	no	no	no	no	no	no	no	no	yes
28832_2#164	28832_2#164_1	M420	61	2012	Non-hospitalised person	no	no	no	no	no	no	no	no	no	no	no	no	no	no	no	no	no	no	no	no	no	no	no	no	no	no	no	yes	no	no	no	no	no	no	no	no	no	no	no	no	no	no	no	yes
28832_2#167	28832_2#167_1	M84	17	2002	Hospitalised patient	no	no	no	no	no	no	no	no	no	no	no	no	no	no	no	no	no	no	no	no	no	no	no	no	no	no	no	yes	no	no	no	no	no	no	no	no	no	no	no	no	no	no	no	yes
28832_2#168	28832_2#168_1	M570	1	2011	Non-hospitalised person	no	no	no	no	no	no	no	no	no	no	no	no	no	no	no	no	no	no	no	no	no	no	no	no	no	no	no	yes	no	no	no	no	no	no	no	no	no	no	no	no	no	no	no	yes
28832_2#171	28832_2#171_1	M18	13	2003	Hospitalised patient	no	no	no	no	no	no	no	no	no	no	no	no	no	no	no	no	no	no	no	no	no	no	no	no	no	no	no	yes	no	no	no	no	no	yes	no	no	no	no	no	no	no	no	no	yes
28832_2#172	28832_2#172_1	M583	3	2011	Non-hospitalised person	no	no	no	no	no	no	no	no	no	no	no	no	no	no	no	no	no	no	no	no	no	no	no	no	no	no	no	yes	no	no	no	no	no	yes	no	no	no	no	no	no	no	no	no	yes
28832_2#175	28832_2#175_1	M48	4	2006	Hospitalised patient	no	no	no	no	no	no	no	no	no	no	no	no	no	no	no	no	no	no	no	no	no	no	no	no	no	no	no	yes	no	no	no	no	no	no	no	no	no	no	no	no	no	no	no	yes
28832_2#176	28832_2#176_1	M596	1	2011	Non-hospitalised person	no	no	no	no	no	no	yes	no	no	no	no	no	no	no	no	no	no	no	no	no	no	no	no	no	no	no	no	yes	no	no	no	no	no	yes	no	no	no	no	no	no	no	no	no	yes
28832_2#179	28832_2#179_1	M90	7	1998	Hospitalised patient	HA	no	no	no	yes	no	no	no	no	yes	yes	no	yes	no	yes	no	yes	no	no	no	yes	no	no	no	no	no	no	yes	no	no	no	no	no	yes	no	no	no	no	no	no	no	no	no	yes
28832_2#18	28832_2#18_1	M287	28	2001	Hospitalised patient	no	no	no	no	no	no	no	no	no	no	no	no	no	no	no	no	no	no	no	no	no	no	no	no	no	no	no	yes	no	no	no	no	no	no	no	no	no	no	no	no	no	no	no	yes
28832_2#180	28832_2#180_1	M599	30	2013	Non-hospitalised person	no	no	no	no	no	no	no	no	no	no	no	no	no	no	no	no	no	no	no	no	no	no	no	no	no	no	no	yes	no	no	no	no	no	no	no	no	no	no	no	no	no	no	no	yes
28832_2#183	28832_2#183_1	M1	7	2003	Hospitalised patient	HA	no	no	no	no	no	no	no	no	no	no	no	no	no	no	no	no	no	no	no	no	no	no	no	no	no	no	yes	no	no	no	no	no	no	no	yes	no	no	no	no	no	no	no	yes
28832_2#187	28832_2#187_1	M111	170	2005	Hospitalised patient	no	no	no	no	no	no	no	no	no	no	no	no	no	no	no	no	no	no	no	no	no	no	no	no	no	no	no	yes	no	no	no	no	no	no	no	no	no	no	no	no	no	no	no	yes
28832_2#188	28832_2#188_1	M557	24	2000	Non-hospitalised person	no	no	no	no	yes	no	no	no	no	no	yes	no	no	no	yes	no	no	no	no	no	yes	no	no	no	no	no	no	yes	no	no	no	no	no	yes	no	no	no	no	no	no	no	no	no	yes
28832_2#191	28832_2#191_1	M35	2	2006	Hospitalised patient	HA	no	no	no	yes	no	no	no	no	yes	yes	no	no	no	no	no	no	no	no	no	yes	no	no	no	no	no	no	yes	no	no	no	no	no	yes	no	no	no	no	no	no	no	no	no	yes
28832_2#192	28832_2#192_1	M409	8	2012	Non-hospitalised person	no	no	no	no	no	no	no	no	no	no	no	no	no	no	no	no	no	no	no	no	no	no	no	no	no	no	no	yes	no	no	no	no	no	yes	no	no	no	no	no	no	no	no	no	yes
28832_2#195	28832_2#195_1	M239	51	1998	Hospitalised patient	no	no	no	no	no	no	no	no	no	no	no	no	no	no	no	no	no	no	no	no	no	no	no	no	no	no	no	yes	no	no	no	no	no	no	no	no	no	no	no	no	no	no	no	yes
28832_2#196	28832_2#196_1	M421	4	2012	Non-hospitalised person	no	no	no	no	no	no	no	no	no	no	no	no	no	no	no	no	no	no	no	no	no	no	no	no	no	no	no	yes	no	no	no	no	no	yes	no	no	no	no	no	no	no	no	no	yes
28832_2#199	28832_2#199_1	M19	5	1999	Hospitalised patient	no	no	no	no	no	no	no	no	no	no	no	no	no	no	no	no	no	no	no	no	no	no	no	no	no	no	no	yes	no	no	no	no	no	yes	no	no	no	no	no	no	no	no	no	yes
28832_2#2	28832_2#2_1	M415	31	2012	Non-hospitalised person	no	no	no	no	no	no	no	no	no	no	no	no	no	no	no	no	no	no	no	no	no	no	no	no	no	no	no	yes	no	no	no	no	no	yes	no	no	no	no	no	no	no	no	no	yes
28832_2#200	28832_2#200_1	M571	116	2011	Non-hospitalised person	no	no	no	no	no	no	no	no	no	no	no	no	no	no	no	no	no	no	no	no	no	no	no	no	no	no	no	yes	no	no	no	no	no	no	no	no	no	no	no	no	no	no	no	yes
28832_2#201	28832_2#201_1	M584	3	2011	Non-hospitalised person	no	no	no	no	no	no	no	no	no	no	no	no	no	no	no	no	no	no	no	no	no	no	no	no	no	no	no	yes	no	no	no	no	no	yes	no	no	no	no	no	no	no	no	no	yes
28832_2#204	28832_2#204_1	M110	7	2001	Hospitalised patient	HA	no	no	no	yes	no	no	no	no	yes	yes	no	yes	no	no	no	no	no	no	no	no	yes	no	no	no	no	no	yes	no	no	no	no	no	yes	no	no	no	no	no	no	no	no	no	yes
28832_2#205	28832_2#205_1	M401	3	2012	Non-hospitalised person	no	no	no	no	no	no	no	no	no	yes	no	no	yes	no	no	no	no	no	no	no	yes	no	no	no	no	no	no	yes	no	no	no	no	no	yes	no	no	no	no	no	no	no	no	no	yes
28832_2#208	28832_2#208_1	M80	2	2002	Hospitalised patient	HA	no	no	no	no	no	no	no	no	yes	no	no	no	no	yes	no	no	no	no	no	no	no	no	no	no	no	no	yes	no	no	no	no	no	yes	no	no	no	no	no	no	no	no	no	yes
28832_2#209	28832_2#209_1	M600	2	2013	Non-hospitalised person	HA	no	no	no	no	no	no	no	no	yes	no	no	yes	no	no	no	no	no	no	no	yes	no	no	no	no	no	no	yes	no	no	no	no	no	yes	no	no	no	no	no	no	no	no	no	yes
28832_2#212	28832_2#212_1	M31	3	2003	Hospitalised patient	no	no	no	no	no	no	no	no	no	yes	yes	no	no	no	no	no	no	no	no	no	yes	no	no	no	no	yes	no	yes	yes	no	no	no	no	yes	no	no	no	no	yes	no	no	no	no	yes
28832_2#213	28832_2#213_1	M547	1	2000	Non-hospitalised person	no	no	no	no	no	no	yes	no	no	no	no	no	no	no	no	no	no	no	no	no	no	no	no	no	no	no	no	yes	no	no	no	no	no	yes	no	no	no	no	no	no	no	no	no	yes
28832_2#216	28832_2#216_1	M119	5	2005	Hospitalised patient	no	no	no	no	no	no	no	yes	no	no	no	no	no	no	yes	no	yes	no	yes	no	yes	no	no	no	no	no	no	yes	no	no	no	no	yes	yes	yes	no	no	no	no	no	no	no	no	yes
28832_2#22	28832_2#22_1	M88	7	2001	Hospitalised patient	HA	no	no	no	yes	no	no	no	no	yes	yes	no	yes	no	no	no	no	no	no	no	no	yes	no	no	no	no	no	yes	no	no	no	no	no	yes	no	no	no	no	no	no	no	no	no	yes
28832_2#220	28832_2#220_1	M151	1	2005	Hospitalised patient	no	no	no	no	no	no	no	no	no	no	no	no	no	no	no	no	yes	no	no	no	no	no	no	no	no	no	no	yes	no	no	no	no	no	yes	no	no	no	no	no	no	no	no	no	yes
28832_2#221	28832_2#221_1	M410	61	2012	Non-hospitalised person	no	no	no	no	no	no	no	no	no	no	no	no	no	no	no	no	no	no	no	no	no	no	no	no	no	no	no	yes	no	no	no	no	no	no	no	no	no	no	no	no	no	no	no	yes
28832_2#224	28832_2#224_1	M56	2	2006	Hospitalised patient	HA	no	no	no	yes	no	no	no	no	yes	yes	no	no	no	yes	no	no	no	no	no	yes	no	no	no	no	no	no	yes	no	no	no	no	no	yes	no	no	no	no	no	no	no	no	no	yes
28832_2#225	28832_2#225_1	M422	1	2012	Non-hospitalised person	no	no	no	no	yes	no	no	no	no	no	yes	no	no	no	yes	no	no	no	no	no	yes	no	no	no	no	no	no	yes	no	no	no	no	no	yes	no	no	no	no	no	no	no	no	no	yes
28832_2#228	28832_2#228_1	M136	171	1998	Hospitalised patient	no	no	no	no	no	no	no	no	no	no	no	no	no	no	no	no	no	no	no	no	no	no	no	no	no	no	no	yes	no	no	no	no	no	no	no	no	no	no	no	no	no	no	no	yes
28832_2#229	28832_2#229_1	M572	116	2011	Non-hospitalised person	no	no	no	no	no	no	no	no	no	no	no	no	no	no	no	no	no	no	no	no	no	no	no	no	no	no	no	yes	no	no	no	no	no	no	no	no	no	no	no	no	no	no	no	yes
28832_2#23	28832_2#23_1	M604	58	2013	Non-hospitalised person	no	no	no	no	no	no	no	no	no	no	no	no	no	no	no	no	no	no	no	no	no	no	no	no	no	no	no	yes	no	no	no	no	no	no	no	no	no	no	no	no	no	no	no	yes
28832_2#232	28832_2#232_1	M252	2	1999	Hospitalised patient	HA	no	no	no	yes	no	no	no	no	yes	yes	no	no	no	yes	no	no	no	no	no	yes	no	no	no	no	no	no	yes	no	no	no	no	no	yes	no	no	no	no	no	no	no	no	no	yes
28832_2#233	28832_2#233_1	M586	13	2011	Non-hospitalised person	no	no	no	no	no	no	no	no	no	no	no	no	no	no	no	no	no	no	no	no	no	no	no	no	no	no	no	yes	no	no	no	no	no	no	no	no	no	no	no	no	no	no	no	yes
28832_2#236	28832_2#236_1	M63	20	2001	Hospitalised patient	HA	no	no	no	no	no	no	no	no	no	no	no	no	no	no	no	no	no	no	no	no	no	no	no	no	no	no	yes	no	no	no	no	no	yes	no	no	no	no	no	no	no	no	no	yes
28832_2#237	28832_2#237_1	M558	5	2000	Non-hospitalised person	no	no	no	no	no	no	no	no	no	no	no	no	no	no	no	no	no	no	no	no	no	no	no	no	no	no	no	yes	no	no	no	no	no	yes	no	no	no	no	no	no	no	no	no	yes
28832_2#240	28832_2#240_1	M82	3	2002	Hospitalised patient	no	no	no	no	no	no	no	no	no	yes	yes	no	yes	no	no	no	no	no	no	no	yes	no	no	no	no	yes	no	yes	yes	no	no	no	yes	yes	no	no	no	no	no	no	no	no	no	yes
28832_2#241	28832_2#241_1	M559	1	2000	Non-hospitalised person	no	no	no	no	no	no	no	no	no	yes	no	no	no	no	yes	no	no	no	no	no	yes	no	no	no	no	no	no	yes	no	no	no	no	no	yes	no	no	no	no	no	no	no	no	no	yes
28832_2#244	28832_2#244_1	M187	5	2004	Hospitalised patient	no	no	no	no	no	no	no	no	no	no	no	no	no	no	no	no	no	no	no	no	no	no	no	no	no	no	no	yes	no	no	no	no	no	no	no	no	no	no	no	no	no	no	no	yes
28832_2#245	28832_2#245_1	M563	64	2000	Non-hospitalised person	no	no	no	no	no	no	no	no	no	no	no	no	no	no	no	no	no	no	no	no	no	no	no	no	no	no	no	yes	no	no	no	no	no	no	no	no	no	no	no	no	no	no	no	no
28832_2#248	28832_2#248_1	M46	2	2005	Hospitalised patient	HA	no	no	no	no	no	no	no	no	yes	no	no	yes	no	no	no	no	no	no	no	yes	no	no	no	no	no	no	yes	no	no	no	no	no	yes	no	no	no	no	no	no	no	no	no	yes
28832_2#249	28832_2#249_1	M538	23	2000	Non-hospitalised person	no	no	no	no	yes	no	no	no	no	no	yes	no	no	no	no	no	no	no	no	no	yes	no	no	no	no	no	no	yes	no	no	no	no	no	no	no	no	no	no	no	no	no	no	no	no
28832_2#252	28832_2#252_1	M83	2	2006	Hospitalised patient	HA	no	no	no	yes	no	no	no	no	yes	yes	no	no	no	yes	no	no	no	no	no	yes	no	no	no	no	no	no	yes	no	no	no	no	no	yes	no	no	no	no	no	no	no	no	no	yes
28832_2#253	28832_2#253_1	M231	1	1996	Hospitalised patient	no	no	no	no	yes	no	no	no	no	no	yes	no	no	no	no	no	no	no	no	no	no	no	no	no	no	no	no	yes	no	no	no	no	no	yes	no	no	yes	no	no	no	no	no	no	yes
28832_2#256	28832_2#256_1	M41	2	2007	Hospitalised patient	HA	no	no	no	yes	no	no	no	no	yes	yes	no	no	no	yes	no	no	no	no	no	yes	no	no	no	no	no	no	yes	no	no	no	no	no	yes	no	no	no	no	no	no	no	no	no	yes
28832_2#257	28832_2#257_1	M130	2	2006	Hospitalised patient	HA	no	no	no	yes	no	no	no	no	yes	yes	no	no	no	yes	no	no	no	no	no	yes	no	no	no	no	no	no	yes	no	no	no	no	no	yes	no	no	no	no	no	no	no	no	no	yes
28832_2#26	28832_2#26_1	M66	1	2002	Hospitalised patient	no	no	no	no	yes	no	no	no	no	no	yes	no	no	no	no	no	no	no	no	no	no	no	no	no	no	no	no	yes	no	no	no	no	no	yes	no	no	no	no	no	no	no	no	no	yes
28832_2#260	28832_2#260_1	M411	9	2012	Non-hospitalised person	no	no	no	no	no	no	no	no	no	no	no	no	no	no	no	no	no	no	no	no	no	no	no	no	no	no	no	yes	no	no	no	no	no	yes	no	no	no	no	no	no	no	no	no	yes
28832_2#261	28832_2#261_1	M171	27	1996	Hospitalised patient	no	no	no	no	no	no	no	no	no	yes	no	no	no	no	no	no	no	no	no	no	no	no	no	no	no	no	no	yes	no	no	no	no	no	yes	no	no	no	no	no	no	no	no	no	yes
28832_2#264	28832_2#264_1	M423	44	2012	Non-hospitalised person	no	no	no	no	no	no	no	no	no	no	no	no	no	no	no	no	no	no	no	no	no	no	no	no	no	no	no	yes	no	no	no	no	no	yes	no	no	no	no	no	no	no	no	no	yes
28832_2#265	28832_2#265_1	M78	7	1998	Hospitalised patient	HA	no	no	no	yes	no	no	no	no	no	yes	no	no	no	no	no	no	no	no	no	yes	no	no	no	no	no	no	yes	no	no	no	no	no	no	yes	no	no	no	no	no	no	no	no	yes
28832_2#268	28832_2#268_1	M574	44	2011	Non-hospitalised person	no	no	no	no	no	no	no	no	no	no	no	no	no	no	no	no	no	no	no	no	no	no	no	no	no	no	no	yes	no	no	no	no	no	yes	no	no	no	no	no	no	no	no	no	yes
28832_2#269	28832_2#269_1	M22	70	1999	Hospitalised patient	no	no	no	no	no	no	no	no	no	no	no	no	no	no	no	no	no	no	no	no	no	no	no	no	no	no	no	yes	no	no	no	no	no	yes	no	no	no	no	no	no	no	no	no	yes
28832_2#27	28832_2#27_1	M552	4	2000	Non-hospitalised person	no	no	no	no	no	no	no	no	no	no	no	no	no	no	no	no	no	no	no	no	no	no	no	no	no	no	no	yes	no	no	no	no	no	yes	no	no	no	no	no	no	no	no	no	yes
28832_2#272	28832_2#272_1	M587	5	2011	Non-hospitalised person	no	no	no	no	no	no	no	no	no	no	no	no	no	no	no	no	no	no	no	no	no	no	no	no	no	no	no	yes	no	no	no	no	no	yes	no	no	no	no	no	no	no	no	no	yes
28832_2#273	28832_2#273_1	M220	3	2001	Hospitalised patient	no	no	no	no	no	no	no	no	no	yes	yes	no	yes	no	no	no	no	no	no	no	yes	no	no	no	no	yes	no	yes	yes	no	no	no	yes	yes	no	no	no	no	no	no	no	no	no	yes
28832_2#276	28832_2#276_1	M402	4	2012	Non-hospitalised person	no	no	no	no	no	no	no	no	no	no	no	no	no	no	no	no	no	no	no	no	yes	no	no	no	no	no	no	yes	no	no	no	no	no	no	no	no	no	no	no	no	no	no	no	yes
28832_2#277	28832_2#277_1	M108	113	2005	Hospitalised patient	no	no	no	no	no	no	no	no	no	no	no	no	no	no	no	no	no	no	no	no	no	no	no	no	no	no	no	yes	no	no	no	no	no	yes	no	no	no	no	no	no	no	no	no	yes
28832_2#280	28832_2#280_1	M601	23	2013	Non-hospitalised person	no	no	no	no	yes	no	no	no	no	yes	yes	no	no	no	no	no	no	no	no	no	yes	no	no	no	no	no	no	yes	no	no	no	no	no	no	no	no	no	no	no	no	no	no	no	no
28832_2#281	28832_2#281_1	M98	1	1996	Hospitalised patient	no	no	no	no	yes	no	no	no	no	no	yes	no	no	no	yes	no	no	no	no	no	yes	no	no	no	no	no	no	yes	no	no	no	no	no	yes	no	no	yes	no	no	no	no	no	no	yes
28832_2#284	28832_2#284_1	M548	44	2000	Non-hospitalised person	no	no	no	no	no	no	no	no	no	no	no	no	no	no	no	no	no	no	no	no	no	no	no	no	no	no	no	yes	no	no	no	no	no	yes	no	no	no	no	no	no	no	no	no	yes
28832_2#285	28832_2#285_1	M250	1	1999	Hospitalised patient	no	no	no	no	no	no	no	no	no	no	no	no	no	no	no	no	no	no	no	no	no	no	no	no	no	no	no	yes	no	no	no	no	no	yes	no	no	yes	no	no	no	no	no	no	yes
28832_2#288	28832_2#288_1	M573	4	2011	Non-hospitalised person	no	no	no	no	no	no	no	no	no	no	no	no	no	no	no	no	no	no	no	no	no	no	no	no	no	no	no	yes	no	no	no	no	no	no	no	no	no	no	no	no	no	no	no	yes
28832_2#289	28832_2#289_1	M412	9	2012	Non-hospitalised person	no	no	no	no	no	no	no	no	no	no	no	no	no	no	no	no	no	no	no	no	no	no	no	no	no	no	no	yes	no	no	no	no	no	yes	no	no	no	no	no	no	no	no	no	yes
28832_2#290	28832_2#290_1	M121	7	2004	Hospitalised patient	HA	no	no	no	no	no	no	no	no	no	no	no	no	no	no	no	no	no	no	no	no	no	no	no	no	no	no	yes	no	no	no	no	no	no	no	no	no	no	no	no	no	no	no	yes
28832_2#293	28832_2#293_1	M424	16	2012	Non-hospitalised person	no	no	no	no	no	no	no	no	no	no	no	no	no	no	no	no	no	no	no	no	no	no	no	no	no	no	no	yes	no	no	no	no	no	no	no	no	no	no	no	no	no	no	no	yes
28832_2#294	28832_2#294_1	M65	2	2005	Hospitalised patient	HA	no	no	no	no	no	no	no	no	yes	no	no	no	no	yes	no	no	no	no	no	yes	no	no	no	no	no	no	yes	no	no	no	no	no	yes	no	no	no	no	no	no	no	no	no	yes
28832_2#297	28832_2#297_1	M575	44	2011	Non-hospitalised person	no	no	no	no	no	no	no	no	no	no	no	no	no	no	no	no	no	no	no	no	no	no	no	no	no	no	no	yes	no	no	no	no	no	yes	no	no	no	no	no	no	no	no	no	yes
28832_2#298	28832_2#298_1	M57	2	2006	Hospitalised patient	HA	no	no	no	yes	no	no	no	no	yes	yes	no	no	no	yes	no	no	no	no	no	yes	no	no	no	no	no	no	yes	no	no	no	no	no	yes	no	no	no	no	no	no	no	no	no	yes
28832_2#3	28832_2#3_1	M246	1	2002	Hospitalised patient	no	no	no	no	no	no	no	no	no	no	no	no	no	no	no	no	no	no	no	no	no	no	no	no	no	no	no	yes	no	no	no	no	no	yes	no	no	yes	no	no	no	no	no	no	yes
28832_2#30	28832_2#30_1	M109	1	2004	Hospitalised patient	no	no	no	no	no	no	no	no	no	no	no	no	no	no	no	no	no	no	no	no	no	no	no	no	no	no	no	yes	no	no	no	no	no	yes	no	no	no	no	no	no	no	no	no	yes
28832_2#301	28832_2#301_1	M588	3	2011	Non-hospitalised person	no	no	no	no	no	no	no	no	no	yes	no	no	yes	no	no	no	no	no	no	no	yes	no	no	no	no	no	no	yes	no	no	no	no	no	yes	no	no	no	no	no	no	no	no	no	yes
28832_2#302	28832_2#302_1	M129	14	1998	Hospitalised patient	no	no	no	no	no	no	no	no	no	no	no	no	no	no	no	no	no	no	no	no	no	no	no	no	no	no	no	yes	no	no	no	no	no	no	no	no	no	no	no	no	no	no	no	yes
28832_2#305	28832_2#305_1	M535	73	2000	Non-hospitalised person	no	no	no	no	no	no	no	no	no	no	no	no	no	no	no	no	no	no	no	no	no	no	no	no	no	no	no	no	no	no	no	no	no	no	no	no	no	no	no	no	no	no	no	yes
28832_2#306	28832_2#306_1	M122	13	2002	Hospitalised patient	no	no	no	no	no	no	no	no	no	no	no	no	no	no	no	no	no	no	no	no	yes	no	no	no	no	no	no	yes	no	no	no	no	no	yes	no	no	no	no	no	no	no	no	no	yes
28832_2#309	28832_2#309_1	M602	58	2013	Non-hospitalised person	no	no	no	no	no	no	no	no	no	no	no	no	no	no	no	no	no	no	no	no	no	no	no	no	no	no	no	yes	no	no	no	no	no	no	no	no	no	no	no	no	no	no	no	yes
28832_2#31	28832_2#31_1	M404	1	2012	Non-hospitalised person	no	no	no	no	no	no	no	no	no	no	no	no	no	no	no	no	no	no	no	no	no	no	no	no	no	no	no	yes	no	no	no	no	no	no	no	no	no	no	no	no	no	no	no	yes
28832_2#310	28832_2#310_1	M203	2	2005	Hospitalised patient	HA	no	no	no	yes	no	no	no	no	yes	yes	no	no	no	yes	no	no	no	no	no	yes	no	no	no	no	no	no	yes	no	no	no	no	no	yes	no	no	no	no	no	no	no	no	no	yes
28832_2#313	28832_2#313_1	M549	44	2000	Non-hospitalised person	no	no	no	no	no	no	no	no	no	no	no	no	no	no	no	no	no	no	no	no	no	no	no	no	no	no	no	yes	no	no	no	no	no	yes	no	no	no	no	no	no	no	no	no	yes
28832_2#314	28832_2#314_1	M67	13	1998	Hospitalised patient	no	no	no	no	no	no	no	no	no	no	no	no	no	no	no	no	no	no	no	no	no	no	no	no	no	no	no	yes	no	no	no	no	no	yes	no	no	no	no	no	no	no	no	no	yes
28832_2#318	28832_2#318_1	M577	13	2011	Non-hospitalised person	no	no	no	no	no	no	no	no	no	no	no	no	no	no	no	no	no	no	no	no	no	no	no	no	no	no	no	yes	no	no	no	no	no	no	no	no	no	no	no	no	no	no	no	yes
28832_2#319	28832_2#319_1	M69	3	2002	Hospitalised patient	no	no	no	no	no	no	no	no	no	yes	yes	no	yes	no	no	no	no	no	no	no	yes	no	no	no	no	yes	no	yes	yes	no	no	no	yes	yes	no	no	no	no	no	no	no	no	no	yes
28832_2#322	28832_2#322_1	M413	14	2012	Non-hospitalised person	no	no	no	no	no	no	no	no	no	no	no	no	no	no	no	no	no	no	no	no	yes	no	no	no	no	no	no	yes	no	no	no	no	no	no	no	no	no	no	no	no	no	no	no	yes
28832_2#323	28832_2#323_1	M93	47	2002	Hospitalised patient	no	no	no	no	no	no	no	no	no	no	no	no	no	no	no	no	no	no	no	no	no	no	no	no	no	no	no	yes	no	no	no	no	no	no	no	no	no	no	no	no	no	no	no	yes
28832_2#326	28832_2#326_1	M425	3	2012	Non-hospitalised person	no	no	no	no	no	no	no	no	no	yes	no	no	no	no	no	no	yes	no	no	no	yes	no	no	no	no	yes	no	yes	yes	no	no	no	no	yes	yes	no	no	no	no	no	no	no	no	yes
28832_2#327	28832_2#327_1	M99	13	2003	Hospitalised patient	no	no	no	no	no	no	no	no	no	no	no	no	no	no	no	no	no	no	no	no	no	no	no	no	no	no	no	yes	no	no	no	no	no	no	no	no	no	no	no	no	no	no	no	yes
28832_2#330	28832_2#330_1	M576	12	2011	Non-hospitalised person	no	no	no	no	no	no	yes	no	no	yes	yes	no	yes	no	no	no	yes	no	no	no	yes	no	no	no	no	yes	no	yes	yes	no	no	no	yes	yes	yes	no	no	no	no	no	no	no	no	yes
28832_2#331	28832_2#331_1	M142	2	2005	Hospitalised patient	HA	no	no	no	yes	no	no	no	no	yes	yes	no	no	no	yes	no	no	no	no	no	yes	no	no	no	no	no	no	yes	no	no	no	no	no	yes	no	no	no	no	no	no	no	no	no	yes
28832_2#334	28832_2#334_1	M589	16	2011	Non-hospitalised person	no	no	no	no	no	no	no	no	no	no	no	no	no	no	no	no	no	no	no	no	no	no	no	no	no	no	no	yes	no	no	no	no	no	no	no	no	no	no	no	no	no	no	no	yes
28832_2#335	28832_2#335_1	M209	14	1996	Hospitalised patient	no	no	no	no	no	no	no	no	no	no	no	no	no	no	no	no	no	no	no	no	yes	no	no	no	no	no	no	yes	no	no	no	no	no	yes	yes	no	no	no	no	no	no	no	no	yes
28832_2#338	28832_2#338_1	M536	2	2000	Non-hospitalised person	HA	no	no	no	yes	no	no	no	no	no	yes	no	no	no	yes	no	no	no	no	no	no	no	no	no	no	no	no	yes	no	no	no	no	no	yes	no	no	no	no	no	no	no	no	no	yes
28832_2#339	28832_2#339_1	M133	3	1999	Hospitalised patient	no	no	no	no	no	no	no	no	no	yes	yes	no	yes	no	no	no	no	no	no	no	yes	no	no	no	no	yes	no	yes	yes	no	no	no	yes	yes	no	no	no	no	no	no	no	no	no	yes
28832_2#34	28832_2#34_1	M238	24	2005	Hospitalised patient	no	no	no	no	yes	no	no	no	no	no	yes	no	no	no	yes	no	no	no	no	no	yes	no	no	no	no	no	no	yes	no	no	no	no	no	yes	no	no	no	no	no	no	no	no	no	yes
28832_2#342	28832_2#342_1	M560	2	2000	Non-hospitalised person	HA	no	no	no	yes	no	no	no	no	no	yes	no	no	no	yes	no	no	no	no	no	no	no	no	no	no	no	no	yes	no	no	no	no	no	yes	no	no	no	no	no	no	no	no	no	yes
28832_2#343	28832_2#343_1	M25	7	2000	Hospitalised patient	HA	no	no	no	yes	no	no	no	no	no	yes	no	no	no	no	no	no	no	no	no	yes	no	no	no	no	no	no	yes	no	no	no	no	no	no	yes	no	no	no	no	no	no	no	no	yes
28832_2#346	28832_2#346_1	M550	44	2000	Non-hospitalised person	no	no	no	no	no	no	no	no	no	no	no	no	no	no	no	no	no	no	no	no	no	no	no	no	no	no	no	yes	no	no	no	no	no	yes	no	no	no	no	no	no	no	no	no	yes
28832_2#347	28832_2#347_1	M117	13	2002	Hospitalised patient	no	no	no	no	no	no	no	no	no	no	no	no	no	no	no	no	no	no	no	no	no	no	no	no	no	no	no	yes	no	no	no	no	no	no	no	no	no	no	no	no	no	no	no	yes
28832_2#35	28832_2#35_1	M416	172	2012	Non-hospitalised person	no	no	no	no	no	no	no	no	no	no	no	no	no	no	no	no	no	no	no	no	no	no	no	no	no	no	no	yes	no	no	no	no	no	no	no	no	no	no	no	no	no	no	no	no
28832_2#350	28832_2#350_1	M585	1	2011	Non-hospitalised person	no	no	no	no	no	no	no	no	no	no	no	no	no	no	yes	no	no	no	no	no	yes	no	no	no	no	no	no	yes	no	no	no	no	no	yes	no	no	no	no	no	no	no	no	no	yes
28832_2#351	28832_2#351_1	M26	7	2005	Hospitalised patient	HA	no	no	no	yes	no	no	no	no	no	yes	no	no	no	no	no	no	no	no	no	yes	no	no	no	no	no	no	yes	no	no	no	no	no	no	yes	no	no	no	no	no	no	no	no	yes
28832_2#354	28832_2#354_1	M414	5	2012	Non-hospitalised person	no	no	no	no	no	no	no	no	no	no	no	no	no	no	no	no	no	no	no	no	no	no	no	no	no	no	no	yes	no	no	no	no	no	yes	no	no	no	no	no	no	no	no	no	yes
28832_2#355	28832_2#355_1	M27	16	2000	Hospitalised patient	no	no	no	no	no	no	no	no	no	no	no	no	no	no	no	no	no	no	no	no	no	no	no	no	no	no	no	yes	no	no	no	no	no	no	no	no	no	no	no	no	no	no	no	yes
28832_2#358	28832_2#358_1	M426	52	2012	Non-hospitalised person	no	no	no	no	no	no	no	no	no	no	no	no	no	no	no	no	no	no	no	no	no	no	no	no	no	no	no	yes	no	no	no	no	no	no	no	no	no	no	no	no	no	no	no	no
28832_2#359	28832_2#359_1	M132	5	2004	Hospitalised patient	no	no	no	no	yes	no	no	no	no	no	yes	no	no	no	yes	no	no	no	no	no	yes	no	no	no	no	no	no	yes	no	no	no	no	no	yes	no	no	no	no	no	no	no	no	no	yes
28832_2#362	28832_2#362_1	M578	4	2011	Non-hospitalised person	no	no	no	no	no	no	no	no	no	no	no	no	no	no	no	no	no	no	no	no	no	no	no	no	no	no	no	yes	no	no	no	no	no	no	no	no	no	no	no	no	no	no	no	yes
28832_2#363	28832_2#363_1	M143	1	2005	Hospitalised patient	no	no	no	no	yes	no	no	no	no	no	yes	no	no	no	yes	no	no	no	no	no	yes	no	no	no	no	no	no	yes	no	no	no	no	no	yes	yes	no	no	no	no	no	no	no	no	yes
28832_2#366	28832_2#366_1	M590	9	2011	Non-hospitalised person	no	no	no	no	no	no	no	no	no	yes	yes	no	no	no	no	no	no	no	no	no	yes	no	no	no	no	no	no	yes	no	no	no	no	no	yes	no	no	no	no	no	no	no	no	no	yes
28832_2#367	28832_2#367_1	M196	43	2000	Hospitalised patient	no	no	no	no	no	no	no	no	no	no	no	no	no	no	no	no	no	no	no	no	no	no	no	no	no	no	no	yes	no	no	no	no	no	no	no	no	no	no	no	no	no	no	no	no
28832_2#370	28832_2#370_1	M537	1	2000	Non-hospitalised person	no	no	no	no	no	no	yes	no	no	no	no	no	no	no	no	no	no	no	no	no	no	no	no	no	no	no	no	yes	no	no	no	no	no	yes	no	no	no	no	no	no	no	no	no	yes
28832_2#371	28832_2#371_1	M212	7	2004	Hospitalised patient	HA	no	no	no	yes	no	no	no	no	yes	yes	no	yes	no	no	no	no	no	no	no	no	yes	no	no	no	no	no	yes	no	no	no	no	no	yes	no	no	no	no	no	no	no	no	no	yes
28832_2#374	28832_2#374_1	M603	58	2013	Non-hospitalised person	no	no	no	no	no	no	no	no	no	no	no	no	no	no	no	no	no	no	no	no	no	no	no	no	no	no	no	yes	no	no	no	no	no	no	no	no	no	no	no	no	no	no	no	yes
28832_2#375	28832_2#375_1	M149	4	2005	Hospitalised patient	no	no	no	no	no	no	no	no	no	no	no	no	no	no	no	no	no	no	no	no	no	no	no	no	no	no	no	yes	no	no	no	no	no	no	no	no	no	no	no	no	no	no	no	yes
28832_2#378	28832_2#378_1	M551	24	2000	Non-hospitalised person	no	no	no	no	yes	no	no	no	no	no	yes	no	no	no	yes	no	no	no	no	no	yes	no	no	no	no	no	no	yes	no	no	no	no	no	yes	no	no	no	no	no	no	no	no	no	yes
28832_2#379	28832_2#379_1	M20	5	1999	Hospitalised patient	no	no	no	no	no	no	no	no	no	no	no	no	no	no	no	no	no	no	no	no	no	no	no	no	no	no	no	yes	no	no	no	no	no	yes	no	no	no	no	no	no	no	no	no	yes
28832_2#38	28832_2#38_1	M58	13	2002	Hospitalised patient	no	no	no	no	no	no	no	no	no	no	no	no	no	no	no	no	no	no	no	no	no	no	no	no	no	no	no	yes	no	no	no	no	no	no	no	no	no	no	no	no	no	no	no	yes
28832_2#382	28832_2#382_1	M403	7	2012	Non-hospitalised person	HA	no	no	no	yes	no	no	no	no	no	yes	no	no	no	yes	no	no	no	no	no	yes	no	no	no	no	no	no	yes	no	no	no	no	no	yes	no	no	no	no	no	no	no	no	no	yes
28832_2#383	28832_2#383_1	M157	7	2001	Hospitalised patient	HA	no	no	no	yes	no	no	no	no	yes	yes	no	yes	no	no	no	no	no	no	no	no	yes	no	no	no	no	no	yes	no	no	no	no	no	yes	no	no	no	no	no	no	no	no	no	yes
28832_2#39	28832_2#39_1	M566	4	2011	Non-hospitalised person	no	no	no	no	no	no	no	no	no	no	no	no	no	no	no	no	no	no	no	no	no	no	no	no	no	no	no	yes	no	no	no	no	no	no	no	no	no	no	no	no	no	no	no	yes
28832_2#42	28832_2#42_1	M120	7	2004	Hospitalised patient	HA	no	no	no	yes	no	no	no	no	yes	yes	no	yes	no	no	no	no	no	no	no	no	yes	no	no	no	no	no	yes	no	no	no	no	no	yes	no	no	no	no	no	no	no	no	no	yes
28832_2#46	28832_2#46_1	M72	2	2006	Hospitalised patient	HA	no	no	no	yes	no	no	no	no	yes	yes	no	no	no	yes	no	no	no	no	no	yes	no	no	no	no	no	no	yes	no	no	no	no	no	yes	no	no	no	no	no	no	no	no	no	yes
28832_2#47	28832_2#47_1	M592	4	2011	Non-hospitalised person	no	no	no	no	no	no	no	no	no	no	no	no	no	no	no	no	no	no	no	no	yes	no	no	no	no	no	no	yes	no	no	no	no	no	no	no	no	no	no	no	no	no	no	no	yes
28832_2#50	28832_2#50_1	M104	5	1998	Hospitalised patient	no	no	no	no	no	no	no	no	no	no	no	no	no	no	no	no	no	no	no	no	no	no	no	no	no	no	no	yes	no	no	no	no	no	no	no	no	no	no	no	no	no	no	no	yes
28832_2#51	28832_2#51_1	M607	21	2013	Non-hospitalised person	no	no	no	no	no	no	no	no	no	no	no	no	no	no	no	no	no	no	no	no	no	no	no	no	no	no	no	yes	no	no	no	no	no	yes	no	no	no	no	no	no	no	no	no	no
28832_2#54	28832_2#54_1	M189	25	2002	Hospitalised patient	no	no	no	no	no	no	no	no	no	no	no	no	no	no	no	no	no	no	no	no	no	no	no	no	no	no	no	yes	no	no	no	no	no	yes	no	no	no	no	no	no	no	no	no	yes
28832_2#55	28832_2#55_1	M605	23	2013	Non-hospitalised person	no	no	no	no	yes	no	no	no	no	yes	yes	no	no	no	no	no	no	no	no	no	yes	no	no	no	no	no	no	yes	no	no	no	no	no	no	no	no	no	no	no	no	no	no	no	no
28832_2#58	28832_2#58_1	M11	7	2002	Hospitalised patient	HA	no	no	no	yes	no	no	no	no	yes	yes	no	yes	no	no	no	no	no	no	no	no	yes	no	no	no	no	no	yes	no	no	no	no	no	yes	no	no	no	no	no	no	no	no	no	yes
28832_2#59	28832_2#59_1	M553	4	2000	Non-hospitalised person	no	no	no	no	no	no	no	no	no	no	no	no	no	no	no	no	no	no	no	no	no	no	no	no	no	no	no	yes	no	no	no	no	no	no	no	no	no	no	no	no	no	no	no	yes
28832_2#6	28832_2#6_1	M564	52	2011	Non-hospitalised person	no	no	no	no	no	no	no	no	no	no	no	no	no	no	no	no	no	no	no	no	no	no	no	no	no	no	no	yes	no	no	no	no	no	no	no	no	no	no	no	no	no	no	no	no
28832_2#62	28832_2#62_1	M201	71	1996	Hospitalised patient	no	no	no	no	no	no	no	no	no	no	no	no	no	no	no	no	no	no	no	no	no	no	no	no	no	no	no	yes	no	no	no	no	no	no	no	no	no	no	no	no	no	no	no	yes
28832_2#63	28832_2#63_1	M405	1	2012	Non-hospitalised person	no	no	no	no	no	no	no	no	no	no	no	no	no	no	no	no	no	no	no	no	no	no	no	no	no	no	no	yes	no	no	no	no	no	no	no	no	no	no	no	no	no	no	no	yes
28832_2#66	28832_2#66_1	M81	3	2000	Hospitalised patient	no	no	no	no	no	no	no	no	no	yes	yes	no	yes	no	no	no	no	no	no	no	yes	no	no	no	no	no	no	yes	no	no	no	no	yes	yes	no	no	no	no	no	no	no	no	no	yes
28832_2#67	28832_2#67_1	M417	17	2012	Non-hospitalised person	no	no	no	no	no	no	no	no	no	no	no	no	no	no	no	no	no	no	no	no	no	no	no	no	no	no	no	yes	no	no	no	no	no	no	no	no	no	no	no	no	no	no	no	yes
28832_2#7	28832_2#7_1	M148	2	2005	Hospitalised patient	HA	no	no	no	yes	no	no	no	no	yes	yes	no	no	no	yes	no	no	no	no	no	yes	no	no	no	no	no	no	yes	no	no	no	no	no	yes	no	no	no	no	no	no	no	no	no	yes
28832_2#70	28832_2#70_1	M55	15	2002	Hospitalised patient	no	no	no	no	no	no	no	no	no	no	no	no	no	no	no	no	no	no	no	no	no	no	no	no	no	no	no	yes	no	no	no	no	no	yes	no	no	no	no	no	no	no	no	no	yes
28832_2#71	28832_2#71_1	M567	4	2011	Non-hospitalised person	no	no	no	no	no	no	no	no	no	no	no	no	no	no	no	no	no	no	no	no	no	no	no	no	no	no	no	yes	no	no	no	no	no	no	no	no	no	no	no	no	no	no	no	yes
28832_2#74	28832_2#74_1	M214	23	2004	Hospitalised patient	no	no	no	no	yes	no	no	no	no	no	yes	no	no	no	no	no	no	no	no	no	yes	no	no	no	no	no	no	yes	no	no	no	no	no	no	no	no	no	no	no	no	no	no	no	no
28832_2#75	28832_2#75_1	M580	5	2011	Non-hospitalised person	no	no	no	no	no	no	no	no	no	no	no	no	no	no	no	no	no	no	no	no	no	no	no	no	no	no	no	yes	no	no	no	no	no	yes	no	no	no	no	no	no	no	no	no	yes
28832_2#78	28832_2#78_1	M227	13	2006	Hospitalised patient	no	no	no	no	no	no	no	no	no	no	no	no	no	no	no	no	no	no	no	no	no	no	no	no	no	no	no	yes	no	no	no	no	no	no	no	no	no	no	no	no	no	no	no	yes
28832_2#79	28832_2#79_1	M593	4	2011	Non-hospitalised person	no	no	no	no	no	no	no	no	no	no	no	no	no	no	no	no	no	no	no	no	yes	no	no	no	no	no	no	yes	no	no	no	no	no	no	no	no	no	no	no	no	no	no	no	yes
28832_2#82	28832_2#82_1	M229	5	1996	Hospitalised patient	no	no	no	no	no	no	no	no	no	no	no	no	no	no	no	no	no	no	no	no	no	no	no	no	no	no	no	yes	no	no	no	no	no	no	no	no	no	no	no	no	no	no	no	yes
28832_2#83	28832_2#83_1	M308_2	23	2009	Non-hospitalised person	no	no	no	no	yes	no	no	no	no	no	yes	no	no	no	no	no	no	no	no	no	yes	no	no	no	no	no	no	yes	no	no	no	no	no	no	no	no	no	no	no	no	no	no	no	no
28832_2#86	28832_2#86_1	M123	15	2000	Hospitalised patient	no	no	no	no	no	no	no	no	no	no	no	no	no	no	no	no	no	no	no	no	no	no	no	no	no	no	no	yes	no	no	no	no	no	yes	no	no	no	no	no	no	no	no	no	yes
28832_2#87	28832_2#87_1	M561	4	2000	Non-hospitalised person	no	no	no	no	no	no	no	no	no	no	no	no	no	no	no	no	no	no	no	no	no	no	no	no	no	no	no	yes	no	no	no	no	no	no	no	no	no	no	no	no	no	no	no	yes
28832_2#90	28832_2#90_1	M43	49	2004	Hospitalised patient	no	no	no	no	yes	no	no	no	no	no	yes	no	no	no	yes	no	no	no	no	no	yes	no	no	no	no	no	no	yes	no	no	no	no	no	yes	no	no	no	no	no	no	no	no	no	yes
28832_2#91	28832_2#91_1	M554	4	2000	Non-hospitalised person	no	no	no	no	no	no	no	no	no	no	no	no	no	no	no	no	no	no	no	no	no	no	no	no	no	no	no	yes	no	no	no	no	no	no	no	no	no	no	no	no	no	no	no	yes
28832_2#94	28832_2#94_1	M222	2	2005	Hospitalised patient	HA	no	no	no	yes	no	no	no	no	yes	yes	no	no	no	no	no	no	no	no	no	yes	no	no	no	no	no	no	yes	no	no	no	no	no	yes	no	no	no	no	no	no	no	no	no	yes
28832_2#95	28832_2#95_1	M406	50	2012	Non-hospitalised person	no	no	no	no	no	no	no	no	no	no	no	no	yes	no	no	no	no	no	no	no	yes	no	no	no	yes	no	no	yes	no	no	no	no	no	yes	yes	no	no	no	no	no	no	no	no	no
28832_2#98	28832_2#98_1	M160	2	2006	Hospitalised patient	HA	no	no	no	yes	no	no	no	no	yes	yes	no	no	no	yes	no	no	no	no	no	yes	no	no	no	no	no	no	yes	no	no	no	no	no	yes	no	no	no	no	no	no	no	no	no	yes
28832_2#99	28832_2#99_1	M418	4	2012	Non-hospitalised person	no	no	no	no	no	no	no	no	no	no	no	no	no	no	no	no	no	no	no	no	no	no	no	no	no	no	no	yes	no	no	no	no	no	no	no	no	no	no	no	no	no	no	no	yes
29594_2#100	29594_2#100_1	M330	1	2009	Hospitalised patient	no	no	no	no	no	no	no	no	no	no	no	no	no	no	no	no	no	no	no	no	yes	no	no	no	no	no	no	yes	no	no	no	no	no	yes	no	no	no	no	no	no	no	no	no	yes
29594_2#103	29594_2#103_1	Z366	22	1997	Non-hospitalised person	no	no	no	no	no	no	no	no	no	no	no	no	no	no	no	no	no	no	no	no	no	no	no	no	no	no	no	yes	no	no	no	no	no	yes	no	no	no	no	no	no	no	no	no	yes
29594_2#104	29594_2#104_1	Z391	49	1997	Non-hospitalised person	no	no	no	no	no	no	no	no	no	no	no	no	no	no	no	no	no	no	no	no	no	no	no	no	no	no	no	yes	no	no	no	no	no	no	no	no	no	no	no	no	no	no	no	yes
29594_2#107	29594_2#107_1	Z409	4	1997	Non-hospitalised person	no	no	no	no	no	no	no	no	no	no	no	no	no	no	no	no	no	no	no	no	no	no	no	no	no	no	no	yes	no	no	no	no	no	no	no	no	no	no	no	no	no	no	no	yes
29594_2#109	29594_2#109_1	Z424	1	1997	Non-hospitalised person	no	no	no	no	no	no	no	no	no	no	no	no	no	no	no	no	no	no	no	no	no	no	no	no	no	no	no	yes	no	no	no	no	no	yes	no	no	no	no	no	no	no	no	no	yes
29594_2#111	29594_2#111_1	Z442	31	1997	Non-hospitalised person	no	no	no	no	no	no	no	no	no	no	no	no	no	no	no	no	no	no	no	no	no	no	no	no	no	no	no	yes	no	no	no	no	no	no	no	no	no	no	no	no	no	no	no	yes
29594_2#113	29594_2#113_1	M317	1	2011	Hospitalised patient	no	no	no	no	no	no	no	no	no	no	no	no	no	no	no	no	no	no	no	no	no	no	no	no	no	no	no	yes	no	no	no	no	no	yes	no	no	no	no	no	no	no	no	no	yes
29594_2#115	29594_2#115_1	M544	2	2000	Non-hospitalised person	HA	no	no	no	yes	no	no	no	no	no	yes	no	no	no	yes	no	no	no	no	no	no	no	no	no	no	no	no	yes	no	no	no	no	no	yes	no	no	no	no	no	no	no	no	no	yes
29594_2#117	29594_2#117_1	M298	5	2010	Hospitalised patient	no	no	no	no	no	no	no	no	no	no	no	no	no	no	no	no	no	no	no	no	no	no	no	no	no	no	no	yes	no	no	no	no	no	yes	no	no	no	no	no	no	no	no	no	yes
29594_2#119	29594_2#119_1	Z367	80	1997	Non-hospitalised person	no	no	no	no	no	no	no	no	no	no	no	no	no	no	no	no	no	no	no	no	no	no	no	no	no	no	no	yes	no	no	no	no	no	yes	no	no	no	no	no	no	no	no	no	yes
29594_2#121	29594_2#121_1	Z392	49	1997	Non-hospitalised person	no	no	no	no	no	no	no	no	no	no	no	no	no	no	no	no	no	no	no	no	no	no	no	no	no	no	no	yes	no	no	no	no	no	no	no	no	no	no	no	no	no	no	no	yes
29594_2#123	29594_2#123_1	Z410	1	1997	Non-hospitalised person	no	no	no	no	yes	no	no	no	no	no	yes	no	no	no	yes	no	no	no	no	no	yes	no	no	no	no	no	no	yes	no	no	no	no	no	yes	no	no	yes	no	no	no	no	no	no	yes
29594_2#125	29594_2#125_1	Z425	1	1997	Non-hospitalised person	no	no	no	no	no	no	no	no	no	no	no	no	no	no	no	no	no	no	no	no	no	no	no	no	no	no	no	yes	no	no	no	no	no	yes	no	no	no	no	no	no	no	no	no	yes
29594_2#126	29594_2#126_1	Z443	31	1997	Non-hospitalised person	no	no	no	no	no	no	no	no	no	no	no	no	no	no	no	no	no	no	no	no	no	no	no	no	no	no	no	yes	no	no	no	no	no	no	no	no	no	no	no	no	no	no	no	yes
29594_2#129	29594_2#129_1	M327	1	2011	Hospitalised patient	no	no	no	no	yes	no	no	no	no	no	yes	no	no	no	no	no	no	no	no	no	yes	no	no	no	no	no	no	yes	no	no	no	no	no	yes	yes	no	yes	no	no	no	no	no	no	yes
29594_2#130	29594_2#130_1	M545	173	2000	Non-hospitalised person	no	no	no	no	no	no	no	no	no	no	no	no	no	no	no	no	no	no	no	no	no	no	no	no	no	no	no	yes	no	no	no	no	no	no	no	no	no	no	no	no	no	no	no	yes
29594_2#135	29594_2#135_1	M461	4	NA	Others	no	no	no	no	yes	no	no	no	no	no	yes	no	no	no	yes	no	no	no	no	no	yes	no	no	no	no	no	no	yes	no	no	no	no	no	yes	no	no	no	no	no	no	no	no	no	yes
29594_2#136	29594_2#136_1	Z370	4	1997	Non-hospitalised person	no	no	no	no	no	no	no	no	no	no	no	no	no	no	no	no	no	no	no	no	no	no	no	no	no	no	no	yes	no	no	no	no	no	no	no	no	no	no	no	no	no	no	no	yes
29594_2#140	29594_2#140_1	Z393	3	1997	Non-hospitalised person	no	no	no	no	no	no	no	no	no	no	no	no	yes	no	no	no	no	no	no	no	yes	no	no	no	no	no	no	yes	no	no	no	no	yes	yes	no	no	no	no	no	no	no	no	no	yes
29594_2#144	29594_2#144_1	C10263	3	2018	NA	no	no	no	no	no	no	no	no	no	no	no	no	yes	no	no	no	yes	no	no	no	yes	no	no	no	no	no	no	yes	no	no	no	no	yes	yes	no	no	no	no	no	no	no	no	no	yes
29594_2#146	29594_2#146_1	Z426	3	1997	Non-hospitalised person	no	no	no	no	no	no	no	no	no	yes	yes	no	yes	no	no	no	no	no	no	no	yes	no	no	no	no	yes	no	yes	yes	no	no	no	no	yes	no	no	no	no	no	no	no	no	no	yes
29594_2#149	29594_2#149_1	Z444	1	1997	Non-hospitalised person	no	no	no	no	no	no	no	no	no	no	no	no	no	no	no	no	no	no	no	no	no	no	no	no	no	no	no	yes	no	no	no	no	no	yes	no	no	no	no	no	no	no	no	no	yes
29594_2#15	29594_2#15_1	M371	1	2011	Hospitalised patient	no	no	no	no	no	no	no	no	no	no	yes	no	no	no	yes	no	no	no	no	no	yes	no	no	no	no	no	no	yes	no	no	no	no	no	yes	no	no	yes	no	no	no	no	no	no	yes
29594_2#153	29594_2#153_1	M546	24	2000	Non-hospitalised person	no	no	no	no	yes	no	no	no	no	no	yes	no	no	no	yes	no	no	no	no	no	yes	no	no	no	no	no	no	yes	no	no	no	no	no	yes	no	no	no	no	no	no	no	no	no	yes
29594_2#155	29594_2#155_1	M457	2	NA	Hospitalised patient	HA	no	no	no	no	no	no	no	no	yes	no	yes	no	no	no	no	no	no	no	no	no	no	no	no	no	no	no	yes	no	no	no	no	no	yes	no	no	no	no	no	no	no	no	no	yes
29594_2#158	29594_2#158_1	Z372	8	1997	Non-hospitalised person	no	no	no	no	no	no	no	no	no	no	no	no	no	no	no	no	no	no	no	no	no	no	no	no	no	no	no	yes	no	no	no	no	no	yes	no	no	no	no	no	no	no	no	no	yes
29594_2#16	29594_2#16_1	Z378	4	1997	Non-hospitalised person	no	no	no	no	no	no	no	no	no	no	no	no	no	no	no	no	no	no	no	no	no	no	no	no	no	no	no	yes	no	no	no	no	no	no	no	no	no	no	no	no	no	no	no	yes
29594_2#160	29594_2#160_1	Z394	3	1997	Non-hospitalised person	no	no	no	no	no	no	no	no	no	no	no	no	yes	no	no	no	no	no	no	no	yes	no	no	no	no	no	no	yes	no	no	no	no	yes	yes	no	no	no	no	no	no	no	no	no	yes
29594_2#162	29594_2#162_1	Z412	1	1997	Non-hospitalised person	no	no	no	no	no	no	no	no	no	no	no	no	no	no	no	no	no	no	no	no	no	no	no	no	no	no	no	yes	no	no	no	no	no	yes	no	no	yes	no	no	no	no	no	no	yes
29594_2#163	29594_2#163_1	Z429	17	1997	Non-hospitalised person	no	no	no	no	no	no	no	no	no	no	no	no	no	no	no	no	no	no	no	no	no	no	no	no	no	no	no	yes	no	no	no	no	no	no	no	no	no	no	no	no	no	no	no	yes
29594_2#166	29594_2#166_1	Z445	8	1997	Non-hospitalised person	no	no	no	no	no	no	no	no	no	no	no	no	no	no	no	no	no	no	no	no	no	no	no	no	no	no	no	yes	no	no	no	no	no	yes	no	no	no	no	no	no	no	no	no	yes
29594_2#167	29594_2#167_1	M339	53	2010	Non-hospitalised person	no	no	no	no	no	no	no	no	no	no	no	no	no	no	no	no	no	no	no	no	no	no	no	no	no	no	no	yes	no	no	no	no	no	no	no	no	no	no	no	no	no	no	no	yes
29594_2#170	29594_2#170_1	M461_2	2	NA	Others	HA	no	no	no	yes	no	no	no	no	yes	yes	no	no	no	no	no	yes	no	no	no	yes	no	no	no	no	no	no	yes	no	no	no	no	no	no	no	no	no	no	no	no	no	no	no	yes
29594_2#171	29594_2#171_1	M357	9	2011	Hospitalised patient	no	no	no	no	no	no	no	no	no	no	no	no	no	no	no	no	no	no	no	no	no	no	no	no	no	no	no	yes	no	no	no	no	no	yes	no	no	no	no	no	no	no	no	no	yes
29594_2#174	29594_2#174_1	Z375	5	1997	Non-hospitalised person	no	no	no	no	no	no	no	no	no	no	no	no	no	no	no	no	no	no	no	no	no	no	no	no	no	no	no	yes	no	no	no	no	no	yes	no	no	no	no	no	no	no	no	no	yes
29594_2#175	29594_2#175_1	Z395	4	1997	Non-hospitalised person	no	no	no	no	yes	no	no	no	no	no	yes	no	no	no	yes	no	no	no	no	no	yes	no	no	no	no	no	no	yes	no	no	no	no	no	yes	no	no	no	no	no	no	no	no	no	yes
29594_2#179	29594_2#179_1	Z413	51	1997	Non-hospitalised person	no	no	no	no	no	no	no	no	no	no	no	no	no	no	no	no	no	no	no	no	no	no	no	no	no	no	no	yes	no	no	no	no	no	no	no	no	no	no	no	no	no	no	no	yes
29594_2#18	29594_2#18_1	Z397	4	1997	Non-hospitalised person	no	no	no	no	no	no	no	no	no	no	no	no	no	no	no	no	no	no	no	no	no	no	no	no	no	no	no	yes	no	no	no	no	no	no	no	no	no	no	no	no	no	no	no	yes
29594_2#182	29594_2#182_1	Z430	3	1997	Non-hospitalised person	no	no	no	no	no	no	no	no	no	yes	yes	no	yes	no	no	no	no	no	no	no	yes	no	no	no	no	yes	no	yes	yes	no	no	no	no	yes	no	no	no	no	no	no	no	no	no	yes
29594_2#185	29594_2#185_1	Z446	8	1997	Non-hospitalised person	no	no	no	no	no	no	no	no	no	no	no	no	no	no	no	no	no	no	no	no	no	no	no	no	no	no	no	yes	no	no	no	no	no	yes	no	no	no	no	no	no	no	no	no	yes
29594_2#187	29594_2#187_1	M342	11	2010	Hospitalised patient	no	no	no	no	no	no	no	no	no	no	no	no	no	no	no	no	no	no	no	no	no	no	no	no	no	no	no	yes	no	no	no	no	no	no	no	no	no	no	no	no	no	no	no	yes
29594_2#20	29594_2#20_1	Z432	4	1997	Non-hospitalised person	no	no	no	no	no	no	no	no	no	no	no	no	no	no	no	no	no	no	no	no	no	no	no	no	no	no	no	yes	no	no	no	no	no	no	no	no	no	no	no	no	no	no	no	yes
29594_2#24	29594_2#24_1	M539	3	2000	Non-hospitalised person	no	no	no	no	yes	no	no	no	no	yes	yes	no	no	no	no	no	no	no	no	no	yes	no	no	no	no	yes	no	yes	yes	no	no	no	no	yes	no	no	no	no	no	no	no	no	no	yes
29594_2#26	29594_2#26_1	M460	8	NA	Others	no	no	no	no	no	no	no	no	no	no	no	no	no	no	no	no	no	no	no	no	no	no	no	no	no	no	no	yes	no	no	no	no	no	no	no	no	no	no	no	no	no	no	no	yes
29594_2#27	29594_2#27_1	M439	6	1989	Hospitalised patient	HA	yes	no	no	no	no	yes	no	no	yes	yes	no	no	no	yes	no	yes	no	no	no	yes	no	no	no	no	no	no	yes	no	no	no	no	no	yes	no	no	no	no	no	no	no	no	no	yes
29594_2#28	29594_2#28_1	Z383	5	1997	Non-hospitalised person	no	no	no	no	no	no	no	no	no	no	no	no	no	no	no	no	no	no	no	no	no	no	no	no	no	no	no	yes	no	no	no	no	no	yes	no	no	no	no	no	no	no	no	no	yes
29594_2#30	29594_2#30_1	Z398	4	1997	Non-hospitalised person	no	no	no	no	no	no	no	no	no	no	no	no	no	no	no	no	no	no	no	no	no	no	no	no	no	no	no	yes	no	no	no	no	no	no	no	no	no	no	no	no	no	no	no	yes
29594_2#33	29594_2#33_1	Z418	4	1997	Non-hospitalised person	no	no	no	no	no	no	no	no	no	no	no	no	no	no	no	no	no	no	no	no	no	no	no	no	no	no	no	yes	no	no	no	no	no	yes	no	no	no	no	no	no	no	no	no	yes
29594_2#34	29594_2#34_1	Z434	22	1997	Non-hospitalised person	no	no	no	no	no	no	no	no	no	no	yes	no	no	no	no	no	no	no	no	no	yes	no	no	no	no	no	no	yes	no	no	no	no	no	yes	no	no	no	no	no	no	no	no	no	yes
29594_2#38	29594_2#38_1	M291	3	2010	Non-hospitalised person	no	no	no	no	no	no	no	no	no	yes	yes	no	yes	no	no	no	yes	no	no	no	yes	no	no	no	no	yes	no	yes	yes	no	no	no	yes	yes	no	no	no	no	no	no	no	no	no	yes
29594_2#39	29594_2#39_1	M459	67	NA	Others	no	no	no	no	no	no	no	no	no	no	no	no	no	no	no	no	no	no	no	no	no	no	no	no	no	no	no	yes	no	no	no	no	no	no	no	no	no	no	no	no	no	no	no	yes
29594_2#40	29594_2#40_1	M333	48	2009	Hospitalised patient	no	yes	yes	no	no	no	no	no	no	yes	no	no	no	no	no	no	no	no	no	no	yes	no	no	no	no	no	no	yes	no	no	no	no	no	yes	yes	no	no	no	no	no	no	no	no	yes
29594_2#41	29594_2#41_1	Z384	62	1997	Non-hospitalised person	no	no	no	no	no	no	no	no	no	no	no	no	no	no	no	no	no	no	no	no	no	no	no	no	no	no	no	yes	no	no	no	no	no	no	no	no	no	no	no	no	no	no	no	yes
[truncated: 29 more rows]
[truncated: 23 more columns]
