# Supplementary material for: Apparent nosocomial adaptation of Enterococcus faecalis predates the modern hospital era
Source: Nat Commun. 2021 Mar 9;12:1523. doi: 10.1038/s41467-021-21749-5 (PMC7943827; doi:10.1038/s41467-021-21749-5)
Supplement: Supplementary file 7 — Source Data [file 41467_2021_21749_MOESM7_ESM.zip]

Archive with 16 entries (11 files):
- SourceData/
- SourceData/.DS_Store
- __MACOSX/
- __MACOSX/SourceData/
- __MACOSX/SourceData/._.DS_Store
- SourceData/SourceData_Fig5/
- SourceData/SourceData_Fig5/.DS_Store
- __MACOSX/SourceData/SourceData_Fig5/
- __MACOSX/SourceData/SourceData_Fig5/._.DS_Store
- SourceData/SourceData_Fig5/Fig5a.tre
- __MACOSX/SourceData/SourceData_Fig5/._Fig5a.tre
- SourceData/SourceData_Fig5/Fig5c.tre
- __MACOSX/SourceData/SourceData_Fig5/._Fig5c.tre
- SourceData/SourceData_Fig5/Fig5b.tre
- SourceData/SourceData.xlsx
- __MACOSX/SourceData/._SourceData.xlsx
