# Supplementary material for: Apparent nosocomial adaptation of Enterococcus faecalis predates the modern hospital era
Source: Nat Commun. 2021 Mar 9;12:1523. doi: 10.1038/s41467-021-21749-5 (PMC7943827; doi:10.1038/s41467-021-21749-5)
Supplement: Supplementary file 7 — Source Data [file 41467_2021_21749_MOESM7_ESM.zip › SourceData/SourceData_Fig5/Fig5a.tre]

#NEXUS
Begin taxa;
	Dimensions ntax=188;
		Taxlabels
			26975_1#107_1_2005
			26975_1#113_1_1999
			26975_1#123_1_2000
			26975_1#141_1_1996
			26975_1#142_1_1996
			26975_1#145_1_1999
			26975_1#146_1_1999
			26975_1#183_1_2005
			26975_1#185_1_2006
			26975_1#207_1_2006
			26975_1#208_1_2006
			26975_1#228_1_2006
			26975_1#232_1_1999
			26975_1#255_1_2004
			26975_1#264_1_2006
			26975_1#267_1_2006
			26975_1#269_1_1996
			26975_1#297_1_1997
			26975_1#305_1_1997
			26975_1#321_1_1997
			26975_1#345_1_1998
			26975_1#381_1_2004
			26975_1#384_1_2005
			26975_1#53_1_1998
			26975_1#78_1_2005
			26975_1#81_1_2005
			26975_1#89_1_2004
			26975_2#10_1_2007
			26975_2#12_1_2007
			26975_2#13_1_2007
			26975_2#142_1_1997
			26975_2#149_1_1985
			26975_2#155_1_2005
			26975_2#178_1_2004
			26975_2#192_1_2002
			26975_2#200_1_2004
			26975_2#202_1_2005
			26975_2#219_1_2001
			26975_2#248_1_1997
			26975_2#43_1_1961
			26975_2#6_1_2006
			26975_2#8_1_2006
			27688_1#161_1_2009
			27688_1#171_1_2008
			27688_1#189_1_2008
			27688_1#197_1_2012
			27688_1#205_1_2015
			27688_1#209_1_2007
			27688_1#217_1_2010
			27688_1#234_1_2010
			27688_1#237_1_2014
			27688_1#245_1_2007
			27688_1#266_1_2009
			27688_1#267_1_2009
			27688_1#278_1_2008
			27688_1#282_1_2009
			27688_1#28_1_2016
			27688_1#299_1_2009
			27688_1#29_1_2009
			27688_1#315_1_2013
			27688_1#316_1_1997
			27688_1#324_1_2009
			27688_1#332_1_2009
			27688_1#347_1_2008
			27688_1#356_1_2009
			27688_1#364_1_2009
			27688_1#374_1_2004
			27688_1#379_1_2009
			27688_1#40_1_2011
			27688_1#44_1_2012
			27688_1#48_1_2014
			27688_1#56_1_2016
			27688_1#64_1_2009
			27688_1#72_1_2012
			27688_1#8_1_2013
			27688_1#96_1_1997
			27688_1#97_1_2009
			27688_1#98_1_2002
			27725_1#12_1_1999
			27725_1#161_1_2007
			27725_1#169_1_2009
			27725_1#173_1_2010
			27725_1#178_1_2007
			27725_1#190_1_2009
			27725_1#194_1_2011
			27725_1#230_1_2015
			27725_1#238_1_2007
			27725_1#246_1_2015
			27725_1#250_1_2010
			27725_1#254_1_2014
			27725_1#262_1_2011
			27725_1#267_1_2013
			27725_1#275_1_2008
			27725_1#287_1_2009
			27725_1#319_1_1993
			27725_1#31_1_2008
			27725_1#339_1_2000
			27725_1#376_1_2009
			27725_1#4_1_2013
			27725_1#8_1_2009
			28099_2#106_1_2001
			28099_2#110_1_2001
			28099_2#119_1_2002
			28099_2#127_1_2001
			28099_2#131_1_2002
			28099_2#135_1_2001
			28099_2#15_1_2016
			28099_2#183_1_2001
			28099_2#199_1_2001
			28099_2#1_1_2001
			28099_2#203_1_2001
			28099_2#207_1_2001
			28099_2#218_1_2001
			28099_2#228_1_2001
			28099_2#230_1_2002
			28099_2#234_1_2008
			28099_2#236_1_2002
			28099_2#252_1_2002
			28099_2#261_1_1996
			28099_2#268_1_2002
			28099_2#280_1_2002
			28099_2#284_1_2002
			28099_2#300_1_2001
			28099_2#301_1_2002
			28099_2#309_1_2008
			28099_2#30_1_2002
			28099_2#317_1_2001
			28099_2#321_1_2001
			28099_2#325_1_2001
			28099_2#332_1_2001
			28099_2#345_1_2007
			28099_2#349_1_2001
			28099_2#364_1_2001
			28099_2#369_1_2008
			28099_2#373_1_2002
			28099_2#379_1_2001
			28099_2#38_1_2001
			28099_2#41_1_2001
			28099_2#54_1_2010
			28099_2#58_1_2010
			28099_2#62_1_2011
			28099_2#66_1_2011
			28099_2#6_1_2002
			28099_2#70_1_2000
			28099_2#78_1_2010
			28099_2#82_1_2010
			28099_2#86_1_2011
			28099_2#90_1_2011
			28157_4#102_1_2015
			28157_4#135_1_2002
			28157_4#143_1_2001
			28157_4#190_1_2001
			28157_4#194_1_2001
			28157_4#218_1_2007
			28157_4#222_1_2007
			28157_4#226_1_2002
			28157_4#302_1_2001
			28157_4#350_1_2007
			28157_4#354_1_2007
			28157_4#365_1_2016
			28157_4#377_1_2001
			28157_4#381_1_2001
			28157_4#41_1_2001
			28157_4#57_1_2016
			28157_4#70_1_2016
			28157_4#79_1_2007
			28832_2#123_1_2006
			28832_2#191_1_2006
			28832_2#208_1_2002
			28832_2#209_1_2013
			28832_2#224_1_2006
			28832_2#232_1_1999
			28832_2#248_1_2005
			28832_2#252_1_2006
			28832_2#256_1_2007
			28832_2#257_1_2006
			28832_2#294_1_2005
			28832_2#298_1_2006
			28832_2#310_1_2005
			28832_2#331_1_2005
			28832_2#338_1_2000
			28832_2#342_1_2000
			28832_2#46_1_2006
			28832_2#7_1_2005
			28832_2#94_1_2005
			28832_2#98_1_2006
			29594_2#115_1_2000
			29594_2#60_1_1987
			;
End;
Begin trees;
	Translate
		1 26975_1#107_1_2005,
		2 26975_1#113_1_1999,
		3 26975_1#123_1_2000,
		4 26975_1#141_1_1996,
		5 26975_1#142_1_1996,
		6 26975_1#145_1_1999,
		7 26975_1#146_1_1999,
		8 26975_1#183_1_2005,
		9 26975_1#185_1_2006,
		10 26975_1#207_1_2006,
		11 26975_1#208_1_2006,
		12 26975_1#228_1_2006,
		13 26975_1#232_1_1999,
		14 26975_1#255_1_2004,
		15 26975_1#264_1_2006,
		16 26975_1#267_1_2006,
		17 26975_1#269_1_1996,
		18 26975_1#297_1_1997,
		19 26975_1#305_1_1997,
		20 26975_1#321_1_1997,
		21 26975_1#345_1_1998,
		22 26975_1#381_1_2004,
		23 26975_1#384_1_2005,
		24 26975_1#53_1_1998,
		25 26975_1#78_1_2005,
		26 26975_1#81_1_2005,
		27 26975_1#89_1_2004,
		28 26975_2#10_1_2007,
		29 26975_2#12_1_2007,
		30 26975_2#13_1_2007,
		31 26975_2#142_1_1997,
		32 26975_2#149_1_1985,
		33 26975_2#155_1_2005,
		34 26975_2#178_1_2004,
		35 26975_2#192_1_2002,
		36 26975_2#200_1_2004,
		37 26975_2#202_1_2005,
		38 26975_2#219_1_2001,
		39 26975_2#248_1_1997,
		40 26975_2#43_1_1961,
		41 26975_2#6_1_2006,
		42 26975_2#8_1_2006,
		43 27688_1#161_1_2009,
		44 27688_1#171_1_2008,
		45 27688_1#189_1_2008,
		46 27688_1#197_1_2012,
		47 27688_1#205_1_2015,
		48 27688_1#209_1_2007,
		49 27688_1#217_1_2010,
		50 27688_1#234_1_2010,
		51 27688_1#237_1_2014,
		52 27688_1#245_1_2007,
		53 27688_1#266_1_2009,
		54 27688_1#267_1_2009,
		55 27688_1#278_1_2008,
		56 27688_1#282_1_2009,
		57 27688_1#28_1_2016,
		58 27688_1#299_1_2009,
		59 27688_1#29_1_2009,
		60 27688_1#315_1_2013,
		61 27688_1#316_1_1997,
		62 27688_1#324_1_2009,
		63 27688_1#332_1_2009,
		64 27688_1#347_1_2008,
		65 27688_1#356_1_2009,
		66 27688_1#364_1_2009,
		67 27688_1#374_1_2004,
		68 27688_1#379_1_2009,
		69 27688_1#40_1_2011,
		70 27688_1#44_1_2012,
		71 27688_1#48_1_2014,
		72 27688_1#56_1_2016,
		73 27688_1#64_1_2009,
		74 27688_1#72_1_2012,
		75 27688_1#8_1_2013,
		76 27688_1#96_1_1997,
		77 27688_1#97_1_2009,
		78 27688_1#98_1_2002,
		79 27725_1#12_1_1999,
		80 27725_1#161_1_2007,
		81 27725_1#169_1_2009,
		82 27725_1#173_1_2010,
		83 27725_1#178_1_2007,
		84 27725_1#190_1_2009,
		85 27725_1#194_1_2011,
		86 27725_1#230_1_2015,
		87 27725_1#238_1_2007,
		88 27725_1#246_1_2015,
		89 27725_1#250_1_2010,
		90 27725_1#254_1_2014,
		91 27725_1#262_1_2011,
		92 27725_1#267_1_2013,
		93 27725_1#275_1_2008,
		94 27725_1#287_1_2009,
		95 27725_1#319_1_1993,
		96 27725_1#31_1_2008,
		97 27725_1#339_1_2000,
		98 27725_1#376_1_2009,
		99 27725_1#4_1_2013,
		100 27725_1#8_1_2009,
		101 28099_2#106_1_2001,
		102 28099_2#110_1_2001,
		103 28099_2#119_1_2002,
		104 28099_2#127_1_2001,
		105 28099_2#131_1_2002,
		106 28099_2#135_1_2001,
		107 28099_2#15_1_2016,
		108 28099_2#183_1_2001,
		109 28099_2#199_1_2001,
		110 28099_2#1_1_2001,
		111 28099_2#203_1_2001,
		112 28099_2#207_1_2001,
		113 28099_2#218_1_2001,
		114 28099_2#228_1_2001,
		115 28099_2#230_1_2002,
		116 28099_2#234_1_2008,
		117 28099_2#236_1_2002,
		118 28099_2#252_1_2002,
		119 28099_2#261_1_1996,
		120 28099_2#268_1_2002,
		121 28099_2#280_1_2002,
		122 28099_2#284_1_2002,
		123 28099_2#300_1_2001,
		124 28099_2#301_1_2002,
		125 28099_2#309_1_2008,
		126 28099_2#30_1_2002,
		127 28099_2#317_1_2001,
		128 28099_2#321_1_2001,
		129 28099_2#325_1_2001,
		130 28099_2#332_1_2001,
		131 28099_2#345_1_2007,
		132 28099_2#349_1_2001,
		133 28099_2#364_1_2001,
		134 28099_2#369_1_2008,
		135 28099_2#373_1_2002,
		136 28099_2#379_1_2001,
		137 28099_2#38_1_2001,
		138 28099_2#41_1_2001,
		139 28099_2#54_1_2010,
		140 28099_2#58_1_2010,
		141 28099_2#62_1_2011,
		142 28099_2#66_1_2011,
		143 28099_2#6_1_2002,
		144 28099_2#70_1_2000,
		145 28099_2#78_1_2010,
		146 28099_2#82_1_2010,
		147 28099_2#86_1_2011,
		148 28099_2#90_1_2011,
		149 28157_4#102_1_2015,
		150 28157_4#135_1_2002,
		151 28157_4#143_1_2001,
		152 28157_4#190_1_2001,
		153 28157_4#194_1_2001,
		154 28157_4#218_1_2007,
		155 28157_4#222_1_2007,
		156 28157_4#226_1_2002,
		157 28157_4#302_1_2001,
		158 28157_4#350_1_2007,
		159 28157_4#354_1_2007,
		160 28157_4#365_1_2016,
		161 28157_4#377_1_2001,
		162 28157_4#381_1_2001,
		163 28157_4#41_1_2001,
		164 28157_4#57_1_2016,
		165 28157_4#70_1_2016,
		166 28157_4#79_1_2007,
		167 28832_2#123_1_2006,
		168 28832_2#191_1_2006,
		169 28832_2#208_1_2002,
		170 28832_2#209_1_2013,
		171 28832_2#224_1_2006,
		172 28832_2#232_1_1999,
		173 28832_2#248_1_2005,
		174 28832_2#252_1_2006,
		175 28832_2#256_1_2007,
		176 28832_2#257_1_2006,
		177 28832_2#294_1_2005,
		178 28832_2#298_1_2006,
		179 28832_2#310_1_2005,
		180 28832_2#331_1_2005,
		181 28832_2#338_1_2000,
		182 28832_2#342_1_2000,
		183 28832_2#46_1_2006,
		184 28832_2#7_1_2005,
		185 28832_2#94_1_2005,
		186 28832_2#98_1_2006,
		187 29594_2#115_1_2000,
		188 29594_2#60_1_1987
;
tree TREE1 = (((((((((1[&height=11.0,height_95%_HPD={10.999999999999943,11.000000000000057},height_median=11.000000000000028,height_range={10.999999999999915,11.000000000000142},length=18.358068506261063,length_95%_HPD={14.70557211525761,22.336918102112065},length_median=18.300935241851946,length_range={0.03563751266175785,27.22128419650582}]:18.575196755245003,(3[&height=16.0,height_95%_HPD={15.…
End;
