# Supplementary material for: Apparent nosocomial adaptation of Enterococcus faecalis predates the modern hospital era
Source: Nat Commun. 2021 Mar 9;12:1523. doi: 10.1038/s41467-021-21749-5 (PMC7943827; doi:10.1038/s41467-021-21749-5)
Supplement: Supplementary file 7 — Source Data [file 41467_2021_21749_MOESM7_ESM.zip › SourceData/SourceData_Fig5/Fig5c.tre]

#NEXUS

Begin taxa;
	Dimensions ntax=31;
		Taxlabels
			26975_1#144_1_1999 
			26975_1#188_1_1996 
			26975_1#211_1_2003 
			26975_1#276_1_1999 
			26975_1#287_1_1997 
			26975_1#368_1_2002 
			26975_1#371_1_2002 
			26975_1#98_1_2004 
			26975_2#143_1_1997 
			26975_2#150_1_1998 
			26975_2#207_1_1996 
			26975_2#212_1_2000 
			26975_2#224_1_2003 
			27688_1#106_1_2014 
			27688_1#158_1_2002 
			27725_1#315_1_2002 
			28099_2#265_1_2002 
			28099_2#50_1_1999 
			28099_2#57_1_2001 
			28157_4#106_1_2015 
			28157_4#369_1_2016 
			28157_4#373_1_2015 
			28157_4#61_1_2016 
			28157_4#65_1_2016 
			28157_4#74_1_2016 
			28157_4#78_1_2015 
			28157_4#82_1_2015 
			28157_4#86_1_2015 
			28157_4#90_1_2015 
			28157_4#94_1_2015 
			28157_4#98_1_2015
			;
End;
Begin trees;
	Translate
		   1 26975_1#144_1_1999,
		   2 26975_1#188_1_1996,
		   3 26975_1#211_1_2003,
		   4 26975_1#276_1_1999,
		   5 26975_1#287_1_1997,
		   6 26975_1#368_1_2002,
		   7 26975_1#371_1_2002,
		   8 26975_1#98_1_2004,
		   9 26975_2#143_1_1997,
		  10 26975_2#150_1_1998,
		  11 26975_2#207_1_1996,
		  12 26975_2#212_1_2000,
		  13 26975_2#224_1_2003,
		  14 27688_1#106_1_2014,
		  15 27688_1#158_1_2002,
		  16 27725_1#315_1_2002,
		  17 28099_2#265_1_2002,
		  18 28099_2#50_1_1999,
		  19 28099_2#57_1_2001,
		  20 28157_4#106_1_2015,
		  21 28157_4#369_1_2016,
		  22 28157_4#373_1_2015,
		  23 28157_4#61_1_2016,
		  24 28157_4#65_1_2016,
		  25 28157_4#74_1_2016,
		  26 28157_4#78_1_2015,
		  27 28157_4#82_1_2015,
		  28 28157_4#86_1_2015,
		  29 28157_4#90_1_2015,
		  30 28157_4#94_1_2015,
		  31 28157_4#98_1_2015
;
tree TREE1 = ((((((((1[&height=17.0,height_95%_HPD={16.999999999999986,17.00000000000003},height_median=17.0,height_range={16.999999999999943,17.00000000000007},length=4.614148306724825,length_95%_HPD={3.01508186337486,6.384326143092238},length_median=4.5285941303796875,length_range={0.05643209342595057,12.028848543512794}]:4.2599121999477205,7[&height=14.0,height_95%_HPD={13.999999999999986,14.000000000000028},height_median=14.0,height_range={13.999999999999943,14.000000000000085},length=7.756976507810669,length_95%_HPD={6.075106728468981,9.800793028450698},length_median=7.646539574651953,length_range={0.17087213776039611,15.028848543512794}]:7.2599121999477205)[&height=21.329086537647516,height_95%_HPD={19.819538772234367,23.051123511263484},height_median=21.25991219994772,height_range={18.47251073032116,29.028848543512794},length=0.47865973497633235,length_95%_HPD={6.676296608532084E-5,1.3353895443506616},length_median=0.3589854285581282,length_range={6.676296608532084E-5,3.4737069195432895},posterior=0.39169721882753766]:0.6029215562796679,(2[&height=20.0,height_95%_HPD={19.999999999999986,20.00000000000003},height_median=20.0,height_range={19.999999999999943,20.000000000000057},length=0.22752041373569995,length_95%_HPD={4.684134950139196E-6,0.68177060262515},length_median=0.1583185676583696,length_range={4.684134950139196E-6,3.3211870094703357}]:0.1583071458701184,11[&height=20.0,height_95%_HPD={19.999999999999986,20.00000000000003},height_median=20.0,height_range={19.999999999999943,20.000000000000057},length=0.22755842783775485,length_95%_HPD={4.684134950139196E-6,0.6821449045267798},length_median=0.1583185676583696,length_range={4.684134950139196E-6,3.3211870094703357}]:0.1583071458701184)[&height=20.22751761541336,height_95%_HPD={20.000004684134964,20.681770602625136},height_median=20.15830714587012,height_range={20.000004684134964,23.32118700947035},length=1.573751214199078,length_95%_HPD={0.3568581353115263,3.039699736574775},length_median=1.4551329365837162,length_range={0.0391080818126639,9.207795083073933},posterior=0.9999629670777321]:1.70452661035727)[&height=21.997405420783174,height_95%_HPD={20.633451950518733,23.727592092813296},height_median=21.86283375622739,height_range={20.246602001893606,30.20493386321857},length=0.7275373934826861,length_95%_HPD={0.001418801013201687,1.7682111728124994},length_median=0.6000136098146811,length_range={3.0556436721695945E-4,4.820399597745478},posterior=0.8088360552531201]:0.612254517928605,((6[&height=14.0,height_95%_HPD={13.999999999999986,14.000000000000028},height_median=14.0,height_range={13.999999999999943,14.000000000000085},length=4.376738160769248,length_95%_HPD={2.8313404394143475,6.0599239138824},length_median=4.294798564560509,length_range={0.07506449267653537,10.703216317495787}]:4.294898328322219,12[&height=16.0,height_95%_HPD={15.999999999999986,16.00000000000003},height_median=16.0,height_range={15.999999999999943,16.000000000000085},length=2.3768794279204055,length_95%_HPD={0.8313404394143475,4.0599239138824},length_median=2.2947985645605087,length_range={0.004897871288605415,8.703216317495787}]:2.294898328322219)[&height=18.377053243162106,height_95%_HPD={16.831506589678895,20.059766538521828},height_median=18.29489832832222,height_range={16.178385084781127,24.70321631749576},length=2.429892465745399,length_95%_HPD={0.9110591927369569,4.110214679537165},length_median=2.3571580568590065,length_range={0.22659686534146317,8.565247854575887},posterior=0.9999259341554642]:2.426158819126428,13[&height=13.0,height_95%_HPD={12.999999999999986,13.000000000000028},height_median=13.0,height_range={12.999999999999943,13.000000000000085},length=7.806400867396641,length_95%_HPD={5.7385423931281,10.012248893892178},length_median=7.7209810150458225,length_range={0.34235478181798307,16.481599994622258}]:7.721057147448647)[&height=20.80688216059238,height_95%_HPD={18.740906502827926,23.012248893892206},height_median=20.721057147448647,height_range={17.54716398519959,29.481599994622258},length=1.7062903198759198,length_95%_HPD={0.42127944133522277,3.1053349328772697},length_median=1.6308882190024043,length_range={0.04788905286707745,5.7401766554741585},posterior=0.9998889012331963]:1.7540311267073463)[&height=22.628074288910287,height_95%_HPD={20.897407018682543,24.714362495578513},height_median=22.475088274155993,height_range={20.357615735533443,31.836901205863228},length=7.172988852053346,length_95%_HPD={4.286594854830042,10.543946844547989},length_median=7.0170680166213515,length_range={2.6410625026690298,19.558607417386355},posterior=0.9999259341554642]:7.0679600241649325,5[&height=19.0,height_95%_HPD={18.999999999999986,19.00000000000003},height_median=19.0,height_range={18.999999999999943,19.00000000000007},length=10.800288487561248,length_95%_HPD={7.008053835472722,15.15814234129796},length_median=10.54300809288064,length_range={0.33874064552726324,29.370079401628686}]:10.543048298320926)[&height=29.801063140963432,height_95%_HPD={26.0085854729448,34.15774456216805},height_median=29.543048298320926,height_range={23.64791949311281,48.370079401628686},length=9.882686877548366,length_95%_HPD={5.696817386987334,14.428572987968337},length_median=9.655771723011512,length_range={3.891415186258797,26.2291750714614},posterior=0.9999259341554642]:9.702226360266486,9[&height=19.0,height_95%_HPD={18.999999999999986,19.00000000000003},height_median=19.0,height_range={18.999999999999957,19.00000000000007},length=20.682247908671858,length_95%_HPD={14.219535707240759,28.09131078565933},length_median=20.24500811030226,length_range={0.3454198138813922,52.8471840784884}]:20.245274658587412)[&height=39.683750018511766,height_95%_HPD={33.223797140770984,47.09131078565933},height_median=39.24527465858741,height_range={28.795546897335633,71.8471840784884},length=4.042413588908237,length_95%_HPD={1.5257239916845577,6.956843343379369},length_median=3.8536715162410005,length_range={0.6057578208490639,14.288922349424254},posterior=0.9999259341554642]:3.9682018211633405,((17[&height=14.0,height_95%_HPD={13.999999999999986,14.000000000000028},height_median=14.0,height_range={13.999999999999957,14.000000000000071},length=8.220025112369804,length_95%_HPD={5.465475858941176,11.190336028893412},length_median=8.08093587864343,length_range={0.22969243076906665,17.287205604754803}]:7.6729443786184675,19[&height=15.0,height_95%_HPD={14.999999999999986,15.000000000000028},height_median=15.0,height_range={14.999999999999943,15.000000000000071},length=7.151838406082184,length_95%_HPD={4.464251911907667,10.039987338014967},length_median=7.014994476402137,length_range={0.06572434678315098,17.158432819070242}]:6.6729443786184675)[&height=21.81261423885719,height_95%_HPD={19.208013366935745,24.611969799948042},height_median=21.672944378618467,height_range={17.799654081762014,30.123435015189898},length=0.8610184762170002,length_95%_HPD={1.0330428597171704E-4,2.3526887058955523},length_median=0.6604922529118014,length_range={1.0330428597171704E-4,5.91748519623566},posterior=0.5197940969521905]:0.9051073083619556,18[&height=17.0,height_95%_HPD={16.999999999999986,17.00000000000003},height_median=17.0,height_range={16.999999999999943,17.00000000000007},length=5.5196068722760625,length_95%_HPD={3.0865253674808173,8.384240605596261},length_median=5.359351411831213,length_range={0.31196689374513653,15.697646877533359}]:5.578051686980423)[&height=22.748104451468038,height_95%_HPD={20.157930873210816,25.61605947800804},height_median=22.578051686980423,height_range={18.81387180037251,32.69764687753336},length=20.978059155952028,length_95%_HPD={14.864609473317628,28.18191848229668},length_median=20.59533636342678,length_range={10.895049567361117,52.72433749548949},posterior=0.9999259341554642]:20.63542479277033)[&height=43.726163607419785,height_95%_HPD={35.928363335922164,52.22906886841582},height_median=43.21347647975075,height_range={30.837361635307193,81.19605227985875},length=11.01333211910644,length_95%_HPD={5.706152033167605,16.769679416382594},length_median=10.727185905317135,length_range={2.993014207499648,28.18996484041395},posterior=0.9999259341554642]:10.793977936394981,(3[&height=13.0,height_95%_HPD={12.999999999999986,13.000000000000028},height_median=13.0,height_range={12.999999999999957,13.000000000000057},length=8.270383402733435,length_95%_HPD={5.891787051350036,10.970753935340667},length_median=8.102400489510302,length_range={0.0748605076617519,20.719351401683667}]:8.102471742561264,4[&height=17.0,height_95%_HPD={16.999999999999986,17.00000000000003},height_median=17.0,height_range={16.999999999999957,17.000000000000057},length=4.270678482121939,length_95%_HPD={1.891787051350036,6.970753935340667},length_median=4.102400489510302,length_range={0.05643209342595057,16.719351401683667}]:4.102471742561264)[&height=21.270974767100313,height_95%_HPD={18.86169139733113,23.93758379578334},height_median=21.102471742561264,height_range={17.8256920549411,33.71935140168367},length=33.468520959426144,length_95%_HPD={23.846736026887925,44.57867945142179},length_median=32.815452366136405,length_range={16.52643629537922,74.50729163970101},posterior=0.9999259341554642]:32.90498267358447)[&height=54.73949572652677,height_95%_HPD={44.07847509085219,67.3121299689803},height_median=54.007454416145734,height_range={35.00039042732242,108.22664304138468},length=43.982616645523656,length_95%_HPD={28.64978161813437,60.226576611959175},length_median=43.004494548920945,length_range={22.845996259005275,142.4464178426052},posterior=0.9999259341554642]:43.004785927332705,((8[&height=12.0,height_95%_HPD={11.999999999999986,12.000000000000028},height_median=12.0,height_range={11.999999999999972,12.000000000000057},length=27.656806163483672,length_95%_HPD={19.43726057344235,37.168300679125196},length_median=27.05420079546071,length_range={0.4128248160311223,68.99820207274149}]:26.95646684249533,(10[&height=18.0,height_95%_HPD={17.999999999999986,18.00000000000003},height_median=18.0,height_range={17.999999999999957,18.00000000000007},length=11.228410070328433,length_95%_HPD={5.649014990686197,17.49298589875309},length_median=10.826289486566068,length_range={0.6194747195255701,36.04859257842725}]:10.826853099944003,14[&height=2.0,height_95%_HPD={1.9999999999999858,2.0000000000000284},height_median=2.0,height_range={1.9999999999999574,2.0000000000000853},length=27.22717217757751,length_95%_HPD={21.649014990686197,33.49298589875309},length_median=26.82628948656607,length_range={0.11886126156096566,52.04859257842725}]:26.826853099944003)[&height=29.229165456093426,height_95%_HPD={23.650026225349436,35.49150153816839},height_median=28.826853099944003,height_range={21.492252430793734,54.04859257842725},length=10.420787743773335,length_95%_HPD={5.313808298714882,15.859315067148486},length_median=10.13782512757546,length_range={2.7540646482137987,28.79111504455048},posterior=0.9999259341554642]:10.129613742551328)[&height=39.55680025001374,height_95%_HPD={31.46438367430092,49.08330880674349},height_median=38.95646684249533,height_range={27.361170644563238,80.99820207274149},length=3.3100916363804966,length_95%_HPD={0.0013075915396214555,6.8716612595657836},length_median=3.04372454149501,length_range={9.844129233229637E-4,17.95518551099441},posterior=0.9491908306484464]:3.189235707728109,((15[&height=14.0,height_95%_HPD={13.999999999999986,14.000000000000028},height_median=14.0,height_range={13.999999999999957,14.000000000000057},length=8.177641614135355,length_95%_HPD={4.677609583705241,12.113751529995966},length_median=7.915019411565623,length_range={0.19524364263015492,20.431096997150235}]:7.939372573093422,16[&height=14.0,height_95%_HPD={13.999999999999986,14.000000000000028},height_median=14.0,height_range={13.999999999999972,14.000000000000057},length=7.953170446820934,length_95%_HPD={4.166863319584181,12.097412444955324},length_median=7.723990052685821,length_range={0.007434307275149266,19.904856225257106}]:7.939372573093422)[&height=22.208664579124314,height_95%_HPD={18.6481685057457,26.142610135019083},height_median=21.939372573093422,height_range={17.341092318299218,33.904856225257134},length=1.3695736645598675,length_95%_HPD={4.499892201792477E-4,3.2621378574108917},length_median=1.1592204562683932,length_range={4.499892201792477E-4,10.744596905079518},posterior=0.7171055067955412]:0.9293045488039695,((((((((20[&height=1.0,height_95%_HPD={0.9999999999999858,1.0000000000000284},height_median=1.0,height_range={0.9999999999999716,1.0000000000000568},length=0.5696802121196115,length_95%_HPD={0.026206579616456338,1.2710434656008829},length_median=0.49850512953138093,length_range={0.004074682358051973,3.8717005650437386}]:0.686824686980188,(29[&height=1.0,height_95%_HPD={0.9999999999999858,1.0000000000000284},height_median=1.0,height_range={0.9999999999999716,1.0000000000000568},length=0.49286132078953604,length_95%_HPD={0.02368116212227278,1.1271395695206934},length_median=0.4258564800890525,length_range={0.0026680585018397096,3.0941343328579762}]:0.37001843433937154,31[&height=1.0,height_95%_HPD={0.9999999999999858,1.0000000000000284},height_median=1.0,height_range={0.9999999999999716,1.0000000000000568},length=0.5704821865669468,length_95%_HPD={0.03628215877526486,1.2796573999811898},length_median=0.49899698839007556,length_range={0.0026680585018397096,3.758282365751768}]:0.37001843433937154)[&height=1.424806053097711,height_95%_HPD={1.0188729399804402,1.9707212620602803},height_median=1.3700184343393715,height_range={1.0026680585018397,4.094134332858005},length=0.33624240347366074,length_95%_HPD={3.8546894444380086E-5,0.9360076041492107},length_median=0.2520254632766523,length_range={3.8546894444380086E-5,2.974022929544901},posterior=0.38514239158612007]:0.3168062526408164)[&height=1.7493432360929375,height_95%_HPD={1.1201354573251052,2.481182204410871},height_median=1.686824686980188,height_range={1.027630207371729,4.87170056504371},length=0.816591958376042,length_95%_HPD={0.024545394993694458,1.7875227896291364},length_median=0.7255652351258917,length_range={1.7812459540778036E-4,4.531186073088037},posterior=0.9856682590823241]:0.7171686185225781,(24[&height=5.51240964760891E-15,height_95%_HPD={0.0,1.4210854715202004E-14},height_median=0.0,height_range={0.0,5.6843418860808015E-14},length=2.129004432726464,length_95%_HPD={0.7619931916460985,3.5780903465639966},length_median=2.0939093561146507,length_range={0.15020895924953948,6.606211218575027}]:1.6633842565995138,25[&height=5.495832159051014E-15,height_95%_HPD={0.0,1.4210854715202004E-14},height_median=0.0,height_range={0.0,5.6843418860808015E-14},length=2.0517212816662744,length_95%_HPD={0.7461094059986948,3.3784540798008322},length_median=2.021240117629432,length_range={0.026094800836933274,5.568530966699257}]:1.6633842565995138)[&height=1.697978870579577,height_95%_HPD={0.5958778260985156,2.834047532998426},height_median=1.6633842565995138,height_range={0.15020895924953948,5.066196839899817},length=0.778442333906896,length_95%_HPD={0.001013456025788173,1.8583089959198134},length_median=0.6776138757415708,length_range={1.6986388703799093E-4,4.376461276729671},posterior=0.46361515387179203]:0.7406090489032522)[&height=2.4701393647608625,height_95%_HPD={1.5460516922007628,3.545267060523898},height_median=2.403993305502766,height_range={1.2203676597502806,5.822507596214223},length=0.5866794494490499,length_95%_HPD={1.3279927387088719E-5,1.5430907471814663},length_median=0.4698732406155557,length_range={1.3279927387088719E-5,4.317753714501464},posterior=0.3509980372551198]:0.5140673696841205,28[&height=1.0,height_95%_HPD={0.9999999999999858,1.0000000000000142},height_median=1.0,height_range={0.9999999999999716,1.0000000000000568},length=1.6223113173362196,length_95%_HPD={0.4348756923809134,2.9453773032062998},length_median=1.544287468962267,length_range={0.05947752796167549,5.4836603548589835}]:1.9180606751868865)[&height=2.9958942458787043,height_95%_HPD={1.9286327651440587,4.245519288946014},height_median=2.9180606751868865,height_range={1.481063026657921,6.606211218575027},length=1.4679614684965654,length_95%_HPD={0.24284547221913044,2.9437793043707075},length_median=1.3568815749810739,length_range={0.014370676039817454,6.480897931488229},posterior=0.9998889012331963]:1.3494833013639749,22[&height=1.0,height_95%_HPD={0.9999999999999858,1.0000000000000142},height_median=1.0,height_range={0.9999999999999716,1.0000000000000568},length=3.4617969322452558,length_95%_HPD={1.8460723374514885,5.317128503084618},length_median=3.349337613771013,length_range={0.053159514608804415,11.137563597518863}]:3.2675439765508614)[&height=4.36309700420747,height_95%_HPD={2.8455521801297294,6.091036371821005},height_median=4.267543976550861,height_range={2.1711347129261185,10.384114032238557},length=0.9122774936221836,length_95%_HPD={0.022096010501741148,2.0694027199544536},length_median=0.7919857514357957,length_range={0.001383446440755165,6.624502748081255},posterior=0.8561270969892234]:0.699090827982424,30[&height=1.0,height_95%_HPD={0.9999999999999858,1.0000000000000142},height_median=1.0,height_range={0.9999999999999716,1.0000000000000568},length=4.153948092754714,length_95%_HPD={2.2193335301817143,6.276142088736947},length_median=4.051007622691671,length_range={0.023974987897329214,11.661050346997825}]:3.9666348045332853)[&height=5.082476620484488,height_95%_HPD={3.4489291266791895,7.023272237763152},height_median=4.966634804533285,height_range={2.8348031355572516,9.938851581556747},length=0.440227773720737,length_95%_HPD={3.5851704346612223E-4,1.2643649353279045},length_median=0.32247208549479467,length_range={3.5851704346612223E-4,2.7963741637120876},posterior=0.09891493537755064]:0.37297827905770475,(21[&height=5.610822040000228E-15,height_95%_HPD={0.0,1.4210854715202004E-14},height_median=0.0,height_range={0.0,5.6843418860808015E-14},length=5.076054203122378,length_95%_HPD={3.0675938692523204,7.2298975833196835},length_median=4.975076035393627,length_range={0.026094800836933274,11.576883088754954}]:4.410303079361611,27[&height=1.0,height_95%_HPD={0.9999999999999858,1.0000000000000142},height_median=1.0,height_range={0.9999999999999716,1.0000000000000568},length=3.878528947881043,length_95%_HPD={2.0034129483323113,5.944865966369946},length_median=3.774183237340438,length_range={0.08452946513483539,9.6839826635576}]:3.4103030793616114)[&height=4.510096583496028,height_95%_HPD={2.7839113134158,6.525736737203374},height_median=4.410303079361611,height_range={1.7770017173728974,9.175080337938141},length=0.6770780944737571,length_95%_HPD={5.8296987745620754E-5,1.8736265284074847},length_median=0.5046848070915999,length_range={5.8296987745620754E-5,5.693797966002123},posterior=0.1898307595452357]:0.9293100042293787)[&height=5.427612014901745,height_95%_HPD={3.7905573058445015,7.352678163070948},height_median=5.33961308359099,height_range={2.9743368618593564,9.950391450822337},length=0.5739849602856377,length_95%_HPD={3.1597943934968953E-4,1.5710551885676978},length_median=0.4348518999844089,length_range={3.1597943934968953E-4,4.342632403188247},posterior=0.09791504647631745]:0.2773455520626129,23[&height=5.5572741206108344E-15,height_95%_HPD={0.0,1.4210854715202004E-14},height_median=0.0,height_range={0.0,5.6843418860808015E-14},length=5.342338685814982,length_95%_HPD={3.352668794971919,7.563142403970858},length_median=5.227609293609959,length_range={0.1739458987678404,12.294417356062922}]:5.616958635653603)[&height=5.730109098263728,height_95%_HPD={3.9596283073048255,7.644765034322532},height_median=5.616958635653603,height_range={3.364956730172196,10.932644011376112},length=0.5389620921941468,length_95%_HPD={2.5832236923406526E-4,1.5152786428713796},length_median=0.39523483763403533,length_range={2.5832236923406526E-4,4.303265460774114},posterior=0.1969040476984039]:0.4308184411465277,26[&height=1.0,height_95%_HPD={0.9999999999999858,1.0000000000000142},height_median=1.0,height_range={0.9999999999999716,1.0000000000000568},length=4.52550197671683,length_95%_HPD={2.570776528109178,6.706529378902843},length_median=4.409253868351428,length_range={0.023974987897329214,10.204892809315822}]:5.047777076800131)[&height=6.167238533426699,height_95%_HPD={4.214733465188303,8.274442692810936},height_median=6.047777076800131,height_range={1.3407410774305077,12.946052277565826},length=16.74413789131324,length_95%_HPD={12.811336972827561,20.849384938729997},length_median=16.56864108667193,length_range={1.1742288079721845,29.06265352689276},posterior=0.9999629670777321]:16.82090004509726)[&height=23.184248130684132,height_95%_HPD={19.08118642881179,27.95457951604297},height_median=22.86867712189739,height_range={17.625022739312634,38.54657783725179},length=19.598972424309,length_95%_HPD={13.318245973378886,26.811227388755867},length_median=19.190087199488197,length_range={10.139530980961009,46.13948409262194},posterior=0.9999259341554642]:19.27702542832605)[&height=42.80983916823797,height_95%_HPD={33.854682659112036,53.34897351888546},height_median=42.14570255022344,height_range={28.386829092103394,82.10900850099478},length=55.912273203812155,length_95%_HPD={39.30037432797586,73.82474606017203},length_median=54.80295339410826,length_range={29.997858746161445,168.5640523829951},posterior=0.9999259341554642]:54.866537793255)[&height=98.7163591476713,height_95%_HPD={75.0770316265048,125.70611357089955},height_median=97.01224034347844,height_range={20.760331336524132,250.67306088398988},length=0.0,posterior=1.0]:0.0;
End;
