# Supplementary material for: Apparent nosocomial adaptation of Enterococcus faecalis predates the modern hospital era
Source: Nat Commun. 2021 Mar 9;12:1523. doi: 10.1038/s41467-021-21749-5 (PMC7943827; doi:10.1038/s41467-021-21749-5)
Supplement: Supplementary file 7 — Source Data [file 41467_2021_21749_MOESM7_ESM.zip › SourceData/SourceData_Fig5/Fig5b.tre]

#NEXUS
Begin taxa;
	Dimensions ntax=96;
		Taxlabels
			26975_1#102_1_2004
			26975_1#104_1_2005
			26975_1#105_1_2005
			26975_1#106_1_2005
			26975_1#110_1_2006
			26975_1#126_1_2001
			26975_1#150_1_2000
			26975_1#155_1_2001
			26975_1#156_1_2001
			26975_1#165_1_2003
			26975_1#169_1_2004
			26975_1#176_1_2001
			26975_1#177_1_2003
			26975_1#179_1_2002
			26975_1#181_1_2003
			26975_1#187_1_1996
			26975_1#189_1_1999
			26975_1#190_1_1999
			26975_1#191_1_2001
			26975_1#192_1_2002
			26975_1#195_1_2003
			26975_1#196_1_2003
			26975_1#197_1_2004
			26975_1#199_1_2004
			26975_1#204_1_2005
			26975_1#218_1_2004
			26975_1#219_1_2004
			26975_1#221_1_2005
			26975_1#223_1_2005
			26975_1#235_1_1999
			26975_1#237_1_2000
			26975_1#240_1_2001
			26975_1#242_1_2001
			26975_1#244_1_2001
			26975_1#246_1_2002
			26975_1#248_1_2003
			26975_1#249_1_2003
			26975_1#250_1_2003
			26975_1#251_1_2003
			26975_1#256_1_2004
			26975_1#258_1_2005
			26975_1#266_1_2006
			26975_1#273_1_1999
			26975_1#277_1_1999
			26975_1#286_1_2001
			26975_1#318_1_1997
			26975_1#320_1_1998
			26975_1#332_1_1998
			26975_1#334_1_1998
			26975_1#356_1_1998
			26975_1#357_1_1998
			26975_1#359_1_1998
			26975_1#361_1_1997
			26975_1#362_1_1997
			26975_1#363_1_1998
			26975_1#366_1_2002
			26975_1#369_1_2002
			26975_1#375_1_2003
			26975_1#72_1_2000
			26975_1#73_1_2002
			26975_1#77_1_2004
			26975_2#158_1_2006
			26975_2#161_1_2005
			26975_2#170_1_2003
			26975_2#181_1_2005
			26975_2#195_1_2003
			26975_2#209_1_1999
			26975_2#210_1_1999
			26975_2#211_1_1999
			26975_2#214_1_2000
			26975_2#217_1_2001
			26975_2#218_1_2001
			26975_2#223_1_2002
			26975_2#246_1_2002
			26975_2#9_1_2007
			27688_1#113_1_2004
			27688_1#145_1_2004
			27688_1#172_1_2016
			27688_1#17_1_2004
			27688_1#181_1_2003
			27688_1#190_1_2009
			27688_1#210_1_2003
			27688_1#226_1_2009
			27688_1#242_1_2004
			27688_1#312_1_2004
			27688_1#35_1_2016
			27688_1#376_1_2004
			27688_1#3_1_2012
			27688_1#41_1_2003
			27688_1#92_1_2004
			27725_1#242_1_2014
			27725_1#372_1_2002
			28157_4#233_1_2018
			28157_4#237_1_2018
			29594_2#27_1_1989
			29594_2#48_1_2004
			;
End;
Begin trees;
	Translate
		1 26975_1#102_1_2004,
		2 26975_1#104_1_2005,
		3 26975_1#105_1_2005,
		4 26975_1#106_1_2005,
		5 26975_1#110_1_2006,
		6 26975_1#126_1_2001,
		7 26975_1#150_1_2000,
		8 26975_1#155_1_2001,
		9 26975_1#156_1_2001,
		10 26975_1#165_1_2003,
		11 26975_1#169_1_2004,
		12 26975_1#176_1_2001,
		13 26975_1#177_1_2003,
		14 26975_1#179_1_2002,
		15 26975_1#181_1_2003,
		16 26975_1#187_1_1996,
		17 26975_1#189_1_1999,
		18 26975_1#190_1_1999,
		19 26975_1#191_1_2001,
		20 26975_1#192_1_2002,
		21 26975_1#195_1_2003,
		22 26975_1#196_1_2003,
		23 26975_1#197_1_2004,
		24 26975_1#199_1_2004,
		25 26975_1#204_1_2005,
		26 26975_1#218_1_2004,
		27 26975_1#219_1_2004,
		28 26975_1#221_1_2005,
		29 26975_1#223_1_2005,
		30 26975_1#235_1_1999,
		31 26975_1#237_1_2000,
		32 26975_1#240_1_2001,
		33 26975_1#242_1_2001,
		34 26975_1#244_1_2001,
		35 26975_1#246_1_2002,
		36 26975_1#248_1_2003,
		37 26975_1#249_1_2003,
		38 26975_1#250_1_2003,
		39 26975_1#251_1_2003,
		40 26975_1#256_1_2004,
		41 26975_1#258_1_2005,
		42 26975_1#266_1_2006,
		43 26975_1#273_1_1999,
		44 26975_1#277_1_1999,
		45 26975_1#286_1_2001,
		46 26975_1#318_1_1997,
		47 26975_1#320_1_1998,
		48 26975_1#332_1_1998,
		49 26975_1#334_1_1998,
		50 26975_1#356_1_1998,
		51 26975_1#357_1_1998,
		52 26975_1#359_1_1998,
		53 26975_1#361_1_1997,
		54 26975_1#362_1_1997,
		55 26975_1#363_1_1998,
		56 26975_1#366_1_2002,
		57 26975_1#369_1_2002,
		58 26975_1#375_1_2003,
		59 26975_1#72_1_2000,
		60 26975_1#73_1_2002,
		61 26975_1#77_1_2004,
		62 26975_2#158_1_2006,
		63 26975_2#161_1_2005,
		64 26975_2#170_1_2003,
		65 26975_2#181_1_2005,
		66 26975_2#195_1_2003,
		67 26975_2#209_1_1999,
		68 26975_2#210_1_1999,
		69 26975_2#211_1_1999,
		70 26975_2#214_1_2000,
		71 26975_2#217_1_2001,
		72 26975_2#218_1_2001,
		73 26975_2#223_1_2002,
		74 26975_2#246_1_2002,
		75 26975_2#9_1_2007,
		76 27688_1#113_1_2004,
		77 27688_1#145_1_2004,
		78 27688_1#172_1_2016,
		79 27688_1#17_1_2004,
		80 27688_1#181_1_2003,
		81 27688_1#190_1_2009,
		82 27688_1#210_1_2003,
		83 27688_1#226_1_2009,
		84 27688_1#242_1_2004,
		85 27688_1#312_1_2004,
		86 27688_1#35_1_2016,
		87 27688_1#376_1_2004,
		88 27688_1#3_1_2012,
		89 27688_1#41_1_2003,
		90 27688_1#92_1_2004,
		91 27725_1#242_1_2014,
		92 27725_1#372_1_2002,
		93 28157_4#233_1_2018,
		94 28157_4#237_1_2018,
		95 29594_2#27_1_1989,
		96 29594_2#48_1_2004
;
tree TREE1 = (((((((((((((((((((((1[&height=14.0,height_95%_HPD={13.999999999999986,14.000000000000007},height_median=14.0,height_range={13.999999999999964,14.000000000000028},length=3.397747222856344,length_95%_HPD={2.82816480793808,4.025331119965102},length_median=3.379462535481707,length_range={0.014708414456466201,6.377870300649878}]:3.379422903102057,60[&height=16.0,height_95%_HPD={15.999999…
End;
